# Supplementary material for: catena-Poly[[[di­aqua­bis­[1,2-bis­(pyridin-4-yl)diazene]copper(II)]-μ-1,2-bis­(pyridin-4-yl)diazene] bis­(perchlorate)]
Source: Acta Crystallogr Sect E Struct Rep Online. 2013 May 15;69(Pt 6):m317–8. doi: 10.1107/S1600536813012269 (PMC3684881; doi:10.1107/S1600536813012269)
Supplement: Supplementary file 1 [file e-69-0m317-sup1.cif]

##############################################################################
#                                                                            #
# This CIF contains the data in a paper accepted for publication in          #
# Acta Crystallographica Section E. It conforms to the requirements of       #
# Notes for Authors for Acta Crystallographica Section E, and has been       #
# peer reviewed under the auspices of the IUCr Commission on Journals.       #
#                                                                            #
# Full details of the Crystallographic Information File format               #
# are given in the paper "The Crystallographic Information File (CIF):       #
# a New Standard Archive File for Crystallography" by S. R. Hall, F. H.      #
# Allen and I. D. Brown [Acta Cryst. (1991), A47, 655-685].                  #
#                                                                            #
# The current version of the core CIF dictionary is obtainable from          #
# ftp://ftp.iucr.org/pub/cif_core.dic.                                       #
#                                                                            #
# Software is freely available for graphical display of the structure(s)     #
# in this CIF. For information consult the CIF software page                 #
# http://www.iucr.org/resources/cif/software.                                #
#                                                                            #
# This file may be used for bona fide research purposes within the           #
# scientific community so long as proper attribution is given to the journal # 
# article from which it was obtained.                                        #
#                                                                            #
##############################################################################
data_global
_audit_creation_method     'Jana2006 Version : 01/07/2011'
_journal_date_recd_electronic     2012-10-12
_journal_date_accepted     2013-05-05
_journal_name_full     'Acta Crystallographica, Section E'
_journal_paper_category     QM
_journal_paper_doi     10.1107/S1600536813012269
_journal_coeditor_code     FB2274
_publ_contact_author_name     'Campos-Fern\'andez, Cristian Saul'
_publ_contact_author_address
;
Escuela de Qu\'imica,
Centro de Electroqu\'imica y Energ\'ia Qu\'imica (CELEQ),
Universidad de Costa Rica, 2060 San Jos\'e, Costa Rica
;
_publ_contact_author_email     'cristian.campos@ucr.ac.cr'
_publ_contact_author_fax     '(506)22535020'
_publ_contact_author_phone     '(506)25118500'
_publ_section_title
;\
<i>catena</i>-Poly[[[diaquabis[1,2-bis(pyridin-4-yl)diazene]copper(II)]-\m-1,2-\
bis(pyridin-4-yl)diazene] bis(perchlorate)]
;
loop_
    _publ_author_name
    _publ_author_footnote
    _publ_author_address
    'Ballestero-Mart\'inez, Ernesto' .
;
Escuela de Qu\'imica, Centro de Electroqu\'imica y Energ\'ia Qu\'imica (CELEQ),
Universidad de Costa Rica, 2060 San Jos\'e, Costa Rica
;
    'Campos-Fern\'andez, Cristian Saul' .
;
Escuela de Qu\'imica, Centro de Electroqu\'imica y Energ\'ia Qu\'imica (CELEQ),
Universidad de Costa Rica, 2060 San Jos\'e, Costa Rica
;
    'Soto-Tellini, Victor Hugo' .
;
Escuela de Qu\'imica, Centro de Electroqu\'imica y Energ\'ia Qu\'imica (CELEQ),
Universidad de Costa Rica, 2060 San Jos\'e, Costa Rica
;
    'Gonzalez-Montiel, Simplicio' .
;
Centro de Investigaciones Qu\'imicas,
Universidad Aut\'onoma del Estado de Hidalgo,
km. 4.5 Carretera Pachuca-Tulancingo, Col. Carboneras,
Mineral de la Reforma, Hidalgo, CP 42184, Mexico
;
    'Mart\'inez-Otero, Diego' .
;
Centro de Investigaciones Qu\'imicas,
Universidad Aut\'onoma del Estado de Hidalgo,
km. 4.5 Carretera Pachuca-Tulancingo, Col. Carboneras,
Mineral de la Reforma, Hidalgo, CP 42184, Mexico
;
data_I
_chemical_name_systematic
;\
<i>catena</i>-Poly[[[diaquabis[1,2-bis(pyridin-4-yl)diazene]copper(II)]-\
\m-1,2-bis(pyridin-4-yl)diazene] bis(perchlorate)]
;
_chemical_name_common     ?
_chemical_formula_moiety     'C30 H2 Cu1 N12 O2 2+, 2(Cl O4 -)'
_chemical_formula_sum     'C30 H28 Cl2 Cu1 N12 O10'
_chemical_formula_structural     ?
_chemical_formula_analytical     ?
_chemical_formula_iupac     '[Cu (C10 H8 N4)3 (H2 O)2] (Cl O4)2'
_chemical_formula_weight     851.29
_chemical_melting_point     ?
_symmetry_cell_setting     monoclinic
_symmetry_space_group_name_H-M     'C 2/c'
_symmetry_space_group_name_Hall     '-C 2yc'
loop_
    _symmetry_equiv_pos_site_id
    _symmetry_equiv_pos_as_xyz
    1 x,y,z
    2 -x,y,-z+1/2
    3 -x,-y,-z
    4 x,-y,z+1/2
    5 x+1/2,y+1/2,z
    6 -x+1/2,y+1/2,-z+1/2
    7 -x+1/2,-y+1/2,-z
    8 x+1/2,-y+1/2,z+1/2
_cell_length_a     20.5028(6)
_cell_length_b     9.5882(4)
_cell_length_c     18.7797(6)
_cell_angle_alpha     90.00
_cell_angle_beta     96.629(3)
_cell_angle_gamma     90.00
_cell_volume     3667.1(2)
_cell_formula_units_Z     4
_cell_measurement_reflns_used     10880
_cell_measurement_theta_min     3.1210
_cell_measurement_theta_max     26.3143
_cell_measurement_temperature     293
_cell_special_details     ?
_exptl_crystal_description     prism
_exptl_crystal_colour     violet
_exptl_crystal_size_max     0.3833
_exptl_crystal_size_mid     0.3653
_exptl_crystal_size_min     0.2907
_exptl_crystal_density_diffrn     1.541
_exptl_crystal_density_meas     ?
_exptl_crystal_density_method     'not measured'
_exptl_crystal_F_000     1740
_exptl_absorpt_coefficient_mu     0.814
_exptl_absorpt_correction_type     analytical
_exptl_absorpt_process_details
;
[<i>CrysAlis PRO</i> (Oxford Diffraction, 2009) and
Clark & Reid (1995)]
;
_exptl_absorpt_correction_T_min     0.951
_exptl_absorpt_correction_T_max     0.965
_exptl_special_details     ?
_diffrn_ambient_temperature     293
_diffrn_radiation_type     'Mo K\a'
_diffrn_radiation_wavelength     0.71073
_diffrn_radiation_source     'X-ray tube'
_diffrn_radiation_monochromator     graphite
_diffrn_measurement_device_type     'Oxford Diffraction Xcalibur Gemini'
_diffrn_measurement_device     'four-cycle diffractometer'
_diffrn_measurement_method     '\w scans'
_diffrn_detector_area_resol_mean     ?
_diffrn_reflns_number     27735
_diffrn_reflns_av_R_equivalents     0.026
_diffrn_reflns_av_sigmaI/netI     0.0142
_diffrn_reflns_theta_min     3.13
_diffrn_reflns_theta_max     26.37
_diffrn_reflns_theta_full     26.37
_diffrn_measured_fraction_theta_max     0.99
_diffrn_measured_fraction_theta_full     0.99
_diffrn_reflns_limit_h_min     -25
_diffrn_reflns_limit_h_max     25
_diffrn_reflns_limit_k_min     -11
_diffrn_reflns_limit_k_max     11
_diffrn_reflns_limit_l_min     -23
_diffrn_reflns_limit_l_max     23
_diffrn_reflns_reduction_process     ?
_diffrn_standards_number     0
_diffrn_standards_interval_count     .
_diffrn_standards_interval_time     .
_diffrn_standards_decay_%     ?
loop_
    _diffrn_standard_refln_index_h
    _diffrn_standard_refln_index_k
    _diffrn_standard_refln_index_l
    ? ? ?
_refine_special_details     ?
_reflns_number_total     3738
_reflns_number_gt     2902
_reflns_threshold_expression     'I>3\s(I)'
_refine_ls_structure_factor_coef     Fsqd
_refine_ls_R_factor_all     0.0571
_refine_ls_R_factor_gt     0.0427
_refine_ls_wR_factor_gt     0.1021
_refine_ls_wR_factor_ref     0.1063
_refine_ls_goodness_of_fit_ref     2.67
_refine_ls_restrained_S_all     ?
_refine_ls_number_reflns     3738
_refine_ls_number_parameters     373
_refine_ls_number_restraints     22
_refine_ls_number_constraints     57
_refine_ls_hydrogen_treatment     mixed
_refine_ls_weighting_scheme     sigma
_refine_ls_weighting_details     'w=1/(\s^2^(I)+0.0004I^2^)'
_atom_sites_solution_hydrogens     difmap
_atom_sites_solution_primary     direct
_atom_sites_solution_secondary     difmap
_refine_ls_shift/su_max     0.0439
_refine_ls_shift/su_mean     0.0082
_refine_diff_density_max     0.76
_refine_diff_density_min     -0.47
_refine_ls_extinction_method     'none'
_refine_ls_extinction_coef     ?
_refine_ls_abs_structure_details     ?
_refine_ls_abs_structure_Flack     ?
_refine_ls_abs_structure_Rogers     ?
loop_
    _atom_type_symbol
    _atom_type_scat_Cromer_Mann_a1
    _atom_type_scat_Cromer_Mann_a2
    _atom_type_scat_Cromer_Mann_a3
    _atom_type_scat_Cromer_Mann_a4
    _atom_type_scat_Cromer_Mann_b1
    _atom_type_scat_Cromer_Mann_b2
    _atom_type_scat_Cromer_Mann_b3
    _atom_type_scat_Cromer_Mann_b4
    _atom_type_scat_Cromer_Mann_c
    _atom_type_scat_dispersion_real
    _atom_type_scat_dispersion_imag
    _atom_type_scat_source
    C 2.31 1.02 1.5886 0.865 20.843901 10.2075 0.5687 51.651199 0.2156 0.0033
                                                                          0.0016
                         'International Tables Vol C tables 4.2.6.8 and 6.1.1.4'
    H 0.493002 0.322912 0.140191 0.04081 10.5109 26.1257 3.14236 57.799702
                                                                        0.003038
                                                                          0.0000
                                                                          0.0000
                         'International Tables Vol C tables 4.2.6.8 and 6.1.1.4'
    Cl 11.4604 7.1964 6.2556 1.6455 0.0104 1.1662 18.5194 47.7784 -9.5574 0.1484
                                                                          0.1585
                         'International Tables Vol C tables 4.2.6.8 and 6.1.1.4'
    Cu 13.338 7.1676 5.6158 1.6735 3.5828 0.247 11.3966 64.812599 1.191 0.3201
                                                                          1.2651
                         'International Tables Vol C tables 4.2.6.8 and 6.1.1.4'
    N 12.2126 3.1322 2.0125 1.1663 0.0057 9.8933 28.997499 0.5826 -11.529 0.0061
                                                                          0.0033
                         'International Tables Vol C tables 4.2.6.8 and 6.1.1.4'
    O 3.0485 2.2868 1.5463 0.867 13.2771 5.7011 0.3239 32.908901 0.2508 0.0106
                                                                          0.0060
                         'International Tables Vol C tables 4.2.6.8 and 6.1.1.4'
_computing_data_collection
;
<i>CrysAlis PRO</i> (Oxford Diffraction, 2009)
;
_computing_cell_refinement
;
<i>CrysAlis PRO</i> (Oxford Diffraction, 2009)
;
_computing_data_reduction
;
<i>CrysAlis PRO</i> (Oxford Diffraction, 2009)
;
_computing_structure_solution
;
<i>SHELXS97</i> (Sheldrick, 2008)
;
_computing_structure_refinement
;
<i>JANA2006</i> (Pet\<r\'i\<cek <i>et al.</i>, 2006)
;
_computing_molecular_graphics
;
<i>OLEX2</i> (Dolomanov <i>et al.</i>, 2009)
and <i>DIAMOND</i> (Brandenburg, 2010).
;
_computing_publication_material
;
<i>JANA2006</i> (Pet\<r\'i\<cek <i>et al.</i>, 2006)
and <i>PLATON</i> (Spek, 2009)
;
loop_
    _atom_site_type_symbol
    _atom_site_label
    _atom_site_fract_x
    _atom_site_fract_y
    _atom_site_fract_z
    _atom_site_U_iso_or_equiv
    _atom_site_adp_type
    _atom_site_calc_flag
    _atom_site_refinement_flags
    _atom_site_occupancy
    _atom_site_symmetry_multiplicity
    _atom_site_disorder_assembly
    _atom_site_disorder_group
    Cu Cu1 0.5 0.24717(4) 0.75 0.03398(14) Uani d . 1 4 . .
    Cl Cl 0.54953(8) 0.75644(13) 0.60764(6) 0.0956(5) Uani d . 1 8 . .
    N N2 0.56205(9) 0.25720(18) 0.67295(10) 0.0359(6) Uani d . 1 8 . .
    N N1 0.57826(9) 0.24420(19) 0.82723(10) 0.0378(6) Uani d . 1 8 . .
    C C15 0.68446(12) 0.2241(3) 0.93132(15) 0.0513(9) Uani d . 1 8 . .
    C C1 0.58515(12) 0.3335(3) 0.88204(12) 0.0457(8) Uani d . 1 8 . .
    H H1c1 0.553612 0.402415 0.884613 0.0548 Uiso d . 1 8 . .
    C C2 0.63800(13) 0.3267(3) 0.93548(13) 0.0531(9) Uani d . 1 8 . .
    H H1c2 0.641896 0.390084 0.973213 0.0637 Uiso d . 1 8 . .
    N N3 0.67222(12) 0.3481(3) 0.50343(13) 0.0614(9) Uani d . 1 8 . .
    C C5 0.55314(11) 0.1796(3) 0.61320(12) 0.0431(8) Uani d . 1 8 . .
    H H1c5 0.521918 0.108841 0.610531 0.0517 Uiso d . 1 8 . .
    N N6 0.74448(13) 0.2009(3) 0.98199(13) 0.0652(10) Uani d . 1 8 . .
    C C6 0.58805(13) 0.1996(3) 0.55559(14) 0.0503(9) Uani d . 1 8 . .
    H H1c6 0.580747 0.144085 0.514857 0.0604 Uiso d . 1 8 . .
    C C9 0.60886(11) 0.3549(3) 0.67708(13) 0.0463(9) Uani d . 1 8 . .
    H H1c9 0.61685 0.406885 0.718993 0.0556 Uiso d . 1 8 . .
    C C4 0.62437(11) 0.1462(3) 0.82472(13) 0.0525(9) Uani d . 1 8 . .
    H H1c4 0.620345 0.084669 0.7862 0.063 Uiso d . 1 8 . .
    N N4 0.66166(12) 0.2783(3) 0.44975(14) 0.0626(9) Uani d . 1 8 . .
    C C11 0.74683(13) 0.4261(3) 0.39990(14) 0.0571(10) Uani d . 1 8 . .
    H H1c11 0.762209 0.46114 0.444894 0.0685 Uiso d . 1 8 . .
    C C7 0.63456(12) 0.3057(3) 0.56043(14) 0.0485(9) Uani d . 1 8 . .
    C C10 0.69675(13) 0.3311(3) 0.39178(14) 0.0525(10) Uani d . 1 8 . .
    C C8 0.64559(12) 0.3817(3) 0.62202(14) 0.0534(10) Uani d . 1 8 . .
    H H1c8 0.677626 0.450758 0.626648 0.064 Uiso d . 1 8 . .
    C C3 0.67725(12) 0.1318(3) 0.87591(14) 0.0605(11) Uani d . 1 8 . .
    H H1c3 0.707548 0.060508 0.872858 0.0726 Uiso d . 1 8 . .
    N N5 0.75455(13) 0.4230(3) 0.27360(13) 0.0724(11) Uani d . 1 8 . .
    C C12 0.77402(15) 0.4687(3) 0.33930(17) 0.0666(12) Uani d . 1 8 . .
    H H1c12 0.80804 0.533335 0.345032 0.0799 Uiso d . 1 8 . .
    C C13 0.70650(17) 0.3312(4) 0.26799(16) 0.0761(13) Uani d . 1 8 . .
    H H1c13 0.69199 0.29756 0.222456 0.0913 Uiso d . 1 8 . .
    C C14 0.67590(16) 0.2808(3) 0.32486(16) 0.0681(12) Uani d . 1 8 . .
    H H1c14 0.642393 0.215145 0.317754 0.0817 Uiso d . 1 8 . .
    O O2 0.5 -0.0034(3) 0.75 0.0688(12) Uani d . 1 4 . .
    O O1 0.5 0.5102(3) 0.75 0.0725(12) Uani d . 1 4 . .
    H H1o2 0.4866(17) -0.055(3) 0.7829(14) 0.1033 Uiso d . 1 8 . .
    H H1o1 0.4862(18) 0.567(3) 0.7805(16) 0.1088 Uiso d . 1 8 . .
    O O1a 0.5232(6) 0.8609(9) 0.5573(5) 0.161(7) Uani d . 0.464(9) 8 . .
    O O2a 0.5038(5) 0.6425(9) 0.6076(7) 0.238(11) Uani d . 0.464(9) 8 . .
    O O3a 0.5602(4) 0.8164(12) 0.6783(3) 0.195(5) Uani d . 0.464(9) 8 . .
    O O4a 0.6109(2) 0.7059(14) 0.5874(5) 0.188(6) Uani d . 0.464(9) 8 . .
    O O1b 0.4963(4) 0.8525(11) 0.6130(6) 0.148(4) Uani d . 0.536(9) 8 . .
    O O2b 0.5246(5) 0.6320(6) 0.5712(6) 0.115(4) Uani d . 0.536(9) 8 . .
    O O3b 0.5796(6) 0.7209(11) 0.6784(3) 0.195(6) Uani d . 0.536(9) 8 . .
    O O4b 0.5976(5) 0.8204(13) 0.5679(6) 0.314(13) Uani d . 0.536(9) 8 . .
loop_
    _atom_site_aniso_label
    _atom_site_aniso_U_11
    _atom_site_aniso_U_22
    _atom_site_aniso_U_33
    _atom_site_aniso_U_12
    _atom_site_aniso_U_13
    _atom_site_aniso_U_23
    _atom_site_aniso_type_symbol
    Cu1 0.0240(2) 0.0517(3) 0.0246(2) 0 -0.00415(14) 0 Cu
    Cl 0.1544(12) 0.0710(8) 0.0605(6) -0.0011(9) 0.0092(7) 0.0064(6) Cl
    N2 0.0294(9) 0.0468(12) 0.0306(10) -0.0027(8) -0.0006(8) 0.0010(9) N
    N1 0.0280(9) 0.0549(12) 0.0288(10) 0.0006(9) -0.0047(8) -0.0017(9) N
    C15 0.0304(13) 0.074(2) 0.0460(15) -0.0075(12) -0.0122(11) 0.0231(14) C
    C1 0.0436(14) 0.0534(16) 0.0369(13) -0.0036(12) -0.0084(11) -0.0011(12) C
    C2 0.0629(17) 0.0571(17) 0.0352(14) -0.0217(14) -0.0115(12) -0.0011(12) C
    N3 0.0730(16) 0.0581(15) 0.0559(15) -0.0015(12) 0.0198(13) 0.0023(12) N
    C5 0.0411(13) 0.0502(15) 0.0374(14) -0.0062(11) 0.0025(11) -0.0021(12) C
    N6 0.0789(17) 0.0660(18) 0.0487(15) -0.0019(15) -0.0011(13) 0.0060(11) N
    C6 0.0518(15) 0.0614(17) 0.0381(14) 0.0020(13) 0.0065(12) -0.0049(13) C
    C9 0.0402(13) 0.0532(16) 0.0455(15) -0.0074(12) 0.0049(11) -0.0033(12) C
    C4 0.0367(13) 0.079(2) 0.0399(14) 0.0137(13) -0.0047(11) -0.0051(13) C
    N4 0.0620(16) 0.0761(18) 0.0512(15) -0.0010(12) 0.0131(12) 0.0004(13) N
    C11 0.0693(18) 0.0577(17) 0.0465(16) 0.0105(15) 0.0160(14) -0.0007(13) C
    C7 0.0470(15) 0.0539(15) 0.0472(16) 0.0044(13) 0.0167(12) 0.0134(13) C
    C10 0.0548(16) 0.0570(18) 0.0488(16) 0.0103(13) 0.0197(13) 0.0080(13) C
    C8 0.0500(15) 0.0526(17) 0.0596(17) -0.0114(12) 0.0149(13) 0.0005(13) C
    C3 0.0384(14) 0.090(2) 0.0498(16) 0.0141(14) -0.0076(12) 0.0025(16) C
    N5 0.0883(19) 0.0797(19) 0.0543(16) 0.0033(16) 0.0298(14) 0.0107(14) N
    C12 0.0715(19) 0.0575(19) 0.075(2) 0.0012(15) 0.0260(17) 0.0043(16) C
    C13 0.092(2) 0.093(3) 0.0451(18) 0.001(2) 0.0146(17) 0.0001(17) C
    C14 0.068(2) 0.084(2) 0.0537(19) -0.0058(16) 0.0123(15) 0.0019(16) C
    O2 0.093(2) 0.0504(18) 0.065(2) 0 0.0167(17) 0 O
    O1 0.089(2) 0.0526(19) 0.078(2) 0 0.0163(17) 0 O
    O1a 0.281(17) 0.078(7) 0.097(9) -0.032(9) -0.083(10) 0.037(7) O
    O2a 0.35(2) 0.111(12) 0.283(19) 0.030(12) 0.177(17) 0.059(10) O
    O3a 0.328(12) 0.178(10) 0.077(6) 0.159(9) 0.012(6) -0.026(6) O
    O4a 0.253(8) 0.214(14) 0.116(7) 0.122(9) 0.096(7) 0.020(6) O
    O1b 0.232(9) 0.091(5) 0.095(7) 0.042(6) -0.086(6) -0.032(5) O
    O2b 0.112(5) 0.066(5) 0.177(10) -0.016(4) 0.051(7) -0.032(6) O
    O3b 0.309(15) 0.148(9) 0.115(7) 0.023(9) -0.029(8) -0.006(6) O
    O4b 0.57(3) 0.157(13) 0.270(19) -0.102(17) 0.26(2) -0.088(12) O
loop_
    _geom_bond_atom_site_label_1
    _geom_bond_atom_site_label_2
    _geom_bond_site_symmetry_1
    _geom_bond_site_symmetry_2
    _geom_bond_distance
    _geom_bond_publ_flag
    Cu1 N2 . . 2.0364(19) ?
    Cu1 N2 . 2_656 2.0364(19) ?
    Cu1 N1 . . 2.0350(17) ?
    Cu1 N1 . 2_656 2.0350(17) ?
    Cu1 O2 . . 2.403(3) ?
    Cu1 O1 . . 2.522(3) ?
    N2 C5 . . 1.341(3) ?
    N2 C9 . . 1.337(3) ?
    N1 C1 . . 1.334(3) ?
    N1 C4 . . 1.337(3) ?
    C15 C2 . . 1.378(4) ?
    C15 N6 . . 1.483(3) ?
    C15 C3 . . 1.361(4) ?
    C1 H1c1 . . 0.93 ?
    C1 C2 . . 1.391(3) ?
    C2 H1c2 . . 0.93 ?
    N3 N4 . . 1.209(4) ?
    N3 C7 . . 1.448(4) ?
    C5 H1c5 . . 0.93 ?
    C5 C6 . . 1.378(4) ?
    N6 N6 . 7_657 1.166(4) ?
    C6 H1c6 . . 0.93 ?
    C6 C7 . . 1.390(4) ?
    C9 H1c9 . . 0.93 ?
    C9 C8 . . 1.372(4) ?
    C4 H1c4 . . 0.93 ?
    C4 C3 . . 1.370(3) ?
    N4 C10 . . 1.463(4) ?
    C11 H1c11 . . 0.93 ?
    C11 C10 . . 1.368(4) ?
    C11 C12 . . 1.385(4) ?
    C7 C8 . . 1.363(4) ?
    C10 C14 . . 1.368(4) ?
    C8 H1c8 . . 0.93 ?
    C3 H1c3 . . 0.93 ?
    N5 C12 . . 1.327(4) ?
    N5 C13 . . 1.316(5) ?
    C12 H1c12 . . 0.93 ?
    C13 H1c13 . . 0.93 ?
    C13 C14 . . 1.386(5) ?
    C14 H1c14 . . 0.93 ?
    O2 H1o2 . . 0.86(3) ?
    O2 H1o2 . 2_656 0.86(3) ?
    O1 H1o1 . . 0.86(3) ?
    O1 H1o1 . 2_656 0.86(3) ?
    Cl O1a . . 1.439(9) ?
    Cl O2a . . 1.440(10) ?
    Cl O3a . . 1.439(7) ?
    Cl O4a . . 1.440(7) ?
    Cl O1b . . 1.440(10) ?
    Cl O2b . . 1.440(8) ?
    Cl O3b . . 1.440(6) ?
    Cl O4b . . 1.440(11) ?
loop_
    _geom_angle_atom_site_label_1
    _geom_angle_atom_site_label_2
    _geom_angle_atom_site_label_3
    _geom_angle_site_symmetry_1
    _geom_angle_site_symmetry_2
    _geom_angle_site_symmetry_3
    _geom_angle
    _geom_angle_publ_flag
    N2 Cu1 N2 . . 2_656 174.58(7) ?
    N2 Cu1 N1 . . . 90.07(7) ?
    N2 Cu1 N1 . . 2_656 90.01(7) ?
    N2 Cu1 O2 . . . 92.71(5) ?
    N2 Cu1 O1 . . . 87.29(5) ?
    N2 Cu1 N1 2_656 . . 90.01(7) ?
    N2 Cu1 N1 2_656 . 2_656 90.07(7) ?
    N2 Cu1 O2 2_656 . . 92.71(5) ?
    N2 Cu1 O1 2_656 . . 87.29(5) ?
    N1 Cu1 N1 . . 2_656 178.40(8) ?
    N1 Cu1 O2 . . . 89.20(5) ?
    N1 Cu1 O1 . . . 90.80(5) ?
    N1 Cu1 O2 2_656 . . 89.20(5) ?
    N1 Cu1 O1 2_656 . . 90.80(5) ?
    O2 Cu1 O1 . . . 180.0(5) ?
    C5 N2 C9 . . . 117.7(2) ?
    C1 N1 C4 . . . 117.74(19) ?
    C2 C15 N6 . . . 126.8(2) ?
    C2 C15 C3 . . . 119.5(2) ?
    N6 C15 C3 . . . 113.7(2) ?
    N1 C1 H1c1 . . . 118.9506 ?
    N1 C1 C2 . . . 122.1(2) ?
    H1c1 C1 C2 . . . 118.9493 ?
    C15 C2 C1 . . . 118.6(2) ?
    C15 C2 H1c2 . . . 120.7066 ?
    C1 C2 H1c2 . . . 120.7056 ?
    N4 N3 C7 . . . 113.7(2) ?
    N2 C5 H1c5 . . . 118.4381 ?
    N2 C5 C6 . . . 123.1(2) ?
    H1c5 C5 C6 . . . 118.4384 ?
    C15 N6 N6 . . 7_657 110.0(2) ?
    C5 C6 H1c6 . . . 121.132 ?
    C5 C6 C7 . . . 117.7(2) ?
    H1c6 C6 C7 . . . 121.1303 ?
    N2 C9 H1c9 . . . 118.6589 ?
    N2 C9 C8 . . . 122.7(2) ?
    H1c9 C9 C8 . . . 118.6588 ?
    N1 C4 H1c4 . . . 118.2663 ?
    N1 C4 C3 . . . 123.5(2) ?
    H1c4 C4 C3 . . . 118.2675 ?
    N3 N4 C10 . . . 111.9(2) ?
    H1c11 C11 C10 . . . 120.8874 ?
    H1c11 C11 C12 . . . 120.8893 ?
    C10 C11 C12 . . . 118.2(3) ?
    N3 C7 C6 . . . 125.3(2) ?
    N3 C7 C8 . . . 115.3(2) ?
    C6 C7 C8 . . . 119.4(3) ?
    N4 C10 C11 . . . 125.1(2) ?
    N4 C10 C14 . . . 115.7(3) ?
    C11 C10 C14 . . . 119.2(3) ?
    C9 C8 C7 . . . 119.2(2) ?
    C9 C8 H1c8 . . . 120.3901 ?
    C7 C8 H1c8 . . . 120.3912 ?
    C15 C3 C4 . . . 118.6(3) ?
    C15 C3 H1c3 . . . 120.7243 ?
    C4 C3 H1c3 . . . 120.7229 ?
    C12 N5 C13 . . . 115.9(3) ?
    C11 C12 N5 . . . 124.1(3) ?
    C11 C12 H1c12 . . . 117.969 ?
    N5 C12 H1c12 . . . 117.9667 ?
    N5 C13 H1c13 . . . 117.5416 ?
    N5 C13 C14 . . . 124.9(3) ?
    H1c13 C13 C14 . . . 117.5406 ?
    C10 C14 C13 . . . 117.6(3) ?
    C10 C14 H1c14 . . . 121.1841 ?
    C13 C14 H1c14 . . . 121.1852 ?
    H1o2 O2 H1o2 . . 2_656 110(3) ?
    H1o1 O1 H1o1 . . 2_656 102(3) ?
    O1a Cl O2a . . . 109.5(6) ?
    O1a Cl O3a . . . 109.5(6) ?
    O1a Cl O4a . . . 109.5(7) ?
    O2a Cl O3a . . . 109.5(6) ?
    O2a Cl O4a . . . 109.5(6) ?
    O3a Cl O4a . . . 109.5(5) ?
    O1b Cl O2b . . . 109.5(6) ?
    O1b Cl O3b . . . 109.5(6) ?
    O1b Cl O4b . . . 109.5(6) ?
    O2b Cl O3b . . . 109.5(6) ?
    O2b Cl O4b . . . 109.5(7) ?
    O3b Cl O4b . . . 109.5(6) ?
loop_
    _geom_hbond_atom_site_label_D
    _geom_hbond_atom_site_label_H
    _geom_hbond_atom_site_label_A
    _geom_hbond_site_symmetry_D
    _geom_hbond_site_symmetry_H
    _geom_hbond_site_symmetry_A
    _geom_hbond_distance_DH
    _geom_hbond_distance_HA
    _geom_hbond_distance_DA
    _geom_hbond_angle_DHA
    _geom_hbond_publ_flag
    O2 H1o2 O1b . . 2_646 0.86(3) 2.14(3) 2.913(12) 150(3) y
    O2 H1o2 O3a . . 2_646 0.86(3) 1.77(3) 2.589(10) 158(3) y
    O1 H1o1 O2a . . 2_656 0.86(3) 2.21(3) 2.969(13) 147(3) y
    O1 H1o1 O3b . . 2_656 0.86(3) 2.20(3) 3.010(11) 157(3) y
    C5 H1C5 O1b . . 1_545 0.93 2.51 3.346(11) 149 y
    C13 H1c13 O3b . . 4_564 0.93 2.36 2.973(11) 123 y
_iucr_refine_instructions_details
;
####
#M40
####
   52    0    0    1
 1.730768 0.000000 0.000000 0.000000 0.000000 0.000000      100000
 0.000000                                                   0
 0.000000 0.000000 0.000000 0.000000 0.000000 0.000000      000000
 0.000000 0.000000 0.000000 0.000000 0.000000 0.000000      000000
Cu1       6  2     0.500000 0.500000 0.247166 0.750000
 0.023971 0.051744 0.024585 0.000000-0.004145 0.000000      0010111010
Cl        5  2     1.000000 0.549531 0.756442 0.607641
 0.154442 0.071035 0.060528-0.001096 0.009207 0.006365      0111111111
N2        3  2     1.000000 0.562051 0.257199 0.672947
 0.029387 0.046825 0.030581-0.002674-0.000568 0.001044      0111111111
N1        3  2     1.000000 0.578258 0.244199 0.827226
 0.028005 0.054898 0.028781 0.000562-0.004695-0.001690      0111111111
C15       1  2     1.000000 0.684460 0.224127 0.931316
 0.030390 0.073634 0.045984-0.007495-0.012175 0.023104      0111111111
C1        1  2     1.000000 0.585151 0.333454 0.882037
 0.043614 0.053376 0.036948-0.003556-0.008448-0.001119      0111111111
H1c1      2  1     1.000000 0.553612 0.402415 0.884613
 0.054801 0.000000 0.000000 0.000000 0.000000 0.000000      0000000000
C2        1  2     1.000000 0.638002 0.326701 0.935476
 0.062863 0.057141 0.035170-0.021710-0.011487-0.001063      0111111111
H1c2      2  1     1.000000 0.641896 0.390084 0.973213
 0.063675 0.000000 0.000000 0.000000 0.000000 0.000000      0000000000
N3        3  2     1.000000 0.672216 0.348141 0.503431
 0.073016 0.058070 0.055909-0.001465 0.019816 0.002332      0111111111
C5        1  2     1.000000 0.553142 0.179573 0.613201
 0.041150 0.050230 0.037407-0.006237 0.002469-0.002081      0111111111
H1c5      2  1     1.000000 0.521918 0.108841 0.610531
 0.051708 0.000000 0.000000 0.000000 0.000000 0.000000      0000000000
N6        3  2     1.000000 0.744476 0.200934 0.981987
 0.078866 0.065979 0.048706-0.001945-0.001073 0.006026      0111111111
C6        1  2     1.000000 0.588050 0.199637 0.555592
 0.051845 0.061367 0.038133 0.002029 0.006507-0.004859      0111111111
H1c6      2  1     1.000000 0.580747 0.144085 0.514857
 0.060415 0.000000 0.000000 0.000000 0.000000 0.000000      0000000000
C9        1  2     1.000000 0.608863 0.354922 0.677078
 0.040210 0.053166 0.045520-0.007417 0.004904-0.003316      0111111111
H1c9      2  1     1.000000 0.616850 0.406885 0.718993
 0.055563 0.000000 0.000000 0.000000 0.000000 0.000000      0000000000
C4        1  2     1.000000 0.624373 0.146248 0.824719
 0.036730 0.078794 0.039926 0.013711-0.004666-0.005077      0111111111
H1c4      2  1     1.000000 0.620345 0.084669 0.786200
 0.063031 0.000000 0.000000 0.000000 0.000000 0.000000      0000000000
N4        3  2     1.000000 0.661658 0.278314 0.449753
 0.062042 0.076139 0.051153-0.000974 0.013053 0.000362      0111111111
C11       1  2     1.000000 0.746828 0.426085 0.399899
 0.069260 0.057746 0.046479 0.010487 0.015956-0.000660      0111111111
H1c11     2  1     1.000000 0.762209 0.461140 0.444894
 0.068526 0.000000 0.000000 0.000000 0.000000 0.000000      0000000000
C7        1  2     1.000000 0.634560 0.305749 0.560429
 0.047017 0.053890 0.047240 0.004447 0.016737 0.013352      0111111111
C10       1  2     1.000000 0.696752 0.331092 0.391783
 0.054800 0.057041 0.048821 0.010348 0.019727 0.008023      0111111111
C8        1  2     1.000000 0.645585 0.381657 0.622016
 0.049976 0.052583 0.059559-0.011365 0.014903 0.000527      0111111111
H1c8      2  1     1.000000 0.677626 0.450758 0.626648
 0.064044 0.000000 0.000000 0.000000 0.000000 0.000000      0000000000
C3        1  2     1.000000 0.677251 0.131820 0.875912
 0.038377 0.090410 0.049837 0.014136-0.007630 0.002526      0111111111
H1c3      2  1     1.000000 0.707548 0.060508 0.872858
 0.072640 0.000000 0.000000 0.000000 0.000000 0.000000      0000000000
N5        3  2     1.000000 0.754550 0.422984 0.273600
 0.088276 0.079697 0.054341 0.003326 0.029753 0.010656      0111111111
C12       1  2     1.000000 0.774023 0.468687 0.339300
 0.071493 0.057474 0.074928 0.001227 0.026003 0.004288      0111111111
H1c12     2  1     1.000000 0.808040 0.533335 0.345032
 0.079915 0.000000 0.000000 0.000000 0.000000 0.000000      0000000000
C13       1  2     1.000000 0.706503 0.331169 0.267991
 0.091992 0.092683 0.045119 0.001220 0.014629 0.000071      0111111111
H1c13     2  1     1.000000 0.691990 0.297560 0.222456
 0.091289 0.000000 0.000000 0.000000 0.000000 0.000000      0000000000
C14       1  2     1.000000 0.675903 0.280796 0.324858
 0.067997 0.083804 0.053675-0.005841 0.012278 0.001933      0111111111
H1c14     2  1     1.000000 0.642393 0.215145 0.317754
 0.081698 0.000000 0.000000 0.000000 0.000000 0.000000      0000000000
O2        4  2     0.500000 0.500000-0.003404 0.750000
 0.092852 0.050394 0.065034 0.000000 0.016700 0.000000      0010111010
O1        4  2     0.500000 0.500000 0.510232 0.750000
 0.088674 0.052577 0.077821 0.000000 0.016265 0.000000      0010111010
O36'      4  1     0.000000 0.555685 0.704670 0.673883
 0.000229 0.000000 0.000000 0.000000 0.000000 0.000000      0000000000
C37       1  2     0.000000 0.594298 0.301179 0.770521
 0.245114 0.245114 0.245114 0.000000 0.028296 0.000000      0000000000
O38'      4  1     0.000000 0.629174 0.716985 0.602267
 0.000061 0.000000 0.000000 0.000000 0.000000 0.000000      0000000000
H1o2      2  1     1.000000 0.486604-0.054703 0.782949
 0.103252 0.000000 0.000000 0.000000 0.000000 0.000000      0111000000
H1o1      2  1     1.000000 0.486203 0.566701 0.780537
 0.108757 0.000000 0.000000 0.000000 0.000000 0.000000      0111000000
Clda      5  2     0.000000 0.556575 0.760568 0.602061
 0.145439 0.073406 0.061474 0.004648 0.007839 0.002302      0000000000
O1a       4  3     0.464360 0.523221 0.860929 0.557256
 0.281477 0.078438 0.097474-0.031693-0.083273 0.037319      1111111111
-0.026170 0.008226 0.008276-0.005746-0.002477-0.005578      111111
 0.001099-0.000192-0.000128-0.001507                        1111
O2a       4  3     0.464360 0.503815 0.642455 0.607589
 0.353602 0.111417 0.282992 0.030237 0.176949 0.058824      0111111111
-0.015164-0.002116-0.005595-0.013756-0.004690-0.014375      111111
-0.015277 0.012846 0.006693-0.017872                        1111
O3a       4  3     0.464360 0.560180 0.816416 0.678293
 0.327516 0.178262 0.077143 0.158908 0.012163-0.026001      0111111111
-0.050078-0.048516-0.008251-0.048878-0.008270-0.000842      111111
-0.026944-0.008579-0.000982 0.001866                        1111
O4a       4  3     0.464360 0.610909 0.705943 0.587419
 0.252611 0.213729 0.115515 0.121680 0.095873 0.019538      0111111111
-0.049032-0.073038-0.023757-0.109665-0.028984-0.012809      111111
-0.117640-0.044392-0.014539-0.008724                        1111
Cldb      5  2     0.000000 0.548890 0.772360 0.601784
 0.088469 0.110397 0.077399 0.032182-0.011856-0.015977      0000000000
O1b       4  3     0.535640 0.496339 0.852496 0.613036
 0.232217 0.091246 0.095010 0.042100-0.086390-0.031999      0111111111
 0.017135 0.008357-0.009616-0.002983-0.001276 0.003420      111111
-0.007949 0.006804-0.002946 0.000571                        1111
O2b       4  3     0.535640 0.524602 0.632006 0.571175
 0.111715 0.065872 0.176622-0.015794 0.051377-0.032433      0111111111
 0.000655 0.001163 0.002927 0.000164-0.000451 0.004319      111111
-0.001999-0.004689 0.002207 0.002115                        1111
O3b       4  3     0.535640 0.579570 0.720881 0.678400
 0.309206 0.148362 0.114503 0.023258-0.029418-0.006264      0111111111
 0.034745 0.010919-0.002794 0.028905-0.000413 0.009639      111111
-0.020497-0.011823 0.000533 0.001457                        1111
O4b       4  3     0.535640 0.597601 0.820396 0.567947
 0.565128 0.156972 0.269691-0.102184 0.255772-0.088077      0111111111
 0.110865-0.040668 0.043549 0.017372-0.028814 0.023014      111111
-0.002664 0.004182-0.013966 0.006264                        1111
----------------------------   s.u. block   ----------------------------
 0.003273 0.000000 0.000000 0.000000 0.000000 0.000000
 0.000000
 0.000000 0.000000 0.000000 0.000000 0.000000 0.000000
 0.103120 0.000000 0.000000 0.000000 0.000000 0.000000
Cu1                0.000000 0.000000 0.000040 0.000000
 0.000208 0.000276 0.000214 0.000000 0.000142 0.000000
Cl                 0.000000 0.000077 0.000129 0.000055
 0.001153 0.000772 0.000619 0.000851 0.000696 0.000595
N2                 0.000000 0.000087 0.000184 0.000100
 0.000937 0.001167 0.000982 0.000835 0.000762 0.000852
N1                 0.000000 0.000087 0.000191 0.000098
 0.000923 0.001242 0.000971 0.000884 0.000753 0.000883
C15                0.000000 0.000118 0.000295 0.000149
 0.001250 0.001986 0.001519 0.001215 0.001076 0.001382
C1                 0.000000 0.000116 0.000270 0.000124
 0.001370 0.001610 0.001343 0.001178 0.001083 0.001215
H1c1               0.000000-0.100000-0.100000-0.100000
 0.000000 0.000000 0.000000 0.000000 0.000000 0.000000
C2                 0.000000 0.000133 0.000297 0.000131
 0.001654 0.001746 0.001370 0.001410 0.001223 0.001235
H1c2               0.000000-0.100000-0.100000-0.100000
 0.000000 0.000000 0.000000 0.000000 0.000000 0.000000
N3                 0.000000 0.000117 0.000250 0.000130
 0.001570 0.001535 0.001525 0.001207 0.001255 0.001229
C5                 0.000000 0.000111 0.000275 0.000120
 0.001324 0.001538 0.001361 0.001141 0.001067 0.001173
H1c5               0.000000-0.100000-0.100000-0.100000
 0.000000 0.000000 0.000000 0.000000 0.000000 0.000000
N6                 0.000000 0.000127 0.000269 0.000125
 0.001698 0.001797 0.001526 0.001455 0.001294 0.001133
C6                 0.000000 0.000125 0.000302 0.000137
 0.001546 0.001654 0.001419 0.001324 0.001188 0.001263
H1c6               0.000000-0.100000-0.100000-0.100000
 0.000000 0.000000 0.000000 0.000000 0.000000 0.000000
C9                 0.000000 0.000111 0.000260 0.000134
 0.001308 0.001586 0.001472 0.001169 0.001136 0.001195
H1c9               0.000000-0.100000-0.100000-0.100000
 0.000000 0.000000 0.000000 0.000000 0.000000 0.000000
C4                 0.000000 0.000113 0.000305 0.000132
 0.001293 0.001993 0.001440 0.001310 0.001103 0.001302
H1c4               0.000000-0.100000-0.100000-0.100000
 0.000000 0.000000 0.000000 0.000000 0.000000 0.000000
N4                 0.000000 0.000123 0.000267 0.000139
 0.001551 0.001792 0.001498 0.001202 0.001223 0.001293
C11                0.000000 0.000134 0.000290 0.000144
 0.001792 0.001745 0.001554 0.001480 0.001391 0.001329
H1c11              0.000000-0.100000-0.100000-0.100000
 0.000000 0.000000 0.000000 0.000000 0.000000 0.000000
C7                 0.000000 0.000122 0.000297 0.000139
 0.001472 0.001549 0.001555 0.001258 0.001202 0.001326
C10                0.000000 0.000127 0.000298 0.000141
 0.001583 0.001755 0.001609 0.001348 0.001292 0.001320
C8                 0.000000 0.000121 0.000280 0.000142
 0.001486 0.001683 0.001747 0.001229 0.001330 0.001337
H1c8               0.000000-0.100000-0.100000-0.100000
 0.000000 0.000000 0.000000 0.000000 0.000000 0.000000
C3                 0.000000 0.000119 0.000338 0.000144
 0.001409 0.002269 0.001639 0.001365 0.001242 0.001571
H1c3               0.000000-0.100000-0.100000-0.100000
 0.000000 0.000000 0.000000 0.000000 0.000000 0.000000
N5                 0.000000 0.000134 0.000307 0.000134
 0.001892 0.001902 0.001597 0.001562 0.001431 0.001409
C12                0.000000 0.000147 0.000311 0.000171
 0.001907 0.001905 0.002175 0.001469 0.001733 0.001599
H1c12              0.000000-0.100000-0.100000-0.100000
 0.000000 0.000000 0.000000 0.000000 0.000000 0.000000
C13                0.000000 0.000173 0.000397 0.000162
 0.002457 0.002610 0.001757 0.002169 0.001696 0.001737
H1c13              0.000000-0.100000-0.100000-0.100000
 0.000000 0.000000 0.000000 0.000000 0.000000 0.000000
C14                0.000000 0.000160 0.000340 0.000162
 0.001976 0.002361 0.001896 0.001593 0.001547 0.001585
H1c14              0.000000-0.100000-0.100000-0.100000
 0.000000 0.000000 0.000000 0.000000 0.000000 0.000000
O2                 0.000000 0.000000 0.000303 0.000000
 0.002125 0.001828 0.002021 0.000000 0.001661 0.000000
O1                 0.000000 0.000000 0.000308 0.000000
 0.002124 0.001907 0.002258 0.000000 0.001745 0.000000
O36'               0.000000 0.000000 0.000000 0.000000
 0.000000 0.000000 0.000000 0.000000 0.000000 0.000000
C37                0.000000 0.000000 0.000000 0.000000
 0.000000 0.000000 0.000000 0.000000 0.000000 0.000000
O38'               0.000000 0.000000 0.000000 0.000000
 0.000000 0.000000 0.000000 0.000000 0.000000 0.000000
H1o2               0.000000 0.001746 0.003248 0.001442
 0.000000 0.000000 0.000000 0.000000 0.000000 0.000000
H1o1               0.000000 0.001827 0.003137 0.001604
 0.000000 0.000000 0.000000 0.000000 0.000000 0.000000
Clda               0.000000 0.000000 0.000000 0.000000
 0.000000 0.000000 0.000000 0.000000 0.000000 0.000000
O1a                0.009269 0.000648 0.000897 0.000500
 0.016656 0.006555 0.009487 0.008640 0.010149 0.007134
 0.003526 0.002443 0.001827 0.002772 0.001562 0.001053
 0.005406 0.002324 0.001271 0.000954
O2a                0.009269 0.000507 0.000927 0.000661
 0.022419 0.011770 0.018723 0.012264 0.016596 0.010162
 0.003928 0.003167 0.002899 0.004437 0.002472 0.002952
 0.011471 0.004934 0.003353 0.004049
O3a                0.009269 0.000430 0.001238 0.000289
 0.011611 0.009565 0.005653 0.008696 0.006106 0.006088
 0.004558 0.005106 0.001483 0.007072 0.001849 0.000732
 0.013405 0.003340 0.001355 0.000716
O4a                0.009269 0.000225 0.001380 0.000533
 0.008184 0.013911 0.007096 0.008988 0.007055 0.006362
 0.003492 0.006732 0.002384 0.013331 0.003586 0.001812
 0.023364 0.006649 0.002666 0.001517
Cldb               0.000000 0.000000 0.000000 0.000000
 0.000000 0.000000 0.000000 0.000000 0.000000 0.000000
O1b                0.009269 0.000398 0.001106 0.000626
 0.009245 0.005437 0.006608 0.005562 0.006112 0.004914
 0.001792 0.001704 0.001099 0.002157 0.001105 0.000758
 0.005172 0.001949 0.001010 0.000882
O2b                0.009269 0.000530 0.000632 0.000567
 0.005360 0.005278 0.009716 0.004293 0.006507 0.005748
 0.000570 0.000672 0.000538 0.001254 0.000697 0.000805
 0.004080 0.001839 0.001280 0.001415
O3b                0.009269 0.000582 0.001115 0.000264
 0.014921 0.008975 0.006947 0.008915 0.008010 0.006103
 0.004555 0.003433 0.001927 0.004608 0.001629 0.001116
 0.009073 0.003233 0.001476 0.001070
O4b                0.009269 0.000493 0.001329 0.000566
 0.029212 0.012590 0.019408 0.016738 0.020123 0.012094
 0.011307 0.008056 0.006293 0.008455 0.004675 0.004324
 0.014965 0.006235 0.003947 0.003712
--------------------------   Saved points   ----------------------------
    0
--------------------------   Fourier maxima   --------------------------
    1    1    1
max1      1  1     1.000000 0.417379 0.187695 0.369563      000  0  0  0
     0.36     0.26
max2      1  1     1.000000 0.214359 0.227931 0.502706      000  0  0  0
     0.76     0.25
max3      1  1     1.000000 0.069923 0.150433 0.631612      000  0  0  0
     0.29     0.16
max4      1  1     1.000000 0.512410 0.240074 0.361591      000  0  0  0
     0.27     0.15
max5      1  1     1.000000 0.118423 0.236861 0.623817      000  0  0  0
     0.26     0.14
max6      1  1     1.000000 0.028559 0.253070 0.660273      000  0  0  0
     0.27     0.13
max7      1  1     1.000000 0.114936 0.127596 0.459560      000  0  0  0
     0.25     0.12
max8      1  1     1.000000 0.433908 0.140273 0.425308      000  0  0  0
     0.17     0.11
max9      1  1     1.000000 0.088882 0.181922 0.574322      000  0  0  0
     0.24     0.11
max10     1  1     1.000000 0.472740 0.192676 0.399040      000  0  0  0
     0.27     0.10
max11     1  1     1.000000 0.760016 0.031117 0.619436      000  0  0  0
     0.17     0.10
max12     1  1     1.000000 0.739488 0.061778 0.576325      000  0  0  0
     0.15     0.10
max13     1  1     1.000000 0.800512 0.138791 0.532432      000  0  0  0
     0.32     0.10
max14     1  1     1.000000 0.504331 0.154886 0.356369      000  0  0  0
     0.20     0.09
max15     1  1     1.000000 0.145703 0.153117 0.417578      000  0  0  0
     0.22     0.09
max16     1  1     1.000000 0.068592 0.239199 0.581680      000  0  0  0
     0.20     0.09
max17     1  1     1.000000 0.641110 0.136567 0.439172      000  0  0  0
     0.22     0.09
max18     1  1     1.000000 0.400839 0.142254 0.427592      000  0  0  0
     0.18     0.09
max19     1  1     1.000000 0.261261 0.180152 0.520123      000  0  0  0
     0.41     0.08
max20     1  1     1.000000 0.053195 0.127122 0.387033      000  0  0  0
     0.24     0.08
max21     1  1     1.000000 0.736721-0.008038 0.658326      000  0  0  0
     0.19     0.08
max22     1  1     1.000000 0.320374 0.216611 0.604571      000  0  0  0
     0.37     0.07
max23     1  1     1.000000 0.033422 0.221066 0.609882      000  0  0  0
     0.22     0.07
max24     1  1     1.000000 0.099450 0.205024 0.674513      000  0  0  0
     0.17     0.07
max25     1  1     1.000000 0.405389 0.223484 0.685536      000  0  0  0
     0.13     0.07
max26     1  1     1.000000 0.176199 0.199829 0.453154      000  0  0  0
     0.20     0.07
max27     1  1     1.000000 0.403713 0.014055 0.711948      000  0  0  0
     0.14     0.07
max28     1  1     1.000000 0.973703 0.057957 0.722555      000  0  0  0
     0.11     0.07
max29     1  1     1.000000 0.658652 0.244383 0.490356      000  0  0  0
     0.21     0.07
max30     1  1     1.000000 0.900554 0.038536 0.286491      000  0  0  0
     0.16     0.07
max31     1  1     1.000000 0.625744 0.228455 0.561057      000  0  0  0
     0.14     0.07
max32     1  1     1.000000 0.451345 0.229597 0.705923      000  0  0  0
     0.15     0.07
max33     1  1     1.000000 0.261362 0.053835 0.730582      000  0  0  0
     0.13     0.07
max34     1  1     1.000000 0.038519 0.229990 0.538610      000  0  0  0
     0.15     0.07
max35     1  1     1.000000 0.780117 0.102113 0.477680      000  0  0  0
     0.12     0.07
max36     1  1     1.000000 0.498107 0.085298 0.253619      000  0  0  0
     0.13     0.06
max37     1  1     1.000000 0.922885 0.200448 0.333116      000  0  0  0
     0.12     0.06
max38     1  1     1.000000 0.883156 0.153612 0.307815      000  0  0  0
     0.16     0.06
max39     1  1     1.000000 0.967167 0.259668 0.301942      000  0  0  0
     0.11     0.06
max40     1  1     1.000000 0.531545 0.251176 0.696075      000  0  0  0
     0.11     0.06
max41     1  1     1.000000 0.362544 0.067508 0.302806      000  0  0  0
     0.10     0.06
max42     1  1     1.000000 0.302967 0.063124 0.329563      000  0  0  0
     0.10     0.06
max43     1  1     1.000000 0.384646 0.118956 0.680084      000  0  0  0
     0.15     0.06
max44     1  1     1.000000 0.969197 0.218872 0.331436      000  0  0  0
     0.12     0.06
max45     1  1     1.000000 0.972170 0.219983 0.304631      000  0  0  0
     0.11     0.06
max46     1  1     1.000000 0.097664 0.050825 0.275353      000  0  0  0
     0.08     0.05
max47     1  1     1.000000 0.159699 0.000409 0.604319      000  0  0  0
     0.12     0.05
max48     1  1     1.000000 0.851505 0.198224 0.454029      000  0  0  0
     0.15     0.05
max49     1  1     1.000000 0.093575 0.189028 0.419260      000  0  0  0
     0.12     0.05
max50     1  1     1.000000 0.081588 0.187339 0.344638      000  0  0  0
     0.11     0.05
--------------------------   Fourier minima   --------------------------
    1    1    1
min1      1  1     1.000000 0.102687 0.218675 0.712025      000  0  0  0
     0.28     0.20
min2      1  1     1.000000 0.478457 0.228633 0.730491      000  0  0  0
     0.31     0.20
min3      1  1     1.000000 0.289816 0.207137 0.528220      000  0  0  0
     0.43     0.19
min4      1  1     1.000000 0.991840 0.198418 0.264454      000  0  0  0
     0.26     0.14
min5      1  1     1.000000 0.964600 0.117742 0.555752      000  0  0  0
     0.20     0.14
------------------------------------------------------------------------
####
#M50
####
Version Jana2006
title sgm_46_1d in c2/c #15
cell 20.5028 9.5882 18.7797 90 96.629 90
esdcell 0 0 0 0 0 0
spgroup C2/c 15 22
lattice C
symmetry x y z
symmetry -x y -z+1/2
symmetry -x -y -z
symmetry x -y z+1/2
unitsnumb 8
chemform C15 H14 N6 O5 Cl Cu0.5
formtab -9
atom C atradius 0.77 color 128073041
atom H atradius 0.46 color 255204204
atom N atradius 0.74 color 176185230
atom O atradius 0.74 color 254003000
atom Cl atradius 0.99 color 49252002
atom Cu atradius 1.28 color 34071220
roundmethod 1
end
*******************************************************************************
contour
end contour
dist
  lsttype 1 dmax 2.7
  selfirst Cu1 Cl N2 N1 C15 C1 H1c1 C2 H1c2 N3 C5 H1c5 N6 C6 H1c6 C9 H1c9
  selfirst C4 H1c4 N4 C11 H1c11 C7 C10 C8 H1c8 C3 H1c3 N5 C12 H1c12 C13
  selfirst H1c13 C14 H1c14 O2 O1 H1o2 H1o1 O1a O2a O3a O4a O1b O2b O3b O4b
  selsecnd Cu1 N2 N1 C15 N3 N6 N4 C7 C10 N5 O2 O1 O1a O2a O3a O4a O1b O2b
  selsecnd O3b O4b
end dist
fourier
  maptype 6 positive 50 negative 5
end fourier
refine
  cycles 100 fsquare 1 damp 0.5 uisolim 0
  equation : ai[O2a] = ai[O1a]
  equation : ai[O3a] = ai[O1a]
  equation : ai[O4a] = ai[O1a]
  equation : ai[O1b] = 1.0 - ai[O1a]
  equation : ai[O2b] = 1.0 - ai[O1a]
  equation : ai[O3b] = 1.0 - ai[O1a]
  equation : ai[O4b] = 1.0 - ai[O1a]
  distfix 0.86 0.001 O1 H1o1; O2 H1O2
  distfix 1.44 0.001 Cl O1a; Cl O1b; Cl O2a; Cl O2b; Cl O3a; Cl O3b; Cl O4a; Cl
  & O4b;
  anglefix 109.47 0.01 O1a Cl O2a; O1a Cl O3a; O1a Cl O4a;
  anglefix 109.47 0.01 O2a Cl O3a; O2a Cl O4a; O3a Cl O4a;
  anglefix 109.47 0.01 O1b Cl O2b; O1b Cl O3b; O1b Cl O4b;
  anglefix 109.47 0.01 O2b Cl O3b; O2b Cl O4b; O3b Cl O4b;
  keep hydro triang C1 2 1 N1 C2 0.93 H1c1
  keep ADP riding C1 1.2 H1c1
  keep hydro triang C2 2 1 C15 C1 0.93 H1c2
  keep ADP riding C2 1.2 H1c2
  keep hydro triang C5 2 1 N2 C6 0.93 H1c5
  keep ADP riding C5 1.2 H1c5
  keep hydro triang C6 2 1 C5 C7 0.93 H1c6
  keep ADP riding C6 1.2 H1c6
  keep hydro triang C9 2 1 N2 C8 0.93 H1c9
  keep ADP riding C9 1.2 H1c9
  keep hydro triang C4 2 1 N1 C3 0.93 H1c4
  keep ADP riding C4 1.2 H1c4
  keep hydro triang C11 2 1 C10 C12 0.93 H1c11
  keep ADP riding C11 1.2 H1c11
  keep hydro triang C8 2 1 C9 C7 0.93 H1c8
  keep ADP riding C8 1.2 H1c8
  keep hydro triang C3 2 1 C15 C4 0.93 H1c3
  keep ADP riding C3 1.2 H1c3
  keep hydro triang C12 2 1 N5 C11 0.93 H1c12
  keep ADP riding C12 1.2 H1c12
  keep hydro triang C13 2 1 N5 C14 0.93 H1c13
  keep ADP riding C13 1.2 H1c13
  keep hydro triang C14 2 1 C10 C13 0.93 H1c14
  keep ADP riding C14 1.2 H1c14
  keep ADP riding O2 1.5 H1o2
  keep ADP riding O1 1.5 H1o1
end refine
  restric Cl 11 Cld
  restric Cl 2 Cl'
  restric O31 2 O31'
  restric O35 2 O35'
  restric O36 2 O36'
  restric O38 2 O38'
  distfix 1.44 0.001 Cl O31a; Cl O31b; Cl O35a; Cl O35b; Cl O36a; Cl O36b; Cl O
  &38a; Cl O38b;
  distfix 1.44 0.001 Cld O31; Cld O35; Cld O36; Cld O38;
  anglefix 109.47 0.01 O31 Cld O35; O31 Cld O36; O31 Cld O38;
  anglefix 109.47 0.01 O35 Cld O36; O35 Cld O36; O36 Cld O38;
  restric Cl 11 Cld
  equation : aimol[mol#2] = 1.0 - aimol[mol#1]
;
