# Supplementary material for: catena-Poly[[[di­aqua­bis­[1,2-bis­(pyridin-4-yl)diazene]copper(II)]-μ-1,2-bis­(pyridin-4-yl)diazene] bis­(perchlorate)]
Source: Acta Crystallogr Sect E Struct Rep Online. 2013 May 15;69(Pt 6):m317–8. doi: 10.1107/S1600536813012269 (PMC3684881; doi:10.1107/S1600536813012269)
Supplement: Supplementary file 2 [file e-69-0m317-Isup2.mol]

   0   0  -3 7.57662 20.3532   5
   0   0   3 22.1889 23.8221   4
   0   0  -3 43.2432 23.4301   3
   0   0   3 11.4487 18.0891   1
   0   0  -4 74998.6 483.618   3
   0   0   4 74562.8 605.194   1
   0   0  -4 75516.2 593.141   5
   0   0   4 75857.1 475.692   3
   0   0   4 74649.4 604.213   4
   0   0   5 31.5008 35.2355   1
   0   0   5 3.96736 31.6046   4
   0   0  -5 84.1669 36.6520   3
   0   0  -5-1.15317 25.3977   5
   0   0   5-56.6602 34.2838   3
   0   0   6 103600. 677.118   3
   0   0   6 104413. 866.481   1
   0   0  -6 100179. 686.668   3
   0   0   6 102675. 863.873   4
   0   0  -6 102147. 847.003   5
   0   0   7 123.103 56.2341   4
   0   0  -7 29.0028 47.4829   5
   0   0   7 116.359 40.2323   3
   0   0  -7 90.6865 46.4209   3
   0   0  -7 150.844 44.5302   6
   0   0   7 102.255 52.4922   1
   0   0   7 50.9698 54.0897   2
   0   0  -8 26732.2 506.830   5
   0   0   8 26645.0 397.502   3
   0   0   8 26225.3 500.185   2
   0   0  -8 26968.7 413.695   3
   0   0  -8 25682.8 398.452   6
   0   0   8 26665.9 519.586   1
   0   0   8 26407.4 513.104   4
   0   0   9-2.05029 48.3447   4
   0   0   9 32.4980 38.6499   1
   0   0   9 34.8102 37.0220   3
   0   0  -9 67.6149 51.4189   3
   0   0  -9 75.1899 53.6575   5
   0   0   9 5.74390 40.7947   2
   0   0  -9 66.5067 40.4055   6
   0   0 -10 5857.40 219.410   3
   0   0 -10 5733.71 212.733   6
   0   0  10 5724.00 263.201   2
   0   0  10 6409.24 284.905   1
   0   0 -10 6193.05 279.140   5
   0   0  10 5777.72 209.875   3
   0   0 -11-18.5766 51.8352   5
   0   0 -11 40.5879 50.1292   3
   0   0  11-39.0714 54.4699   2
   0   0  11 4.22176 49.2193   1
   0   0  11-25.3673 36.0467   3
   0   0 -11-9.76289 35.5356   6
   0   0 -11 39.7758 63.3864   4
   0   0  12 29921.9 679.760   1
   0   0  12 29706.7 517.778   3
   0   0  12 29079.8 652.945   2
   0   0 -12 29826.9 528.121   6
   0   0 -12 30394.2 696.669   4
   0   0 -12 30772.1 547.626   3
   0   0 -12 31042.1 679.756   5
   0   0 -13 87.2056 59.7616   3
   0   0  13 60.9797 47.5386   3
   0   0 -13 100.853 74.7706   5
   0   0 -13 69.9205 77.4351   4
   0   0 -13-8.07368 41.5280   6
   0   0  13-5.26719 59.6742   2
   0   0  13 42.3368 64.1673   1
   0   0 -14 78921.6 1191.30   5
   0   0 -14 78418.0 946.846   3
   0   0 -14 79478.0 1226.16   4
   0   0  14 79589.9 1168.25   2
   0   0 -14 79298.4 926.269   6
   0   0  14 80725.4 1210.75   1
   0   0  14 78157.7 907.811   3
   0   0 -15 165.115 104.077   4
   0   0 -15 177.801 68.4699   6
   0   0  15 45.9960 56.2528   3
   0   0  15 39.6229 72.9131   2
   0   0 -15 116.678 67.1288   3
   0   0 -16 32583.8 857.960   4
   0   0 -16 32244.2 636.051   6
   0   0  16 34222.5 644.625   3
   0   0  16 32710.8 818.462   2
   0   0  17 17.0911 57.4952   3
   0   0  17 225.043 104.418   2
   0   0 -17 19.4423 50.0319   6
   0   0 -17 233.618 120.801   4
   0   0  18 11331.8 514.065   2
   0   0 -18 10597.9 384.746   6
   0   0 -18 11849.5 558.941   4
   0   0  18 11043.8 384.468   3
   0   0 -19 103.842 57.5998   6
   0   0  19-61.2472 86.4685   2
   0   0  20 260.170 111.919   2
   0   0 -20 319.492 80.9194   6
   0   0 -20 309.723 126.794   4
   0   0 -21 6.44289 93.1645   4
   0   0  21 53.0780 80.5715   2
   0   0  22 3202.12 317.590   2
   0   0 -22 3401.74 355.595   4
   0   0 -23 51.1507 101.613   4
   0   0  23 200.819 129.055   2
   0  -2   0 977327. 1514.17   7
   0   2   0 986328. 2131.43   1
   0  -2   1 37393.0 348.329   7
   0   2   1 37106.8 427.564   1
   0   2  -1 37546.2 308.182   4
   0   2   1 37633.1 264.152   7
   0   2  -1 35925.9 413.954   2
   0  -2  -1 36488.0 426.406   5
   0  -2  -1 37788.2 258.774   7
   0   2  -2 20931.0 281.842   4
   0  -2  -2 20987.3 334.480   5
   0   2   2 21454.5 212.119   7
   0   2   2 21141.8 340.798   1
   0   2  -2 21033.9 320.449   2
   0  -2   3 2752.70 125.205   2
   0   2   3 2969.69 84.5896   4
   0   2  -3 2826.50 124.674   4
   0  -2  -3 2999.42 133.104   5
   0   2  -3 2702.62 118.587   2
   0  -2  -3 2889.00 87.0651   4
   0   2   3 2960.25 140.589   1
   0  -2  -4 17052.8 337.046   5
   0  -2   4 16317.5 315.793   2
   0   2   4 16785.6 302.087   6
   0   2   4 16204.9 243.483   4
   0   2   4 16177.2 345.926   1
   0  -2  -4 16712.0 250.061   4
   0   2  -4 16181.5 303.044   2
   0  -2   5 3834.23 162.407   2
   0   2   5 3696.04 178.936   1
   0   2  -5 3784.02 156.370   2
   0   2   5 3853.27 151.332   6
   0  -2  -5 3675.48 137.201   4
   0   2   5 3865.07 137.758   4
   0   2  -5 3839.81 142.872   3
   0  -2  -5 3964.64 173.488   5
   0   2   6 7378.87 216.068   6
   0   2  -6 7711.78 234.270   2
   0  -2  -6 7541.85 253.954   5
   0   2  -6 7066.17 201.950   3
   0  -2  -6 7270.17 217.412   4
   0   2   6 7337.80 213.148   4
   0  -2   6 7529.72 238.216   2
   0   2   6 7211.46 241.568   3
   0   2   6 7180.19 264.100   1
   0  -2  -7 7556.64 270.534   5
   0  -2  -7 7629.80 242.636   4
   0  -2   7 7774.11 258.268   2
   0   2  -7 7718.28 250.154   2
   0  -2  -7 7494.96 226.526   6
   0   2   7 7629.42 228.734   6
   0   2  -7 7530.90 215.787   3
   0   2   7 7819.59 240.491   4
   0   2   7 7897.40 264.298   3
   0   2   7 7170.88 266.196   5
   0   2   7 8010.51 290.835   1
   0   2  -8 2373.45 150.781   2
   0  -2  -8 2520.08 167.167   5
   0   2   8 2378.39 165.806   5
   0   2   8 2405.98 147.258   4
   0   2   8 2462.63 134.935   6
   0  -2   8 2452.71 153.897   2
   0  -2  -8 2604.12 156.346   4
   0  -2  -8 2369.33 133.461   6
   0   2   8 2499.90 158.721   3
   0   2  -8 2276.62 124.024   3
   0   2   8 2427.92 175.622   1
   0  -2   9 600.769 71.0140   3
   0  -2  -9 580.365 84.8439   4
   0   2  -9 619.836 71.2829   3
   0  -2  -9 594.187 90.8269   5
   0   2   9 742.548 94.9276   3
   0  -2  -9 607.815 74.3668   6
   0   2   9 648.712 73.2498   6
   0   2   9 572.317 92.0368   1
   0  -2   9 687.841 91.8553   2
   0   2   9 672.819 101.232   5
   0   2  -9 562.027 80.8801   2
   0  -2  10 1051.12 93.8498   3
   0   2  10 1066.34 98.7608   6
   0   2  10 1185.34 118.952   3
   0  -2 -10 1030.62 97.3866   6
   0  -2 -10 1034.62 119.435   5
   0  -2 -10 973.383 113.053   4
   0   2 -10 1068.19 96.5238   3
   0  -2  10 1161.21 121.624   2
   0   2 -10 987.362 114.214   2
   0   2  10 861.547 117.583   5
   0   2  10 1063.55 130.127   1
   0  -2  11 526.201 71.8504   3
   0  -2 -11 440.866 95.3036   1
   0  -2 -11 506.672 73.8094   6
   0   2 -11 469.390 75.5860   3
   0   2  11 451.116 95.8950   1
   0  -2 -11 610.225 103.865   5
   0  -2 -11 480.552 91.7334   4
   0   2 -11 513.985 90.1921   2
   0  -2  11 502.343 89.9654   2
   0   2  11 476.984 80.8018   3
   0   2  11 579.750 100.184   5
   0  -2 -12 12695.9 452.079   5
   0  -2  12 12027.9 410.868   2
   0   2 -12 12082.2 443.157   5
   0   2 -12 12572.3 470.727   4
   0   2  12 12078.4 434.989   5
   0  -2  12 11738.2 427.029   1
   0   2  12 12352.3 455.905   1
   0  -2 -12 11875.9 414.459   4
   0  -2 -12 12235.5 460.564   1
   0   2 -12 12159.9 416.611   2
   0  -2 -12 12114.8 343.137   6
   0   2  12 11949.1 381.400   3
   0   2 -12 12004.7 332.179   3
   0  -2  12 11830.4 323.509   3
   0   2 -13 2297.33 155.961   3
   0  -2  13 2385.39 196.812   2
   0  -2  13 2321.53 200.193   1
   0   2  13 2859.32 236.792   1
   0  -2 -13 2394.18 223.746   1
   0   2  13 2208.82 207.391   2
   0  -2 -13 2540.46 210.698   4
   0   2 -13 2190.00 202.135   5
   0  -2 -13 2585.99 215.261   5
   0  -2  13 2284.23 149.713   3
   0   2 -13 2133.72 214.028   4
   0  -2 -13 2233.81 156.902   6
   0   2  13 2498.41 216.436   5
   0   2  13 2309.94 176.601   3
   0  -2 -14 36608.5 868.046   1
   0  -2  14 35721.4 596.447   3
   0   2 -14 35586.8 619.610   3
   0  -2 -14 36433.4 635.341   6
   0  -2  14 35988.9 812.435   1
   0   2  14 37643.7 823.274   5
   0   2 -14 36165.8 866.761   4
   0  -2 -14 37362.7 810.821   4
   0   2  14 36010.3 834.612   2
   0   2  14 37654.2 713.673   3
   0  -2  14 36514.1 780.785   2
   0   2  15 157.400 93.6580   2
   0  -2  15 93.4879 41.3008   3
   0   2 -15 271.863 75.1681   3
   0  -2  15 155.618 86.1974   2
   0   2  15 229.453 94.2979   5
   0   2  15 136.949 64.1564   3
   0   2 -15 233.540 117.306   4
   0  -2 -15 355.043 114.455   4
   0  -2 -15 209.924 68.5890   6
   0   2 -16 18380.1 476.680   3
   0  -2 -16 17830.3 614.205   4
   0  -2  16 18278.3 595.030   2
   0   2  16 17722.4 629.028   2
   0   2  16 18139.2 522.069   3
   0   2 -16 18344.7 665.826   4
   0  -2 -16 17477.2 466.675   6
   0  -2  16 17503.9 443.319   3
   0  -2 -17 1140.38 133.630   6
   0   2  17 1240.40 189.534   2
   0  -2  17 1173.34 170.936   2
   0   2  17 1426.32 155.995   3
   0   2 -17 1259.84 136.151   3
   0  -2  17 1178.81 124.357   3
   0   2 -17 1124.58 185.548   4
   0  -2 -17 1235.93 187.340   4
   0  -2  18 1867.53 212.941   2
   0   2 -18 1731.44 173.229   6
   0   2 -18 1915.24 241.939   4
   0  -2  18 1816.69 153.542   3
   0   2  18 1815.08 177.734   3
   0  -2 -18 1800.69 162.794   6
   0  -2 -18 1670.69 218.301   4
   0   2 -18 1905.50 169.123   3
   0   2  18 1594.17 211.399   2
   0  -2 -19 38.4735 47.3954   6
   0   2  19-114.376 92.1334   2
   0   2 -19 129.438 69.6548   6
   0   2 -19-95.1979 84.2059   4
   0  -2  19 18.4300 64.6902   2
   0   2 -19 25.2042 57.3593   3
   0  -2 -19-107.332 98.3426   4
   0   2  20 812.821 171.387   2
   0   2 -20 787.739 163.278   4
   0  -2 -20 694.323 167.427   4
   0  -2  20 481.204 138.362   2
   0   2 -20 876.049 126.375   3
   0   2 -20 792.844 126.477   6
   0  -2  21-112.803 94.8363   2
   0   2 -21-13.0787 103.650   4
   0  -2 -21 169.232 114.333   4
   0   2  21-24.4204 105.518   2
   0  -2 -22 2285.51 278.362   4
   0   2  22 2273.41 278.446   2
   0  -2  22 1971.61 249.241   2
   0   2 -22 2338.04 302.410   4
   0   4   0 43146.3 630.430   1
   0  -4   0 43227.7 647.687   1
   0   4   0 43525.3 328.178   4
   0  -4   0 42910.6 446.425   7
   0  -4   1 141.794 51.7668   1
   0  -4  -1 121.037 44.5825   5
   0  -4   1 150.802 37.8445   7
   0   4  -1 161.587 55.1554   2
   0   4   1 51.9666 43.7096   1
   0   4  -1 165.937 36.9862   4
   0   4   1 124.376 28.9884   7
   0  -4  -1 109.021 22.0631   7
   0   4  -1 187.045 55.4555   1
   0   4   2 50462.0 427.102   7
   0  -4   2 49647.3 687.821   1
   0  -4   2 50222.2 581.769   7
   0  -4  -2 51433.9 416.029   7
   0   4   2 50705.1 716.102   1
   0   4  -2 50629.9 695.027   2
   0   4  -2 51556.8 510.826   4
   0  -4  -2 51230.3 722.831   5
   0  -4   3 70.8220 51.0478   1
   0   4  -3 120.052 55.5683   4
   0   4   3 37.5122 20.6875   7
   0  -4   3 44.6119 46.7187   7
   0   4  -3-70.9559 53.8366   2
   0  -4  -3 58.4964 40.7903   5
   0   4   3-39.9098 46.5046   1
   0  -4   4 20353.6 456.571   2
   0   4  -4 20452.6 444.295   2
   0   4   4 19418.9 286.501   7
   0   4  -4 20225.8 396.563   4
   0  -4  -4 20129.9 468.688   5
   0   4   4 21026.5 490.747   1
   0  -4   5 401.768 80.3148   2
   0  -4  -5 399.003 79.1639   5
   0   4   5 332.586 43.8757   7
   0   4   5 372.738 74.4083   1
   0  -4  -5 315.274 36.8993   4
   0   4  -5 263.886 60.0958   2
   0   4  -5 240.252 64.3208   4
   0   4   6 10870.3 367.546   5
   0   4  -6 10790.7 335.909   4
   0  -4  -6 10817.9 225.265   4
   0  -4  -6 11223.1 370.180   5
   0   4   6 10600.4 374.302   1
   0  -4   6 10691.0 345.147   2
   0   4   6 10580.1 336.882   6
   0   4  -6 10113.2 323.212   2
   0   4  -7 378.447 72.2774   2
   0  -4  -7 374.602 54.5048   4
   0  -4   7 399.833 82.4912   2
   0   4  -7 370.874 64.9593   3
   0   4  -7 336.070 83.1596   4
   0  -4  -7 558.647 96.6348   5
   0   4   7 511.209 78.1462   6
   0   4   7 377.966 74.6297   5
   0   4   7 336.868 72.4957   1
   0   4   8 878.607 124.020   5
   0   4  -8 834.875 96.3560   3
   0  -4  -8 683.267 75.5443   4
   0   4  -8 993.606 110.864   2
   0   4   8 913.301 123.661   1
   0  -4   8 995.327 118.684   2
   0   4   8 944.574 110.340   6
   0   4  -8 812.323 115.874   4
   0  -4  -8 754.408 107.625   5
   0  -4   9 1873.66 159.806   2
   0  -4  -9 1942.76 136.315   4
   0  -4  -9 1894.76 170.602   5
   0   4   9 2055.75 177.986   3
   0   4   9 1762.99 144.978   6
   0   4  -9 1662.00 167.560   4
   0   4  -9 1899.84 156.557   2
   0   4  -9 1897.82 144.084   3
   0   4   9 1803.03 171.475   5
   0   4   9 1946.66 182.471   1
   0   4 -10 17990.7 438.217   3
   0  -4 -10 18100.7 433.022   4
   0  -4 -10 18552.2 544.767   5
   0  -4  10 18624.0 514.427   2
   0  -4 -10 18206.4 574.866   1
   0   4  10 19007.1 579.530   1
   0   4  10 18595.6 537.196   3
   0   4  10 18228.3 542.240   5
   0   4  10 18126.8 469.413   6
   0   4 -10 17791.4 538.799   4
   0   4 -10 19113.0 499.414   2
   0   4 -11 572.910 124.731   4
   0   4  11 382.390 74.6274   6
   0  -4 -11 499.122 91.0566   4
   0  -4  11 443.977 95.7894   2
   0   4 -11 618.967 100.009   2
   0   4  11 417.517 93.7381   1
   0  -4 -11 401.667 95.2612   5
   0   4 -11 361.801 70.9796   3
   0   4  11 518.688 109.515   3
   0  -4 -11 444.034 96.8665   1
   0   4  11 422.304 102.085   5
   0   4 -12 21351.8 641.568   4
   0  -4 -12 20569.7 653.979   1
   0   4  12 21697.1 603.188   3
   0  -4 -12 22550.7 639.215   5
   0   4  12 21380.4 530.187   6
   0   4  12 21213.5 620.653   5
   0   4 -12 21144.7 494.794   3
   0   4 -12 21030.7 569.707   2
   0  -4 -12 21912.8 539.241   4
   0  -4  12 21617.2 591.119   2
   0   4  13 551.631 114.404   5
   0   4  13 536.689 108.686   3
   0  -4  13 801.705 132.988   2
   0  -4 -13 714.571 113.523   4
   0   4 -13 701.784 97.0180   3
   0   4 -13 568.921 133.232   4
   0  -4 -13 770.838 155.211   1
   0   4  13 624.919 99.2609   6
   0   4 -13 890.943 129.974   2
   0   4 -14 19033.6 486.901   3
   0  -4 -14 18329.4 552.815   4
   0   4  14 18580.0 627.065   5
   0   4 -14 19115.9 660.159   4
   0   4  14 18490.5 511.771   6
   0  -4  14 18849.8 595.454   2
   0   4 -14 18716.7 577.154   2
   0  -4 -14 19169.7 675.279   1
   0   4  14 18714.4 580.510   3
   0   4 -15 208.063 72.8202   3
   0  -4 -15 140.449 90.6196   1
   0  -4 -15-75.9109 82.2263   4
   0   4  15 77.7796 57.9592   6
   0  -4  15 77.6133 62.2094   2
   0   4 -15 176.639 111.839   4
   0   4  15 238.738 102.938   5
   0  -4 -16 1498.35 181.893   4
   0  -4 -16 1470.46 213.401   1
   0   4 -16 1315.18 138.063   3
   0   4 -16 1497.50 210.238   4
   0  -4  16 1597.74 188.325   2
   0   4  16 1740.82 213.120   5
   0   4 -17 22.9940 106.287   4
   0   4  17 100.482 93.6266   5
   0  -4 -17 23.9035 69.6364   4
   0  -4 -17-63.6264 102.540   1
   0   4 -17 24.7360 59.4181   3
   0   4  17 72.7682 84.6050   2
   0  -4  17 89.9548 83.3925   2
   0   4  18 1253.30 193.411   5
   0  -4 -18 1125.12 206.394   1
   0   4  18 832.042 167.277   2
   0  -4  18 945.011 161.095   2
   0  -4 -18 952.626 157.998   4
   0   4 -18 1028.37 192.960   4
   0   4 -18 1097.99 129.838   3
   0   4 -19-42.3299 62.0589   3
   0   4 -19 195.481 136.278   4
   0  -4  19 33.8858 67.4186   2
   0   4  19-70.9150 95.5441   2
   0  -4 -19 195.326 113.545   1
   0   4  19-121.441 98.9645   5
   0  -4 -19 15.7463 75.8782   4
   0   4  20 3825.70 357.981   2
   0  -4 -20 3936.06 333.887   4
   0   4  20 3784.86 349.434   5
   0  -4  20 3833.02 326.499   2
   0   4 -20 4153.34 383.949   4
   0  -4  21-1.32175 77.0167   2
   0   4  21-5.75422 93.1333   2
   0   4 -21 102.450 117.283   4
   0  -4 -21-37.7224 89.4532   4
   0   6   0 2513.21 193.023   1
   0  -6   0 2787.01 136.316   7
   0  -6   0 2620.80 203.461   1
   0   6   0 2450.84 87.1160   4
   0  -6  -1 6320.49 317.920   1
   0   6  -1 5739.25 164.211   4
   0  -6   1 5964.47 300.563   1
   0  -6  -1 5917.18 182.464   7
   0  -6   1 5802.84 214.925   7
   0   6   1 5796.29 292.439   1
   0   6  -1 5816.73 295.057   2
   0  -6  -2 15997.8 500.135   1
   0   6  -2 15310.5 310.616   4
   0   6  -2 14865.8 469.829   2
   0   6   2 15414.4 482.762   1
   0  -6   2 15995.1 484.910   1
   0  -6  -2 15266.4 273.737   7
   0   6   2 15952.0 508.078   5
   0  -6   2 15493.7 372.259   7
   0   6   3 453.927 90.5947   1
   0   6   3 313.536 91.9113   5
   0   6  -3 393.877 64.2177   4
   0   6  -3 594.520 103.706   2
   0  -6  -3 376.417 91.4091   1
   0  -6   3 363.601 71.2066   7
   0  -6   3 308.221 81.1720   1
   0  -6  -3 481.304 95.6105   5
   0   6   3 391.836 47.8030   7
   0   6   4 306.371 42.1181   7
   0   6  -4 295.112 60.9144   4
   0  -6  -4 361.525 91.0085   5
   0   6   4 382.037 95.2558   5
   0  -6   4 381.663 77.7085   7
   0  -6   4 414.594 92.3695   1
   0   6   4 375.626 89.8672   1
   0  -6  -4 280.345 87.8782   1
   0   6  -4 175.031 68.6687   2
   0  -6  -5 871.549 124.113   5
   0  -6   5 918.791 130.071   1
   0   6  -5 758.203 96.9368   4
   0   6   5 811.002 128.129   5
   0  -6  -5 907.305 140.395   1
   0   6   5 822.525 130.417   1
   0  -6   5 801.350 109.021   7
   0   6  -5 780.160 118.033   2
   0   6   5 898.146 71.1985   7
   0   6   6 4155.10 275.239   1
   0  -6   6 3732.28 244.170   1
   0  -6   6 3892.83 238.826   7
   0   6  -6 3673.73 237.789   2
   0  -6  -6 3462.38 257.826   1
   0   6   6 3876.12 152.198   7
   0   6  -6 3550.82 210.198   4
   0  -6  -6 4041.07 264.985   5
   0   6   6 3902.20 266.902   5
   0   6   7 1218.46 91.6953   7
   0  -6   7 1262.61 151.636   7
   0  -6  -7 1357.37 166.993   1
   0  -6  -7 1054.41 57.2587   4
   0   6  -7 1229.72 136.077   2
   0   6  -7 1013.55 125.164   4
   0   6   7 1272.13 155.887   5
   0   6   7 1196.13 148.477   6
   0  -6   7 1387.10 155.762   1
   0  -6  -7 1045.08 144.117   5
   0   6   8 1410.49 157.595   6
   0  -6  -8 1392.94 83.0240   4
   0   6  -8 1279.80 139.386   4
   0  -6   8 1521.01 165.519   2
   0   6   8 1293.30 100.801   7
   0  -6  -8 1491.84 180.121   1
   0   6  -8 1588.79 163.077   2
   0   6   8 1286.17 160.584   5
   0   6  -9 321.278 77.3553   2
   0  -6   9 372.791 94.7163   2
   0   6  -9 387.816 88.7210   4
   0   6   9 262.455 70.1748   6
   0  -6  -9 312.518 96.6697   1
   0  -6  -9 420.077 57.4968   4
   0   6   9 454.451 110.832   5
   0   6  -9 208.426 67.8131   3
   0   6   9 409.723 63.3809   7
   0   6  10 453.023 109.936   5
   0  -6  10 552.768 113.533   2
   0  -6 -10 406.234 65.6359   4
   0   6 -10 361.645 97.3587   2
   0  -6 -10 584.722 134.243   1
   0   6 -10 303.426 75.7105   3
   0   6  10 541.144 107.479   6
   0   6 -10 327.141 96.5935   4
   0   6  10 521.159 74.8132   7
   0   6  11 95.2671 61.0525   6
   0   6 -11 35.1921 62.6092   3
   0   6  11 21.4720 69.7844   5
   0   6 -11 4.77736 87.0370   4
   0  -6 -11 36.5560 39.8177   4
   0   6 -11 20.5250 48.0101   2
   0   6  11 96.6013 45.4231   7
   0  -6 -11-51.2681 88.1570   1
   0  -6  11 92.1945 66.5359   2
   0   6  12 3981.01 266.668   6
   0  -6  12 3715.84 280.040   2
   0   6 -12 3848.07 294.089   4
   0   6  12 4028.74 304.578   5
   0   6 -12 3779.39 247.581   3
   0  -6 -12 3627.63 305.074   1
   0   6 -12 3397.78 250.608   2
   0  -6 -12 3836.22 208.341   4
   0   6  13 511.295 133.755   5
   0  -6  13 610.491 134.978   2
   0   6 -13 434.610 95.6885   3
   0   6  13 478.208 114.538   6
   0   6 -13 587.914 133.418   4
   0  -6 -13 456.585 134.934   1
   0  -6 -13 543.790 100.585   4
   0   6  14 6344.63 400.408   5
   0   6 -14 6376.40 327.659   3
   0   6 -14 6793.11 411.945   4
   0   6  14 5914.68 333.994   6
   0  -6 -14 6406.17 303.807   4
   0  -6 -14 6508.16 433.303   1
   0  -6  14 6409.07 380.702   2
   0  -6 -15-23.4924 61.5991   4
   0  -6 -15 86.1619 80.7426   1
   0   6 -15 70.5229 64.0410   3
   0   6  15 72.6636 89.7429   5
   0   6 -15 134.069 104.358   4
   0  -6  15 91.1858 77.1229   2
   0   6  16 62.0460 81.9457   5
   0  -6  16 112.521 78.1672   2
   0  -6 -16-144.180 117.044   1
   0   6 -16 219.101 122.825   4
   0  -6 -16-80.3559 67.5412   4
   0   6 -16 31.3318 54.1349   3
   0  -6  17-11.0557 75.6723   2
   0   6  17 25.0024 78.6936   5
   0  -6 -17-40.2375 66.2151   4
   0   6 -17 53.9577 52.5162   3
   0  -6 -17-152.589 101.849   1
   0   6 -18 719.702 120.419   3
   0  -6  18 569.519 138.590   2
   0   6  18 784.255 165.825   5
   0  -6 -18 524.517 127.853   4
   0  -6 -18 677.058 172.780   1
   0   6 -18 929.573 196.962   4
   0   6 -19-4.77242 107.289   4
   0  -6 -19 332.512 147.533   1
   0  -6  19 18.8664 80.7348   2
   0   6  19 86.6680 96.0475   5
   0  -6 -19 136.281 70.5579   4
   0  -6  20 872.615 169.595   2
   0  -6 -20 922.540 196.983   1
   0   6  20 888.413 187.979   2
   0   6  20 580.366 160.189   5
   0   6 -20 745.683 189.930   4
   0   8   0 13273.6 543.804   5
   0  -8   0 12693.1 516.468   1
   0  -8   0 12832.3 325.017   7
   0  -8   1 231.641 106.733   1
   0   8  -1 236.180 35.9979   4
   0  -8  -1 164.421 40.8857   7
   0   8  -1 169.164 79.5528   5
   0  -8   1 293.538 62.2689   7
   0   8   1 304.370 115.942   5
   0  -8  -1 104.280 68.6197   1
   0   8  -2 8227.27 432.291   5
   0  -8  -2 8809.98 441.264   1
   0  -8   2 8210.22 414.667   1
   0  -8   2 8045.99 297.700   7
   0   8   2 8383.58 438.953   5
   0   8  -2 8544.28 233.747   4
   0  -8   3 175.427 57.4815   7
   0   8  -3 171.415 46.8968   4
   0   8  -3 163.775 75.6157   5
   0   8   3 400.695 117.809   5
   0  -8   3 139.566 81.5069   1
   0  -8   4 80.5796 48.8124   7
   0  -8  -4 43.3030 82.1283   1
   0   8  -4-16.0820 79.9721   5
   0   8   4 176.107 108.492   5
   0  -8   4 158.847 96.3447   1
   0   8  -4 159.640 58.4329   4
   0   8  -5 1959.08 218.298   5
   0  -8  -5 1925.99 220.585   1
   0  -8   5 1969.85 174.590   7
   0   8   5 1990.20 227.522   5
   0  -8   5 1888.73 207.498   1
   0   8  -5 2179.13 163.415   4
   0   8  -6 809.151 158.351   5
   0  -8   6 761.910 135.780   1
   0   8  -6 797.766 114.635   4
   0  -8  -6 645.547 142.426   1
   0  -8   6 559.937 113.943   7
   0   8   6 814.208 64.1233   7
   0   8   6 916.199 164.721   5
   0   8  -7 775.973 128.260   4
   0   8   7 594.673 58.2892   7
   0  -8  -7 595.708 140.143   1
   0  -8   7 517.918 99.8776   7
   0  -8   7 661.641 133.791   1
   0   8   7 648.925 139.499   5
   0   8   8 3414.38 144.619   7
   0   8  -8 3585.75 249.540   4
   0  -8  -8 3283.09 297.804   1
   0  -8   8 3426.21 280.883   1
   0   8   8 3517.29 306.279   5
   0  -8   8 3260.08 259.560   7
   0  -8   9 167.082 100.121   1
   0   8   9 54.9273 31.1338   7
   0   8  -9 110.220 87.3930   4
   0   8   9 36.3059 88.6691   5
   0  -8  -9 71.5984 93.2226   1
   0  -8   9 125.284 93.7934   7
   0  -8  10 1347.63 190.168   7
   0  -8 -10 1079.88 189.098   1
   0  -8  10 1311.40 188.974   1
   0   8 -10 1156.97 163.587   4
   0   8 -10 1113.65 161.912   3
   0   8  10 1053.38 175.933   5
   0   8 -11 629.970 137.412   4
   0   8 -11 293.694 93.2350   3
   0  -8  11 327.716 110.041   7
   0  -8 -11 443.091 141.979   1
   0  -8  11 247.543 105.116   1
   0   8  11 243.152 108.167   5
   0  -8 -12 3813.59 349.262   1
   0   8 -12 4242.77 304.621   3
   0   8 -12 4197.58 323.777   4
   0   8  12 4220.80 351.015   5
   0  -8  12 3994.38 314.376   1
   0  -8  12 4090.63 339.033   7
   0   8 -13 430.298 145.100   4
   0  -8  13 7.35141 84.0560   1
   0   8 -13-36.6214 85.8202   3
   0  -8  13 191.407 107.881   7
   0  -8 -13 112.207 108.226   1
   0   8  13 308.573 155.364   5
   0  -8 -14 5309.14 429.240   1
   0  -8  14 5492.51 407.055   7
   0   8 -14 5000.21 377.212   4
   0  -8  14 5093.05 370.425   2
   0   8 -14 4978.04 329.013   3
   0   8  14 5046.04 396.865   5
   0  -8  15 136.502 99.6359   2
   0  -8 -15 149.894 128.046   1
   0   8  15-24.4445 87.8230   5
   0   8 -15-5.30617 62.4614   3
   0  -8  15 50.2682 89.5905   7
   0   8 -15 301.463 130.200   4
   0  -8  16 1470.21 234.306   7
   0  -8  16 1086.26 193.681   2
   0   8 -16 1034.26 161.178   3
   0   8  16 969.275 188.095   5
   0  -8 -16 1112.88 214.807   1
   0   8 -16 1101.28 198.292   4
   0   8  17 301.831 121.556   5
   0   8 -17 212.371 108.332   4
   0  -8  17 297.636 132.678   7
   0  -8 -17 438.507 159.532   1
   0  -8  17 238.156 101.368   2
   0 -10   0 4943.73 376.912   1
   0  10   0 4344.48 367.512   5
   0  10   1 9.03701 80.4357   5
   0 -10   1 65.5055 88.9203   1
   0 -10  -1 33.6141 88.5903   1
   0 -10   1 41.6385 46.3318   7
   0  10  -1 93.4291 115.010   5
   0 -10  -2 1068.69 187.384   1
   0 -10   2 1164.10 197.320   1
   0  10   2 1351.02 215.373   5
   0 -10   2 1224.08 121.806   7
   0  10  -2 1636.58 241.058   5
   0 -10   3 49.7095 54.4541   7
   0 -10  -3 46.3939 95.4741   1
   0  10   3 2.28423 85.7008   5
   0  10  -3 3.16167 105.699   5
   0 -10   3-154.852 103.255   1
   0 -10   4 10.4016 86.0804   1
   0  10  -4-148.485 95.1561   5
   0 -10  -4-22.3077 73.6723   1
   0  10   4 36.7626 80.3423   5
   0 -10   4 91.4166 61.5766   7
   0  10   5 132.649 81.0228   5
   0 -10   5 291.086 108.413   1
   0  10  -5 331.279 122.752   5
   0 -10   5 294.977 85.8907   7
   0 -10  -5 382.343 135.882   1
   0 -10   6-27.8075 74.8970   1
   0  10   6-104.180 77.0534   5
   0 -10   6-59.1090 59.5794   7
   0  10  -6 63.6145 86.9331   5
   0 -10  -6 31.1074 97.3574   1
   0  10  -6-41.5051 57.1813   4
   0 -10  -7 625.713 177.786   1
   0 -10   7 625.441 146.931   1
   0 -10   7 783.863 135.268   7
   0  10   7 811.612 183.502   5
   0  10  -7 795.812 176.738   5
   0  10  -7 603.998 113.429   4
   0 -10   8 526.251 141.628   1
   0  10  -8 379.164 94.5124   4
   0  10   8 599.532 158.238   5
   0 -10  -8 699.174 182.577   1
   0  10  -8 558.436 170.447   5
   0 -10   8 452.481 110.546   7
   0 -10   9 30.9612 83.7756   1
   0  10   9-41.2500 95.6237   5
   0 -10   9 21.8521 66.8349   7
   0  10  -9-7.76360 63.4865   4
   0 -10  -9 29.2071 90.1834   1
   0  10  -9-101.980 123.724   5
   0 -10 -10 215.784 138.563   1
   0  10 -10 133.189 96.8962   5
   0  10  10-52.1437 94.5735   5
   0 -10  10-65.0972 78.5441   7
   0  10 -10-42.2789 76.2137   3
   0 -10  10-58.6473 104.459   1
   0  10 -10 15.0985 77.2931   4
   0 -10  11 1157.93 182.828   7
   0  10 -11 1126.14 218.939   5
   0  10 -11 1273.82 182.470   4
   0  10  11 1404.47 240.838   5
   0  10 -11 1048.12 185.065   3
   0 -10 -11 1108.88 226.859   1
   0 -10  11 1109.83 197.205   1
   0 -10 -12 1269.64 242.712   1
   0  10 -12 1253.99 203.043   3
   0  10 -12 1134.75 183.534   4
   0  10  12 1156.99 216.096   5
   0 -10  12 1195.81 201.310   7
   0 -10  12 1683.52 242.038   1
   1  -1 -23 3573.56 358.744   4
   1   1 -23 4251.52 411.709   4
  -1   1  23 3247.85 328.952   2
  -1  -1  23 3474.22 332.603   2
   1   1 -22 175.059 116.305   4
  -1  -1  22 152.579 96.8540   2
  -1   1  22 54.6858 90.7128   2
   1  -1 -22 287.908 150.919   4
   1   1 -21-77.3252 109.966   4
   1  -1 -21-42.1507 101.650   4
  -1  -1  21 47.8958 73.6720   2
  -1   1  21-20.6658 102.242   2
   1  -1 -20 157.679 112.677   4
   1   1 -20 22.6298 69.6315   3
   1   1 -20 63.2396 88.9848   4
  -1   1  20 37.8833 83.2093   2
  -1  -1  20 14.6578 78.5344   2
   1  -1 -20 19.1155 40.3796   6
   1   1 -20 17.2908 50.5023   6
  -1   1  19 422.808 123.049   2
   1   1 -19 454.386 102.995   3
   1   1 -19 346.008 104.194   4
  -1  -1  19 504.469 118.497   2
   1  -1 -19 417.514 77.2591   6
   1  -1 -19 455.842 139.853   4
   1   1 -19 479.319 89.8768   6
  -1   1  18 706.409 140.106   2
   1   1 -18 665.719 102.411   6
  -1  -1  18 752.750 144.628   2
   1   1 -18 574.977 152.867   4
   1  -1 -18 815.996 159.280   4
  -1  -1  18 764.948 111.822   3
  -1   1  18 889.197 127.929   3
   1   1 -18 1098.45 142.254   3
   1  -1 -18 822.693 105.586   6
   1   1 -17 6092.63 299.763   3
   1  -1 -17 5876.09 252.373   6
  -1  -1  17 5981.86 287.704   3
   1   1 -17 5663.70 269.651   6
  -1   1  17 5836.50 361.354   2
  -1   1  17 5723.80 297.022   3
   1   1 -17 5526.35 375.506   4
   1  -1 -17 5950.28 374.299   4
  -1  -1  17 5855.57 349.573   2
  -1   1  16 2106.22 178.977   3
   1   1 -16 2005.08 157.284   6
   1  -1 -16 2679.80 250.526   4
  -1  -1  16 1936.36 195.160   2
   1  -1 -16 2174.22 152.536   6
   1   1 -16 2101.05 238.929   4
  -1  -1  16 2030.02 166.050   3
  -1   1  16 2035.96 213.805   2
   1   1 -16 2066.75 179.080   3
  -1   1  15 5968.26 337.240   2
   1   1 -15 5844.02 277.516   3
   1  -1 -15 5679.09 235.954   6
  -1  -1  15 6078.38 341.887   1
  -1  -1  15 5814.52 262.243   3
   1   1 -15 6156.05 370.085   4
  -1   1  15 6211.33 292.359   3
  -1  -1  15 5861.00 318.566   2
   1   1 -15 5988.05 262.622   6
   1  -1 -15 6275.01 359.841   4
  -1  -1  14 621.043 90.2680   3
  -1   1  14 736.570 100.482   3
  -1  -1  14 614.536 101.796   1
   1  -1 -14 565.947 126.513   4
  -1   1  14 603.227 117.428   1
   1  -1 -14 645.852 82.8504   6
   1   1 -14 850.333 114.165   3
  -1   1  14 593.490 104.376   2
   1   1 -14 537.162 80.2490   6
   1  -1 -14 697.788 122.937   5
   1   1 -14 481.437 109.190   4
  -1  -1  14 418.609 86.5751   2
  -1  -1  13 3929.08 204.734   3
   1  -1 -13 4291.90 275.545   4
  -1   1  13 3854.06 257.657   2
  -1  -1  13 3996.71 244.542   2
  -1  -1  13 4114.09 258.044   1
   1  -1 -13 4042.28 187.793   6
   1   1 -13 3833.46 260.453   5
   1   1 -13 4177.49 217.848   3
   1   1 -13 4256.35 282.007   4
  -1   1  13 4229.57 269.465   1
   1  -1 -13 3735.30 256.048   5
  -1   1  13 4160.59 223.228   3
  -1  -1  12 1661.54 126.330   3
   1  -1 -12 1285.30 126.880   3
   1   1 -12 1569.67 133.962   3
  -1   1  12 1391.25 124.923   3
  -1  -1  12 1596.02 153.630   1
  -1   1  12 1503.46 157.258   2
  -1   1  12 1390.16 157.013   5
   1  -1 -12 1575.79 167.893   4
  -1  -1  12 1382.71 142.609   2
   1  -1 -12 1417.93 107.794   6
  -1   1  12 1614.00 159.832   1
   1   1 -12 1547.15 160.293   5
   1  -1 -12 1535.23 162.104   5
   1  -1 -11 27449.7 609.457   4
  -1  -1  11 27927.2 598.614   1
   1   1 -11 27060.8 501.643   3
  -1   1  11 27238.0 611.562   2
   1  -1 -11 27050.3 435.404   6
  -1  -1  11 27275.3 494.007   3
   1  -1 -11 27376.3 545.968   3
   1  -1 -11 27113.4 625.322   1
  -1   1  11 27768.6 625.978   1
  -1  -1  11 27685.4 577.239   2
  -1   1  11 27351.4 531.579   3
  -1   1  11 27980.8 621.514   5
   1  -1 -11 26776.4 624.621   5
   1   1 -11 27489.3 629.477   5
   1  -1 -10 67.3589 59.2048   4
  -1  -1  10 61.9865 46.1038   2
  -1   1  10 40.1095 39.9581   3
  -1  -1  10 94.9535 41.3731   3
   1   1 -10-11.0319 42.3033   3
   1   1 -10 89.2147 46.2137   5
   1  -1 -10 108.580 55.6117   5
  -1   1  10 32.4068 37.2212   1
  -1   1  10-7.38555 49.5519   5
   1  -1 -10 136.001 45.8451   6
  -1  -1  10-30.1379 42.3008   1
   1  -1 -10 41.2672 51.7945   3
   1  -1 -10 67.8410 58.9184   1
   1   1  -9 22325.8 508.571   5
   1  -1  -9 22206.5 353.990   6
  -1   1   9 22804.4 443.189   3
  -1  -1   9 22451.6 483.238   1
   1  -1  -9 23052.1 519.582   1
   1   1  -9 22577.1 413.582   3
  -1   1   9 23408.9 514.370   1
  -1  -1   9 22796.0 407.950   3
  -1  -1   9 22549.5 464.245   2
   1  -1  -9 21600.4 502.491   5
   1  -1  -9 22837.1 461.207   3
   1  -1  -9 22312.8 491.166   4
   1  -1  -8 6630.18 261.902   5
   1   1  -8 6740.03 262.284   5
   1   1  -8 6668.63 216.414   3
   1  -1  -8 6669.58 183.270   6
  -1  -1   8 6562.53 237.875   2
  -1   1   8 6838.80 234.340   3
   1  -1  -8 6738.94 241.952   3
   1  -1  -8 6659.37 254.185   4
  -1   1   8 6759.77 265.821   1
  -1  -1   8 6724.45 247.073   1
  -1  -1   8 6736.91 212.878   3
   1  -1  -8 6713.56 267.522   1
   1   1  -7 9737.81 267.088   2
  -1   1   7 9644.15 205.828   6
  -1  -1   7 9771.56 267.611   2
   1   1  -7 9558.68 241.858   3
  -1   1   7 9648.53 265.072   3
   1  -1  -7 9416.16 280.709   4
   1  -1  -7 9553.32 205.392   6
  -1  -1   7 9449.80 238.163   3
  -1   1   7 9369.67 293.050   1
   1  -1  -7 9861.94 295.856   5
   1  -1  -7 9672.90 271.839   3
   1  -1  -6 3510.70 167.053   5
  -1  -1   6 3947.85 146.248   3
  -1  -1   6 3870.96 153.555   2
   1   1  -6 3662.26 151.013   2
   1   1  -6 3895.92 146.822   3
   1  -1  -6 3576.10 159.604   3
   1  -1  -6 3768.77 118.858   6
  -1   1   6 3669.87 120.108   6
   1  -1  -6 3792.00 163.829   4
  -1   1   6 3446.97 161.650   1
  -1   1   6 3668.68 156.123   3
  -1   1   5 290.234 33.2287   6
  -1  -1   5 344.978 46.2504   2
   1  -1  -5 355.611 53.3299   4
   1  -1  -5 413.661 63.9072   5
   1  -1  -5 344.310 36.2761   6
   1   1  -5 279.792 41.7024   2
  -1   1   5 372.834 57.1129   1
  -1   1   5 404.997 62.8828   3
   1   1  -5 389.093 47.5157   3
   1  -1  -5 324.613 53.5409   3
  -1  -1   5 356.647 46.2699   3
   1  -1  -4 54.9488 34.3062   3
   1   1  -4 93.7774 24.5393   2
  -1   1   4 122.748 23.5191   6
   1  -1  -4 75.4862 31.3382   4
  -1  -1   4 73.1973 23.3449   3
  -1  -1   4 95.7778 27.5772   2
   1  -1  -4 105.800 33.6504   5
  -1   1   4 48.2303 28.9757   1
   1   1  -4 44.8666 30.7804   3
  -1   1   3 76199.3 577.354   1
   1   1  -3 74507.2 450.909   2
   1   1  -3 73650.9 514.296   3
   1  -1  -3 75303.2 583.710   5
  -1   1   2 5073.91 134.103   1
   1   1  -2 4929.23 97.8687   2
   1   1  -2 4939.17 124.452   3
   1  -1  -2 4802.47 132.474   5
   1   1   2 18279.7 250.670   6
   1   1   2 18128.7 262.136   1
   1  -1   2 17399.0 244.314   4
  -1  -1  -2 17571.1 229.055   5
  -1   1  -2 17438.4 253.082   2
   1   1   2 17820.3 210.026   4
  -1   1  -3 98716.3 445.655   3
   1  -1   3 98611.7 666.359   4
   1   1   3 100458. 700.019   1
   1   1   3 98744.8 588.664   4
  -1  -1  -3 98665.8 614.386   5
   1   1   3 98403.4 629.776   6
  -1   1  -3 96894.5 654.044   2
  -1  -1  -4 1089.60 74.0462   6
   1  -1   4 1098.21 85.2646   4
   1   1   4 1298.04 82.2803   4
   1   1   4 1271.22 90.7557   1
  -1   1  -4 1122.15 53.4581   3
  -1  -1  -4 1173.11 78.0103   5
   1   1   4 1222.12 77.7811   6
  -1   1  -4 1108.97 78.7235   2
   1  -1   5 41243.9 533.329   4
   1   1   5 38842.1 456.194   6
   1   1   5 38941.9 489.690   5
  -1  -1  -5 39933.8 489.331   5
  -1   1  -5 40191.5 507.147   2
   1   1   5 39931.2 538.167   1
   1  -1   5 41403.5 343.286   3
  -1  -1  -5 39710.0 493.820   4
  -1  -1  -5 40766.2 463.853   6
  -1   1  -5 40812.8 343.165   3
   1   1   5 39299.6 481.213   4
   1   1   5 40886.0 440.165   3
   1   1   6 1556.59 110.273   5
  -1  -1  -6 1634.06 111.450   5
  -1   1  -6 1457.70 75.1009   3
   1  -1   6 1480.04 113.481   4
  -1  -1  -6 1490.98 113.762   4
   1   1   6 1428.61 107.317   4
   1   1   6 1614.62 101.651   6
  -1   1  -6 1365.21 103.082   2
  -1  -1  -6 1382.23 93.8922   6
   1   1   6 1452.01 92.6943   3
   1  -1   6 1541.41 73.3062   3
   1   1   6 1382.57 112.813   1
   1   1   7 494.185 62.6769   3
   1  -1   7 488.252 78.0968   4
  -1  -1  -7 398.780 67.1206   5
   1   1   7 422.466 69.3479   4
   1   1   7 286.936 59.7351   5
  -1   1  -7 374.283 63.1506   2
  -1  -1  -7 419.439 70.7923   4
   1  -1   7 457.561 71.3636   2
  -1   1  -7 351.452 42.6901   3
   1   1   7 485.444 79.7615   1
  -1  -1  -7 392.069 57.0636   6
   1  -1   7 356.362 41.6869   3
   1  -1   8 3228.36 181.487   2
   1   1   8 3238.94 194.388   1
  -1  -1  -8 3537.30 190.095   4
  -1   1  -8 3271.97 128.349   3
  -1  -1  -8 3577.98 164.399   6
  -1  -1  -8 3270.13 179.626   5
   1  -1   8 3310.36 126.572   3
   1   1   8 3256.29 150.115   3
  -1   1  -8 3097.05 176.851   2
   1   1   8 3290.49 180.473   4
   1   1   8 3414.94 184.813   5
   1  -1   8 2949.62 183.883   4
   1  -1   9 21327.3 484.875   2
   1  -1   9 21511.7 504.744   1
  -1   1  -9 21058.3 347.253   3
   1  -1   9 21183.2 340.018   3
   1   1   9 21785.7 519.013   1
  -1   1  -9 20701.7 482.376   2
   1   1   9 21413.6 393.885   3
  -1  -1  -9 21039.8 487.448   4
   1   1   9 21742.0 485.298   4
  -1  -1  -9 21058.5 414.254   6
   1   1   9 20708.4 474.723   5
  -1  -1  -9 20980.9 474.280   5
   1  -1   9 22065.3 519.927   4
  -1   1  -9 21135.0 483.516   5
  -1   1 -10 404.964 78.4521   5
  -1  -1 -10 414.511 76.4985   6
   1  -1  10 430.800 86.6192   4
  -1  -1 -10 450.252 87.9760   5
   1   1  10 315.805 75.9679   1
   1  -1  10 431.997 89.0555   2
   1  -1  10 299.637 71.6637   1
   1   1  10 315.085 75.6921   5
  -1   1 -10 424.005 63.8240   3
   1  -1  10 480.546 59.6168   3
  -1  -1 -10 422.261 96.0424   4
   1   1  10 420.695 85.8667   4
  -1   1 -10 371.793 70.6241   2
   1   1  10 387.798 57.8760   3
  -1   1 -11 67785.8 699.750   3
   1   1  11 66775.5 768.223   3
   1  -1  11 67598.3 677.171   3
  -1  -1 -11 67724.7 956.143   5
   1  -1  11 69120.9 1015.10   4
   1  -1  11 68413.1 956.116   2
  -1   1 -11 68921.0 965.792   5
  -1  -1 -11 67058.5 970.629   4
   1  -1  11 66711.8 984.063   1
   1   1  11 67888.5 943.585   5
   1   1  11 68905.1 1020.26   1
  -1  -1 -11 64519.8 795.656   6
   1   1  11 68119.5 966.101   4
   1   1  11 65927.2 987.479   2
  -1   1 -12 1482.31 159.905   5
  -1  -1 -12 1160.52 116.725   6
   1  -1  12 1251.67 146.018   2
   1   1  12 1326.48 151.261   4
  -1   1 -12 1291.78 111.530   3
  -1  -1 -12 1372.18 160.843   4
  -1   1 -12 1449.10 171.589   4
   1   1  12 1169.70 149.664   1
   1   1  12 1038.72 140.237   2
   1  -1  12 1313.47 147.255   1
   1  -1  12 1276.92 102.713   3
   1   1  12 1214.78 107.883   3
   1  -1  12 1268.14 153.206   4
  -1  -1 -12 1155.80 137.149   5
   1  -1  13 6608.49 237.849   3
  -1  -1 -13 7304.17 286.617   6
  -1  -1 -13 6928.08 337.941   5
  -1   1 -13 7599.62 376.815   4
   1  -1  13 7308.93 346.348   2
  -1   1 -13 7171.70 345.808   5
  -1   1 -13 7224.00 253.614   3
   1   1  13 6960.52 267.608   3
   1   1  13 7403.10 367.116   1
   1  -1  13 7342.87 356.755   1
   1   1  13 7165.65 352.737   2
  -1  -1 -13 7153.76 355.327   4
  -1  -1 -14 2601.96 217.270   5
   1  -1  14 2446.06 215.592   1
  -1   1 -14 2293.58 225.531   4
   1  -1  14 2268.39 145.567   3
   1  -1  14 2382.31 208.637   2
  -1  -1 -14 2571.45 228.962   4
   1   1  14 2208.88 157.132   3
   1   1  14 2239.36 208.453   2
  -1   1 -14 2533.65 160.129   3
  -1   1 -14 2279.35 203.315   5
  -1  -1 -14 2527.86 176.191   6
  -1   1 -14 2240.07 175.831   6
  -1   1 -15 18013.8 625.603   4
   1  -1  15 17073.0 570.069   2
   1   1  15 17198.0 445.974   3
  -1  -1 -15 16876.9 463.225   6
  -1  -1 -15 17772.2 603.745   4
   1  -1  15 17095.2 406.978   3
  -1   1 -15 17294.5 425.346   3
   1   1  15 17296.1 590.080   2
  -1   1 -15 16437.5 480.939   6
  -1   1 -16 679.782 102.573   3
  -1  -1 -16 769.987 113.353   6
   1  -1  16 772.618 100.970   3
  -1   1 -16 696.386 111.378   6
   1   1  16 500.530 114.119   2
   1  -1  16 719.383 135.609   2
  -1   1 -16 1076.28 190.350   4
   1   1  16 715.820 101.552   3
  -1  -1 -16 856.274 167.209   4
   1  -1  17 17093.2 431.190   3
  -1   1 -17 17577.7 455.698   3
   1   1  17 17795.1 480.161   3
  -1  -1 -17 17296.6 646.331   4
  -1  -1 -17 17095.9 492.085   6
  -1   1 -17 18232.8 681.824   4
  -1   1 -17 17967.9 529.009   6
   1   1  17 17414.0 636.092   2
   1  -1  17 17113.2 613.069   2
  -1   1 -18 538.820 161.914   4
  -1  -1 -18 682.504 111.456   6
   1  -1  18 523.832 88.8426   3
  -1   1 -18 551.612 104.137   6
   1  -1  18 577.656 142.612   2
   1   1  18 540.902 98.6858   3
  -1  -1 -18 537.829 156.554   4
   1   1  18 862.757 159.877   2
  -1  -1 -19 408.933 86.1183   6
  -1   1 -19 233.154 75.2947   6
  -1   1 -19 161.213 109.712   4
   1   1  19 267.683 109.756   2
  -1  -1 -19 200.401 100.563   4
   1  -1  19 482.242 132.386   2
  -1   1 -20 32.2852 100.903   4
  -1  -1 -20-6.63112 53.2248   6
  -1  -1 -20-97.5461 108.764   4
  -1   1 -20-35.2829 53.8999   6
   1  -1  20 25.9468 79.0183   2
   1   1  20 68.2642 66.1084   2
  -1   1 -21 3877.61 362.739   4
   1   1  21 3390.10 324.884   2
  -1  -1 -21 3550.49 346.875   4
  -1   1 -21 3581.49 261.313   6
   1  -1  21 3351.74 317.040   2
   1   1  22 173.357 104.192   2
  -1  -1 -22 330.008 157.307   4
  -1   1 -22 237.457 133.362   4
   1  -1  22 163.070 105.038   2
   1   1  23 1128.11 205.338   2
  -1  -1 -23 1678.92 255.613   4
  -1   1 -23 1327.57 241.407   4
   1  -1  23 1428.59 225.062   2
  -1   3  22 53.5245 89.0024   2
   1  -3 -22-136.517 128.413   4
  -1  -3  22 67.7902 79.7082   2
   1   3 -21 561.701 157.268   4
   1  -3 -21 574.317 137.195   4
  -1   3  21 474.801 133.812   2
  -1  -3  21 442.877 128.117   2
  -1  -3  20-76.9867 77.4171   2
   1   3 -20 107.884 100.092   4
   1  -3 -20 135.397 98.9487   4
   1   3 -20 34.6287 80.4195   3
  -1   3  20 91.2726 89.5880   2
  -1   3  19 997.195 179.602   2
   1   3 -19 1287.02 155.923   3
   1  -3 -19 1081.08 188.197   4
  -1  -3  19 864.399 152.186   2
   1   3 -19 1092.90 183.616   4
   1   3 -18 314.277 117.485   4
   1  -3 -18 327.560 117.811   4
  -1   3  18 333.292 118.025   5
  -1   3  18 322.003 108.880   2
  -1  -3  18 272.890 96.1330   2
   1   3 -18 457.897 96.2832   3
   1  -3 -17 6309.60 413.993   1
   1   3 -17 5662.99 395.327   4
   1  -3 -17 5071.43 342.201   4
  -1   3  17 5738.73 382.057   2
  -1  -3  17 5955.93 351.654   2
  -1   3  17 5994.11 381.024   5
   1   3 -17 5779.14 292.400   3
   1  -3 -16 2145.35 241.143   1
  -1   3  16 1983.89 225.236   2
  -1   3  16 2219.21 233.338   5
   1  -3 -16 1990.52 214.922   4
   1   3 -16 1827.70 165.483   3
   1   3 -16 2238.98 252.016   4
  -1   3  16 1869.23 186.685   3
  -1  -3  16 1865.75 192.780   2
   1   3 -15 6538.72 297.045   3
  -1  -3  15 7101.84 354.107   2
  -1   3  15 7131.83 392.638   5
   1  -3 -15 6863.40 403.195   1
  -1  -3  15 7115.42 368.698   1
  -1   3  15 6751.10 344.287   3
   1   3 -15 7507.39 420.813   4
   1  -3 -15 6398.55 353.119   4
   1   3 -14 2769.51 215.858   2
   1  -3 -14 2961.36 231.850   4
   1   3 -14 2634.19 252.127   4
  -1   3  14 2880.89 246.018   5
  -1   3  14 2602.30 213.461   3
  -1  -3  14 2752.67 216.430   2
  -1  -3  14 2359.01 211.215   1
   1  -3 -14 2475.44 238.758   1
   1   3 -14 2385.03 176.635   3
   1  -3 -13 9012.90 424.375   1
  -1  -3  13 9199.02 371.316   2
   1   3 -13 9243.65 432.642   4
   1   3 -13 8986.56 324.812   3
   1   3 -13 8974.86 366.677   2
   1  -3 -13 9088.08 373.814   4
  -1   3  13 9401.88 384.144   3
  -1   3  13 9140.71 412.633   5
   1  -3 -13 9584.37 421.430   5
  -1   3  13 9038.01 310.686   6
   1  -3 -12 2274.04 179.726   4
  -1   3  12 1816.46 141.385   6
   1   3 -12 1813.32 163.203   2
  -1   3  12 1978.35 196.410   5
   1   3 -12 1937.64 151.592   3
   1  -3 -12 1927.29 197.618   1
  -1  -3  12 1813.05 162.328   2
   1   3 -12 1846.53 193.917   4
  -1   3  12 1865.77 172.939   3
   1  -3 -12 2167.05 197.342   5
  -1   3  12 1940.57 192.309   1
   1  -3 -11 35372.5 776.576   1
   1   3 -11 34301.0 753.918   4
   1   3 -11 33659.1 592.148   3
  -1   3  11 33769.0 733.795   5
   1  -3 -11 34730.3 742.303   5
   1  -3 -11 34336.3 647.789   4
  -1  -3  11 34463.6 664.244   2
   1   3 -11 33374.9 643.980   2
  -1   3  11 33347.1 568.326   6
  -1   3  11 34862.4 764.380   1
  -1   3  11 35798.1 707.911   3
   1  -3 -10 678.161 97.5024   4
  -1   3  10 727.337 110.198   3
  -1   3  10 621.846 116.995   5
   1  -3 -10 782.282 127.606   1
  -1   3  10 854.479 124.985   1
   1  -3 -10 689.693 111.790   5
   1   3 -10 580.569 121.064   4
   1   3 -10 583.553 81.3681   3
   1   3 -10 519.154 85.7135   2
  -1  -3  10 600.119 93.6869   2
  -1   3  10 742.614 88.6191   6
   1   3  -9 48298.6 815.996   4
  -1   3   9 48471.0 813.741   5
  -1  -3   9 49759.3 724.682   2
   1  -3  -9 51205.6 829.433   5
   1   3  -9 48620.9 708.506   2
   1   3  -9 48102.4 671.675   3
  -1   3   9 48908.9 842.820   1
   1  -3  -9 49663.5 682.375   4
  -1   3   9 49327.8 654.947   6
  -1   3   9 50511.8 799.547   3
  -1   3   8 5891.30 281.976   1
  -1   3   8 6213.81 273.527   3
   1  -3  -8 6318.62 229.022   4
   1   3  -8 6040.43 235.362   3
   1   3  -8 6181.64 238.582   2
  -1  -3   8 5805.43 241.108   2
   1  -3  -8 6265.55 282.028   5
   1   3  -8 5944.76 274.079   4
  -1   3   8 5891.84 222.361   6
  -1   3   7 81.2150 47.4643   3
   1   3  -7 100.987 36.4342   2
  -1   3   7 81.2261 36.6150   6
   1  -3  -7 150.220 48.3825   4
   1   3  -7 123.042 59.4338   4
  -1   3   7 94.1990 51.6547   1
  -1  -3   7 182.151 57.0448   2
   1   3  -7 69.3615 36.8493   3
   1  -3  -7 84.0241 55.0981   5
  -1   3   6 151.332 40.6375   6
   1   3  -6 145.470 61.0143   4
   1  -3  -6 191.551 42.8478   4
   1  -3  -6 104.620 46.9953   5
   1   3  -6 103.453 41.0636   2
  -1   3   6 143.797 56.4274   1
   1   3  -6 95.6886 41.4804   3
  -1  -3   6 161.318 49.7990   2
   1   3  -5 30631.0 465.042   2
  -1   3   5 31289.0 561.534   1
   1  -3  -5 32697.5 557.562   5
   1  -3  -5 31530.8 355.124   4
  -1  -3   5 31531.1 490.941   2
   1   3  -5 31210.6 510.963   4
   1   3  -4 4512.83 183.908   4
  -1  -3   4 4565.67 182.585   2
   1   3  -4 4425.21 173.626   2
   1  -3  -4 4724.75 207.345   5
  -1   3   4 4710.53 211.581   1
   1  -3  -4 4516.42 112.777   4
   1   3  -3 84676.5 705.934   4
  -1   3   3 84855.7 416.812   7
  -1   3   3 83393.6 844.851   1
   1  -3  -3 85077.6 837.104   5
  -1  -3   3 84080.8 772.369   7
  -1  -3   3 83149.2 745.819   1
   1   3  -3 81538.3 736.265   2
   1  -3  -2 2834.41 149.768   5
   1   3  -2 2513.06 131.457   2
  -1  -3   2 2407.67 129.469   1
  -1   3   2 2539.95 145.076   1
  -1  -3   2 2627.12 129.064   7
   1   3  -1 48437.5 555.476   1
  -1   3   1 48481.9 607.744   1
   1  -3  -1 48002.3 295.415   7
   1   3  -1 48238.4 493.263   7
   1  -3  -1 49471.3 614.567   5
  -1  -3   1 48580.5 562.207   1
  -1  -3   1 48492.1 500.425   7
   1  -3   0 3444.30 97.7785   7
  -1   3   0 3252.14 81.5074   4
   1   3   0 3487.39 154.490   1
  -1  -3   0 3318.72 120.767   7
  -1   3   0 3349.41 159.502   1
   1   3   0 3287.26 121.564   7
  -1  -3   0 3437.84 156.941   1
   1  -3   1 621.829 47.9230   4
   1   3   1 545.351 50.9268   7
   1   3   1 556.904 35.8165   4
  -1   3  -1 672.340 77.8321   2
  -1  -3  -1 646.391 53.1270   7
  -1   3  -1 601.116 50.7243   4
   1   3   1 677.956 75.6472   1
  -1  -3  -1 642.525 74.8491   5
   1   3   2 618.847 79.2651   1
  -1   3  -2 386.225 63.3192   2
   1   3   2 425.176 31.3540   4
   1  -3   2 416.863 51.1240   4
  -1  -3  -2 382.065 56.4046   5
   1   3   2 428.003 44.0253   7
  -1   3  -2 395.509 50.3768   4
  -1  -3  -2 424.380 45.5114   7
  -1   3  -3 41225.7 497.939   4
   1  -3   3 42046.2 596.552   2
   1  -3   3 42773.6 497.179   4
  -1   3  -3 41846.5 576.941   2
  -1  -3  -3 42125.7 341.472   4
   1   3   3 42213.9 596.242   1
   1   3   3 41798.1 334.034   4
   1   3   3 43310.6 425.136   7
  -1  -3  -3 41885.7 571.112   5
   1  -3   4 12945.6 343.660   2
  -1   3  -4 13210.3 311.056   4
   1   3   4 13493.9 220.047   4
   1   3   4 13027.6 350.143   1
  -1  -3  -4 13141.1 225.250   4
  -1  -3  -4 13528.6 337.002   5
  -1   3  -4 13147.9 329.674   2
   1   3   4 13769.4 258.474   7
   1   3   4 12853.1 332.112   5
   1  -3   4 13171.8 304.774   4
   1   3   4 13053.3 332.012   6
   1   3   5 63522.1 743.998   6
  -1  -3  -5 65298.7 563.423   4
   1   3   5 65014.0 550.671   4
   1  -3   5 64214.2 777.648   2
   1   3   5 64763.5 821.251   1
  -1  -3  -5 65812.2 766.749   5
  -1   3  -5 65616.9 744.016   4
  -1   3  -5 63379.6 741.585   2
   1  -3   5 62888.5 722.838   4
   1   3   5 65101.8 767.687   5
  -1  -3  -6 425.392 57.1254   4
  -1   3  -6 349.953 62.4287   2
   1   3   6 333.207 74.3522   1
   1   3   6 229.870 60.8903   5
  -1   3  -6 361.279 78.1515   4
   1  -3   6 277.268 62.7427   4
  -1  -3  -6 298.373 60.0022   5
   1  -3   6 277.989 67.3937   2
   1   3   6 299.564 51.6020   4
   1   3   6 325.000 64.3661   6
  -1   3  -7 658.824 88.6876   2
  -1   3  -7 642.939 70.2233   3
  -1   3  -7 626.815 98.4657   4
   1   3   7 699.115 99.5376   1
   1   3   7 659.704 90.5850   5
   1   3   7 591.796 83.4434   6
  -1  -3  -7 701.704 93.9837   5
  -1  -3  -7 698.820 77.6980   4
   1  -3   7 655.314 92.1075   4
   1  -3   7 669.859 94.3088   2
   1   3   7 613.567 74.6166   4
   1   3   8 8454.34 319.667   5
   1   3   8 8517.54 269.171   4
  -1   3  -8 8342.38 247.257   3
  -1   3  -8 8543.89 332.307   4
  -1  -3  -8 8718.83 279.134   4
   1  -3   8 8618.59 326.005   4
   1   3   8 8519.58 292.961   6
   1  -3   8 8080.99 309.540   2
   1   3   8 8625.55 347.522   1
  -1   3  -8 8433.82 306.315   2
  -1  -3  -8 8669.78 319.761   5
   1   3   9 854.562 113.385   5
   1   3   9 859.623 98.3095   4
  -1  -3  -9 1021.17 109.179   4
   1   3   9 874.490 120.497   1
   1   3   9 1075.24 115.084   3
  -1  -3  -9 865.784 112.104   5
   1  -3   9 1087.43 124.701   2
   1   3   9 1018.56 110.694   6
  -1   3  -9 989.704 90.7058   3
  -1   3  -9 971.841 115.364   2
  -1   3  -9 649.029 108.473   4
   1   3  10 684.173 111.482   5
   1   3  10 636.564 92.1472   6
  -1   3 -10 581.906 73.9433   3
   1   3  10 806.091 110.888   3
   1   3  10 622.959 105.541   1
   1  -3  10 843.791 113.219   2
  -1   3 -10 691.778 122.338   4
  -1   3 -10 643.024 99.2716   2
  -1  -3 -10 838.128 111.644   4
   1   3  10 779.864 100.610   4
  -1  -3 -10 610.128 100.101   5
   1   3  11 72050.6 966.584   3
  -1  -3 -11 71387.7 1039.31   5
   1   3  11 73000.4 1125.67   1
  -1  -3 -11 70283.2 960.061   4
   1   3  11 70079.3 932.169   4
  -1  -3 -11 71846.8 1133.94   1
  -1   3 -11 69147.1 991.642   2
   1  -3  11 69831.1 1005.56   2
   1   3  11 72056.9 914.759   6
   1   3  11 71457.5 1037.55   5
  -1   3 -11 70037.2 766.183   3
  -1   3 -11 69127.4 1090.02   4
  -1   3 -12 219.016 56.3380   3
   1   3  12 115.236 70.6426   5
   1  -3  12 78.4506 62.6838   2
   1   3  12 157.835 59.0824   6
  -1  -3 -12 184.132 85.9357   1
   1   3  12 207.418 68.7583   3
  -1   3 -12 277.554 75.6466   2
  -1  -3 -12 285.619 87.6425   5
   1   3  12 185.717 86.7832   1
  -1   3 -12 159.631 91.0527   4
  -1  -3 -12 185.187 67.9816   4
   1   3  13 1323.57 161.394   5
  -1   3 -13 1493.60 183.488   4
  -1  -3 -13 1392.83 165.544   5
   1  -3  13 1527.87 166.838   2
  -1   3 -13 1459.68 124.344   3
  -1  -3 -13 1389.19 153.719   4
   1   3  13 1278.02 132.907   6
  -1  -3 -13 1344.24 172.824   1
   1   3  13 1490.28 155.509   3
  -1   3 -13 1361.84 152.713   2
  -1   3 -14-7.75246 59.9433   3
  -1  -3 -14-54.1563 74.3461   1
  -1   3 -14-114.590 116.714   4
  -1   3 -14 98.8160 70.6196   2
   1   3  14 53.9384 78.4633   2
  -1  -3 -14 97.1826 69.0232   4
   1   3  14 74.8274 74.2730   5
   1   3  14 71.7272 68.5806   3
   1  -3  14 41.9694 58.4915   2
   1  -3  15 840.591 134.031   2
  -1   3 -15 1134.80 176.817   4
  -1   3 -15 877.684 105.081   3
   1   3  15 733.911 136.078   2
  -1  -3 -15 933.114 166.616   1
   1   3  15 1048.47 140.211   3
   1   3  15 899.426 143.596   5
  -1  -3 -15 980.038 145.629   4
  -1  -3 -16 713.501 138.396   4
  -1   3 -16 913.836 176.027   4
   1   3  16 462.604 121.378   2
   1  -3  16 670.321 140.894   2
  -1   3 -16 786.450 102.334   3
   1   3  16 852.312 120.752   3
   1   3  16 607.850 129.142   5
  -1  -3 -16 782.222 168.834   1
  -1   3 -17 7595.81 456.481   4
   1   3  17 7065.79 409.315   5
   1  -3  17 7058.10 401.331   2
  -1  -3 -17 6908.65 402.399   4
   1   3  17 7262.86 435.408   2
  -1   3 -17 6995.24 290.757   3
   1   3  17 7070.92 350.494   3
   1   3  18 22.2599 85.2356   2
  -1  -3 -18 92.3027 95.7792   4
  -1   3 -18 59.3713 91.6633   4
   1  -3  18 50.2332 79.2219   2
  -1   3 -18 187.778 73.1618   3
   1   3  18 20.3544 90.5009   5
  -1   3 -19 1792.54 250.760   4
  -1  -3 -19 1447.89 215.761   4
   1   3  19 1687.16 229.537   2
   1  -3  19 1641.90 214.824   2
  -1   3 -19 1811.21 158.456   3
   1   3  20 8.51839 67.0685   2
   1  -3  20 146.169 95.7863   2
  -1  -3 -20-43.3431 98.9409   4
  -1   3 -20-2.55977 93.7439   4
  -1  -3 -21 1553.18 230.705   4
  -1   3 -21 1244.13 175.233   6
   1  -3  21 1233.55 210.045   2
  -1   3 -21 1136.60 212.093   4
   1   3  21 1158.81 210.940   2
  -1   3 -22 452.768 163.730   4
   1   3  22 100.093 106.377   2
  -1  -3 -22 268.157 135.797   4
   1  -3  22 388.988 123.485   2
  -1   5  21 374.164 132.734   2
   1  -5 -21 193.119 116.025   1
  -1   5  21 361.289 130.640   5
   1   5 -21 748.306 195.403   4
  -1  -5  21 414.731 130.209   2
   1  -5 -21 516.115 130.538   4
   1   5 -20 66.1494 123.812   4
   1  -5 -20 121.011 95.4747   1
  -1  -5  20 103.571 82.8642   2
  -1   5  20 24.6158 86.9064   2
   1  -5 -20-29.3248 83.4183   4
  -1   5  20 202.660 117.706   5
   1   5 -19 1613.63 170.938   3
  -1  -5  19 1903.46 225.801   2
   1  -5 -19 1908.70 266.975   1
   1  -5 -19 1573.39 202.209   4
  -1   5  19 1756.31 246.667   5
   1   5 -19 1985.28 269.810   4
  -1  -5  18-68.8422 82.4162   2
  -1   5  18-17.0705 76.1427   5
   1   5 -18-111.483 81.9360   3
   1  -5 -18 63.1790 67.4216   4
   1   5 -18 56.6811 113.082   4
   1  -5 -18 131.627 104.879   1
   1  -5 -17 3906.22 282.007   4
   1   5 -17 3891.50 258.847   3
   1  -5 -17 3915.86 349.991   1
  -1  -5  17 3777.33 296.681   2
   1   5 -17 3823.10 343.820   4
  -1   5  17 4114.93 340.497   5
   1  -5 -16 597.997 151.084   1
  -1   5  16 616.095 153.733   5
   1   5 -16 379.708 134.845   4
   1   5 -16 496.535 102.043   3
  -1   5  16 593.649 106.274   6
   1  -5 -16 599.791 118.188   4
  -1  -5  16 664.378 140.162   2
   1   5 -15 355.283 92.4791   3
   1  -5 -15 310.275 122.131   1
  -1   5  15 372.943 84.3376   6
   1   5 -15 349.319 125.698   4
  -1   5  15 438.416 120.207   5
   1  -5 -15 326.493 91.5925   4
  -1  -5  15 363.234 103.121   2
  -1   5  14 3031.09 216.841   6
   1   5 -14 3209.19 237.543   2
  -1  -5  14 2847.37 233.039   2
   1  -5 -14 2992.63 283.992   1
  -1   5  14 3104.51 267.685   5
   1  -5 -14 2751.38 208.882   4
   1   5 -14 2964.60 276.822   4
   1   5 -14 2932.65 215.990   3
  -1  -5  13 3236.69 241.584   2
  -1   5  13 3177.73 217.884   6
   1   5 -13 3227.26 272.894   4
  -1   5  13 2989.42 260.039   5
   1   5 -13 2637.87 211.177   2
   1  -5 -13 3300.06 284.215   1
   1  -5 -13 2890.93 203.333   4
   1   5 -13 3050.31 213.543   3
  -1  -5  12 196.325 77.0424   2
  -1   5  12 231.570 65.0882   6
   1   5 -12 325.628 86.1700   3
  -1   5  12 389.132 120.016   5
   1  -5 -12 300.763 97.3146   1
   1  -5 -12 281.260 74.4582   4
   1   5 -12 227.459 70.0854   2
   1   5 -12 257.263 99.5289   4
   1   5 -11 13952.9 514.100   4
   1   5 -11 14800.0 454.364   3
  -1  -5  11 15341.1 493.827   2
   1   5 -11 14063.5 449.174   2
  -1   5  11 14857.3 537.104   5
   1  -5 -11 14354.7 552.771   1
  -1   5  11 14847.5 456.447   6
  -1   5  11 14388.0 523.962   3
   1  -5 -11 14661.2 393.741   4
  -1   5  10 14.2012 55.0293   5
   1   5 -10 42.9661 48.9342   2
  -1   5  10 111.219 56.5809   6
  -1   5  10 115.779 72.1774   3
  -1  -5  10 43.8569 58.1924   2
   1  -5 -10 66.6640 76.7401   1
   1   5 -10 5.17788 49.9458   3
   1   5 -10 170.251 84.9609   4
   1  -5 -10 110.448 51.8119   4
   1  -5 -10 129.834 81.4832   5
  -1  -5   9 20822.7 543.911   2
  -1   5   9 21630.9 628.351   1
   1   5  -9 21351.5 522.621   2
  -1   5   9 21327.9 534.321   6
   1  -5  -9 21551.1 399.938   4
  -1   5   9 20477.2 600.669   3
  -1   5   9 21098.1 609.951   5
   1   5  -9 21059.8 571.985   4
   1   5  -9 20672.9 530.651   3
   1  -5  -9 22337.5 616.857   5
   1  -5  -9 20494.8 623.094   1
   1  -5  -8 2892.48 230.224   1
  -1   5   8 2760.09 194.028   6
  -1   5   8 3136.43 235.380   1
   1   5  -8 2554.05 190.625   3
   1   5  -8 2721.96 182.451   2
  -1   5   8 2666.77 217.980   5
   1   5  -8 3137.55 211.589   4
  -1  -5   8 2745.19 198.797   2
   1  -5  -8 2896.79 221.239   5
   1  -5  -8 2956.99 132.476   4
  -1   5   7 1173.55 138.287   5
  -1   5   7 1389.01 90.7504   7
   1   5  -7 1349.37 136.811   4
  -1  -5   7 1207.87 130.581   2
   1   5  -7 1383.73 129.187   2
  -1   5   7 1313.51 146.134   1
   1  -5  -7 1251.98 76.9983   4
   1  -5  -7 1289.59 149.634   5
  -1  -5   7 1289.07 148.612   7
  -1   5   6 5886.22 304.096   1
  -1   5   6 5470.79 292.755   5
  -1   5   6 5488.51 159.452   7
   1   5  -6 5095.10 247.402   4
  -1  -5   6 5407.49 262.427   1
   1  -5  -6 5339.68 286.180   5
   1   5  -6 5216.68 247.293   2
  -1  -5   6 5743.42 278.746   7
   1  -5  -6 5051.80 120.696   4
   1  -5  -5 13257.5 435.493   5
   1   5  -5 12997.4 361.760   4
  -1   5   5 13136.9 223.576   7
  -1  -5   5 13744.3 405.029   1
  -1  -5   5 13169.0 402.451   7
  -1   5   5 13448.5 445.694   1
   1   5  -5 12786.9 384.887   2
   1  -5  -4 1991.42 168.371   5
   1   5  -4 1962.68 149.888   2
  -1  -5   4 2012.18 150.706   7
  -1   5   4 1749.11 74.2205   7
  -1  -5   4 1792.87 146.851   1
  -1   5   4 1711.28 156.846   1
   1   5  -4 2063.56 138.772   4
  -1  -5   3 15063.6 381.959   7
   1   5  -3 15034.9 415.630   2
   1   5  -3 15071.2 331.442   4
  -1   5   3 15136.9 451.801   1
  -1  -5   3 15614.8 424.266   1
  -1   5   3 14349.9 200.373   7
   1  -5  -3 15206.7 451.870   5
   1   5  -2 4639.45 167.375   4
   1  -5  -2 4401.20 243.068   5
  -1  -5   2 4567.97 197.752   7
   1  -5  -2 4339.29 113.045   7
   1   5  -2 4596.46 228.047   2
  -1  -5   2 3905.58 215.709   1
  -1   5   2 4221.15 236.979   1
   1   5  -1 5176.23 155.879   4
  -1   5   1 5163.21 255.381   1
   1   5  -1 4759.87 234.929   1
  -1  -5   1 5159.06 245.847   1
   1  -5  -1 4970.46 135.872   7
  -1  -5   1 5161.98 198.685   7
   1   5   0 1086.85 114.596   1
  -1  -5   0 1165.36 88.1448   7
  -1   5   0 1142.07 123.084   1
   1  -5   0 1141.04 76.2820   7
  -1  -5   0 1027.11 120.799   1
  -1   5   0 1051.92 54.5916   4
   1  -5   0 1140.92 126.463   1
   1   5   0 1166.05 66.3571   4
  -1  -5  -1 2300.61 172.343   1
   1   5   1 2329.26 76.6273   4
   1   5   1 2402.00 172.719   1
  -1   5  -1 2546.15 106.249   4
   1  -5   1 2388.10 178.198   1
  -1   5  -1 2295.79 175.810   2
   1   5   1 2320.86 120.071   7
  -1  -5  -1 2285.83 117.404   7
   1   5   1 2253.98 72.7726   4
   1  -5   1 2429.53 124.012   7
   1  -5   2 4393.13 237.987   1
   1   5   2 4293.31 234.502   1
  -1  -5  -2 4357.65 153.361   7
  -1   5  -2 4353.42 239.650   2
  -1  -5  -2 4315.76 235.972   5
   1  -5   2 4482.45 184.228   7
  -1  -5  -2 4204.17 234.319   1
   1   5   2 4336.72 158.661   7
  -1   5  -2 4262.03 159.238   4
  -1   5  -3 45415.2 571.698   4
   1  -5   3 44955.1 621.517   7
   1   5   3 45310.4 506.107   7
   1  -5   3 44525.6 756.197   1
  -1  -5  -3 46337.9 774.767   5
   1   5   3 45997.0 781.863   5
  -1  -5  -3 45288.1 778.563   1
  -1   5  -3 44695.9 761.573   2
   1   5   3 45300.7 766.194   1
   1   5   4-0.41817 48.4850   1
   1   5   4-38.3749 33.1450   7
  -1  -5  -4 26.8140 45.7182   5
  -1   5  -4 24.3058 50.3140   2
   1  -5   4-29.1370 50.5992   1
  -1  -5  -4 70.2352 63.4766   1
  -1   5  -4-17.8130 44.5844   4
   1   5   4 15.9945 46.2262   5
   1   5   5 16445.2 480.648   5
  -1   5  -5 17287.4 415.223   4
   1   5   5 17283.1 332.311   7
   1  -5   5 16282.0 470.400   1
  -1  -5  -5 16786.7 501.468   1
  -1  -5  -5 17351.8 485.263   5
   1   5   5 16309.1 220.955   4
   1   5   5 16605.0 495.048   1
  -1  -5  -5 16825.3 229.368   4
   1  -5   5 16678.7 481.110   2
  -1   5  -5 16806.8 469.499   2
  -1   5  -6 375.973 78.3317   4
  -1  -5  -6 336.046 81.3479   5
   1   5   6 461.836 89.4864   5
  -1   5  -6 317.349 72.3325   2
   1  -5   6 352.605 84.1170   2
   1   5   6 486.609 91.0610   6
  -1  -5  -6 389.039 45.6201   4
   1   5   6 313.740 80.7782   1
   1   5   6 441.499 60.3742   7
   1   5   6 416.850 45.1071   4
  -1   5  -7 208.627 59.7896   2
   1   5   7 160.983 42.0840   7
   1   5   7 203.732 72.8160   1
   1   5   7 176.395 68.0032   5
  -1   5  -7 125.808 64.5375   4
  -1  -5  -7 230.470 69.3199   5
  -1  -5  -7 65.1458 59.3201   1
   1  -5   7 156.990 68.5076   2
  -1  -5  -7 167.301 38.7100   4
   1   5   7 167.293 56.6306   6
  -1   5  -8 393.285 82.4756   2
   1  -5   8 483.378 102.828   2
   1   5   8 485.732 69.2326   7
  -1  -5  -8 547.039 67.1573   4
   1   5   8 485.285 94.6815   6
   1   5   8 338.340 82.0043   1
   1   5   8 485.171 92.8222   5
  -1  -5  -8 261.925 88.7629   1
  -1   5  -8 311.838 76.0856   4
  -1  -5  -8 362.972 86.2077   5
   1  -5   9 216.756 78.8837   2
  -1   5  -9 137.515 59.5278   3
   1   5   9 143.776 47.3943   7
   1   5   9 288.252 87.9681   5
  -1  -5  -9 145.148 64.5527   5
  -1  -5  -9 254.996 88.4989   1
  -1   5  -9-78.5424 93.2572   4
  -1   5  -9 290.913 73.2594   2
   1   5   9 275.380 85.3289   1
   1   5   9 288.053 76.2108   6
  -1  -5  -9 234.930 53.0879   4
  -1   5 -10-27.6751 71.7649   4
  -1   5 -10 89.4674 48.8799   2
  -1  -5 -10 56.6777 57.5424   4
   1   5  10 73.0069 55.7803   6
   1   5  10-4.28440 69.8469   5
   1  -5  10 16.9095 55.5280   2
  -1  -5 -10 146.627 63.1305   5
  -1   5 -10 51.3606 56.3886   3
  -1   5 -11 34904.2 757.158   2
  -1  -5 -11 33928.8 618.886   4
   1  -5  11 33943.7 785.365   2
   1   5  11 34800.5 795.853   3
  -1   5 -11 32731.0 638.307   3
   1   5  11 34373.1 731.267   6
   1   5  11 34003.5 798.936   5
  -1   5 -11 33631.0 796.095   4
  -1  -5 -11 34215.4 858.162   1
   1   5  12 107.373 83.0584   3
   1   5  12 80.6299 87.0531   5
  -1  -5 -12 30.2330 51.8667   4
  -1  -5 -12 106.950 93.2479   1
  -1   5 -12 52.1591 54.5153   3
   1   5  12-21.5180 55.7735   6
  -1   5 -12-8.35554 86.0212   4
  -1   5 -12 67.2493 62.0653   2
   1  -5  12 195.242 97.7125   2
  -1  -5 -13 2523.49 194.005   4
   1   5  13 2065.07 192.220   6
   1  -5  13 2158.60 214.169   2
   1   5  13 2391.45 234.278   5
  -1  -5 -13 2365.37 246.305   1
  -1   5 -13 2727.71 256.391   4
  -1   5 -13 2050.43 165.617   3
  -1  -5 -14 546.142 104.334   4
   1   5  14 574.048 127.921   5
   1  -5  14 530.469 110.697   2
   1   5  14 549.651 107.379   6
  -1   5 -14 684.156 108.971   3
  -1   5 -14 794.410 158.246   4
  -1  -5 -14 711.542 153.636   1
  -1   5 -15 827.904 110.746   3
   1   5  15 789.934 123.085   6
  -1  -5 -15 751.831 120.734   4
   1  -5  15 959.591 159.463   2
  -1  -5 -15 768.775 161.036   1
  -1   5 -15 792.712 161.484   4
   1   5  15 973.352 167.485   5
   1   5  16 1166.53 154.194   6
  -1  -5 -16 1321.76 213.124   1
   1   5  16 1414.97 197.677   5
  -1   5 -16 1295.95 207.619   4
  -1   5 -16 1201.33 134.103   3
  -1  -5 -16 1321.87 167.946   4
   1  -5  16 1039.72 172.634   2
  -1  -5 -17 2496.14 286.922   1
   1   5  17 2000.00 239.236   5
  -1   5 -17 1990.91 171.729   3
  -1  -5 -17 1937.00 206.380   4
   1  -5  17 1944.75 230.389   2
  -1   5 -17 2055.99 262.263   4
   1  -5  18 122.193 88.5973   2
   1   5  18-5.27795 83.4722   2
  -1   5 -18-29.7458 60.7118   3
  -1  -5 -18-55.3458 97.3919   1
  -1  -5 -18-217.942 111.206   4
  -1   5 -18 110.186 111.823   4
   1   5  18-44.4883 90.3235   5
   1   5  19 2461.30 299.171   2
   1   5  19 2633.18 284.505   5
  -1  -5 -19 2612.81 258.792   4
   1  -5  19 2539.18 274.300   2
  -1   5 -19 2940.75 324.037   4
  -1  -5 -19 2976.64 327.076   1
   1   5  20 69.8197 99.6998   2
   1  -5  20-88.3881 100.759   2
  -1  -5 -20 37.3199 92.5785   1
   1   5  20-81.8723 92.2766   5
  -1  -5 -20 67.9065 77.6908   4
  -1   5 -20 25.8571 114.029   4
  -1   5 -21 197.542 114.723   4
   1   5  21-67.1638 93.8296   2
   1   5  21 83.2539 90.5450   5
  -1  -5 -21-23.0231 90.0314   4
   1  -5  21 60.2075 94.5936   2
  -1  -7  19-36.2454 82.2339   2
   1   7 -19 155.528 112.637   4
  -1   7  19 343.812 126.948   5
   1  -7 -19 255.185 125.122   1
  -1   7  18 108.886 92.3753   5
  -1  -7  18 132.700 100.679   7
   1   7 -18 118.637 121.133   4
   1  -7 -18 211.171 139.200   1
   1   7 -18 131.928 87.9216   3
  -1  -7  18 99.7795 91.9406   2
   1   7 -17 3098.18 319.706   4
  -1  -7  17 2866.61 325.276   7
  -1  -7  17 2621.03 266.191   2
   1  -7 -17 2881.48 330.033   1
   1   7 -17 3087.17 257.332   3
  -1   7  17 2858.56 310.855   5
   1  -7 -16 213.844 116.223   1
  -1   7  16 202.898 106.823   5
   1   7 -16 147.681 96.4604   4
   1   7 -16 78.8882 65.1055   3
  -1  -7  16 426.560 150.935   7
  -1  -7  16 207.941 97.0511   2
  -1  -7  15 1371.98 185.781   2
  -1  -7  15 1187.61 203.740   7
   1   7 -15 1228.59 196.080   4
  -1   7  15 1234.26 205.694   5
   1  -7 -15 1599.66 239.577   1
   1   7 -15 1299.02 167.851   3
   1  -7 -15 1329.08 138.844   4
   1   7 -14 12.1891 94.7759   4
   1   7 -14-60.0210 69.1106   3
  -1   7  14 14.3593 87.8899   5
   1  -7 -14 49.9805 54.6103   4
  -1  -7  14 58.7392 69.1047   2
   1  -7 -14 83.5620 85.8527   1
  -1  -7  13 3808.29 326.108   7
  -1   7  13 3755.27 321.897   5
   1   7 -13 4058.24 318.577   4
   1  -7 -13 3452.85 324.622   1
   1  -7 -13 3546.28 192.954   4
   1   7 -13 3350.62 261.037   3
  -1  -7  13 3644.17 285.940   2
  -1  -7  12 170.471 87.2105   2
   1  -7 -12 45.7978 88.7358   1
   1   7 -12 254.272 105.551   4
  -1   7  12 75.4358 93.1968   5
  -1   7  12 108.291 46.0794   7
  -1  -7  12 39.2711 78.1778   7
   1  -7 -12 119.967 43.4033   4
   1   7 -12 113.826 67.5481   3
  -1   7  11 7069.73 421.381   5
   1   7 -11 6493.47 351.201   3
   1   7 -11 7078.41 390.039   4
   1  -7 -11 7116.51 439.331   1
  -1   7  11 6563.79 241.890   7
   1  -7 -11 6245.89 202.683   4
  -1  -7  11 6292.69 360.864   2
  -1  -7  11 6511.47 395.273   7
   1   7 -11 6458.91 343.758   2
  -1   7  10 130.456 100.492   5
   1   7 -10 105.756 75.6839   4
  -1   7  10 302.994 52.7474   7
   1  -7 -10 132.416 89.2796   1
   1  -7 -10 181.149 32.5769   4
  -1  -7  10 193.406 81.1620   7
   1   7 -10 220.359 88.7746   3
  -1  -7  10 117.548 71.0411   1
   1   7  -9 7497.84 361.319   4
  -1  -7   9 7102.54 367.379   1
   1   7  -9 7165.80 368.184   3
  -1   7   9 7652.39 222.716   7
  -1  -7   9 7704.34 397.483   7
  -1   7   9 7560.59 418.906   5
   1   7  -9 7811.35 364.399   2
   1  -7  -9 7405.49 427.267   1
   1   7  -8 520.271 102.073   2
   1   7  -8 379.003 98.9157   4
  -1   7   8 445.817 51.9379   7
  -1   7   8 511.968 126.317   5
  -1  -7   8 471.054 113.557   7
  -1  -7   8 355.909 102.420   1
   1  -7  -8 351.970 114.327   1
  -1  -7   7 39.6273 70.9339   7
   1   7  -7 31.5912 61.5280   4
   1  -7  -7-30.6022 63.6364   1
   1   7  -7 59.9594 63.1024   2
  -1   7   7-30.4107 83.7833   5
  -1  -7   7-16.1011 54.9463   1
  -1   7   7 18.8361 17.0459   7
  -1   7   6 537.401 44.3284   7
  -1  -7   6 598.361 117.330   1
   1  -7  -6 698.180 135.384   1
   1   7  -6 605.458 103.541   4
  -1  -7   6 635.477 111.498   7
   1   7  -6 516.461 101.566   2
  -1   7   6 527.707 129.169   5
  -1  -7   5 434.920 91.6169   7
  -1   7   5 530.892 117.281   5
   1  -7  -5 415.522 107.173   1
   1   7  -5 598.394 95.9944   4
   1   7  -5 537.049 105.215   2
  -1  -7   5 405.043 96.0973   1
   1   7  -4 1001.09 108.608   4
   1   7  -4 922.401 131.130   2
  -1  -7   4 978.371 124.609   7
   1  -7  -4 1071.00 162.157   1
  -1  -7   4 1137.01 151.867   1
   1   7  -4 1060.94 155.893   5
  -1   7   4 1127.34 168.921   5
   1  -7  -3 33739.1 814.852   1
   1   7  -3 35451.8 543.895   4
  -1  -7   3 34269.9 641.498   7
  -1   7   3 35610.4 835.293   5
  -1  -7   3 36399.5 782.696   1
   1   7  -3 35067.4 766.426   2
   1   7  -3 34917.0 829.287   5
  -1   7   2 1886.59 203.832   5
   1   7  -2 1767.62 197.167   5
  -1   7   2 1531.96 176.147   1
  -1  -7   2 1751.73 186.909   1
   1   7  -2 1758.79 177.599   2
   1  -7  -2 1239.11 163.893   1
   1   7  -2 1605.29 109.140   4
  -1  -7   2 1555.77 133.036   7
  -1   7   1 8419.17 389.895   1
   1   7  -1 8541.71 380.836   2
  -1  -7   1 7788.66 370.325   1
   1  -7  -1 8153.69 392.354   1
   1   7  -1 8467.13 402.185   5
   1  -7  -1 7877.53 201.345   7
   1   7  -1 8184.25 206.257   4
  -1  -7   1 7858.83 277.423   7
  -1   7   1 8591.71 406.079   5
   1   7   0 1163.94 64.1914   4
  -1  -7   0 1050.94 145.115   1
   1  -7   0 1070.10 146.469   1
  -1  -7   0 1139.95 104.337   7
  -1   7   0 1095.78 149.827   5
   1   7   0 1102.99 140.202   1
   1   7   0 962.167 143.175   5
  -1   7   0 1215.04 158.062   2
   1   7   0 1010.31 60.6027   4
   1  -7   0 1048.95 84.1659   7
   1  -7   1 1349.39 106.596   7
  -1   7  -1 1261.80 77.2270   4
   1   7   1 1291.06 161.311   5
  -1   7  -1 1335.86 172.489   5
  -1  -7  -1 1367.62 166.418   1
  -1   7  -1 1219.55 157.862   2
   1  -7   1 1228.60 159.493   1
   1   7   1 1358.76 159.726   1
  -1  -7  -1 1304.51 103.549   7
   1  -7   2 632.619 85.5626   7
  -1   7  -2 704.117 122.080   2
   1  -7   2 469.677 109.032   1
  -1   7  -2 656.185 131.790   5
   1   7   2 613.836 118.050   1
   1   7   2 643.271 125.706   5
  -1  -7  -2 744.183 130.395   1
  -1   7  -2 562.641 66.3688   4
  -1  -7  -2 617.323 70.7524   7
   1  -7   3 21007.4 474.691   7
   1   7   3 20103.3 374.036   7
   1   7   3 21329.1 621.529   1
  -1  -7  -3 21143.3 630.382   1
  -1   7  -3 21134.6 647.498   5
  -1   7  -3 21390.6 419.664   4
  -1   7  -3 20848.2 618.025   2
   1  -7   3 22381.6 640.511   1
   1   7   3 20589.7 634.349   5
   1   7   4 203.549 40.9155   7
  -1   7  -4 301.464 71.6631   4
   1  -7   4 281.752 93.8196   1
   1  -7   4 357.873 85.0879   7
   1   7   4 412.115 117.263   5
  -1  -7  -4 302.841 103.815   1
  -1   7  -4 279.547 101.173   5
  -1   7  -4 324.758 96.3391   2
  -1   7  -5 3289.69 265.327   5
   1   7   5 3652.83 274.384   5
  -1   7  -5 3753.20 209.789   4
  -1   7  -5 3172.71 244.326   2
   1  -7   5 3483.34 258.532   1
  -1  -7  -5 3641.53 273.460   1
   1   7   5 3494.81 156.791   7
   1  -7   5 3469.12 226.738   7
   1  -7   6 299.676 94.0819   1
   1   7   6 321.906 52.9156   7
  -1  -7  -6 155.707 75.2999   1
   1   7   6 326.196 89.5384   5
  -1   7  -6 397.760 85.5502   4
  -1   7  -6 351.569 91.9275   2
   1  -7   6 283.101 82.2524   7
   1   7   7-6.22467 64.9911   5
  -1  -7  -7-25.4584 66.6562   1
   1  -7   7 239.701 90.8693   7
  -1   7  -7 55.8619 68.4335   2
   1  -7   7-60.5742 74.5452   1
  -1   7  -7 28.2170 57.4283   4
   1   7   7 0.61659 36.2365   7
   1   7   8 1202.66 104.635   7
  -1  -7  -8 1031.47 164.440   1
   1  -7   8 1118.45 160.248   1
  -1   7  -8 1281.24 163.352   2
   1   7   8 1250.79 172.718   5
   1  -7   8 1375.32 166.657   7
  -1   7  -8 1292.61 153.050   4
   1  -7   9 3859.00 288.875   1
  -1   7  -9 4948.97 301.685   4
   1  -7   9 4522.10 303.061   7
   1   7   9 4407.69 319.534   5
  -1  -7  -9 3911.95 311.628   1
  -1  -7  -9 4142.28 139.077   4
   1   7   9 4178.82 200.625   7
  -1  -7 -10 99.7015 36.4672   4
   1   7  10-28.8564 91.7336   5
  -1   7 -10 65.6255 74.0538   3
  -1   7 -10 198.065 107.546   4
   1   7  10 140.250 58.6058   7
  -1  -7 -10-64.0209 83.6588   1
   1  -7  10 159.471 90.9489   2
  -1   7 -11 8406.77 388.825   3
   1  -7  11 8510.35 440.825   2
  -1   7 -11 9086.08 437.899   4
  -1  -7 -11 8565.15 264.222   4
   1   7  11 8357.78 310.820   7
   1   7  11 9247.34 475.090   5
  -1  -7 -11 8878.53 491.333   1
   1   7  12 123.626 56.3438   7
  -1  -7 -12 3.38420 90.6606   1
   1   7  12-93.6895 91.6889   5
  -1   7 -12 129.838 105.081   4
  -1   7 -12-78.9797 74.2201   3
  -1  -7 -12 6.23615 41.3993   4
   1  -7  12 174.980 91.5724   2
   1   7  13 2593.09 265.097   5
  -1  -7 -13 2807.73 181.354   4
   1  -7  13 2256.64 245.057   2
  -1   7 -13 3100.08 285.614   4
  -1   7 -13 2997.68 233.785   3
  -1  -7 -13 2452.80 274.471   1
   1   7  14 63.4884 96.9366   5
  -1   7 -14 99.4262 106.454   4
   1  -7  14 40.6124 71.4230   2
  -1  -7 -14 29.6549 97.6158   1
  -1  -7 -14-36.5404 46.6878   4
  -1   7 -14 24.2041 62.8971   3
  -1   7 -15 426.137 135.097   4
  -1   7 -15 283.653 85.7970   3
   1   7  15 238.257 115.314   5
  -1  -7 -15 306.246 83.1393   4
   1  -7  15 249.662 95.8649   2
  -1  -7 -15 442.036 136.551   1
  -1   7 -16 795.793 134.438   3
   1  -7  16 912.764 159.080   2
  -1  -7 -16 929.663 193.218   1
  -1   7 -16 1139.50 204.272   4
   1   7  16 966.375 188.717   5
   1   7  17 1188.58 211.915   5
   1  -7  17 1088.01 188.144   2
  -1   7 -17 1338.52 220.603   4
  -1  -7 -17 1130.51 226.075   1
   1  -7  18-44.1888 95.8391   2
  -1  -7 -18 37.7373 107.360   1
   1   7  18 109.158 94.7999   5
  -1   7 -18-54.1250 107.783   4
  -1  -9  15 513.558 139.037   1
   1  -9 -15 359.557 136.809   1
  -1   9  15 280.905 113.873   5
   1   9 -15 231.808 118.806   4
   1   9 -15 321.726 107.538   3
  -1  -9  15 385.926 137.813   7
  -1  -9  14 544.928 170.241   7
   1   9 -14-13.2705 75.0091   3
  -1  -9  14-66.7745 83.2558   1
   1  -9 -14 364.936 149.977   1
  -1   9  14-97.8506 120.823   5
   1   9 -14 259.902 121.566   4
  -1  -9  13 1279.23 221.623   7
   1   9 -13 825.106 165.208   3
   1  -9 -13 1090.55 207.019   1
  -1   9  13 1173.93 207.199   5
  -1  -9  13 755.274 158.120   1
   1   9 -13 1321.71 197.020   4
   1  -9 -12 74.2121 124.295   1
   1   9 -12 155.165 91.1545   4
  -1   9  12-45.0514 111.682   5
  -1  -9  12 119.550 85.6150   1
   1   9 -12 122.733 95.2788   3
  -1  -9  12 46.7580 90.3457   7
   1   9 -11 3400.07 286.108   4
  -1  -9  11 3606.89 310.442   1
  -1   9  11 2908.36 314.748   5
   1   9 -11 3133.67 279.859   3
   1  -9 -11 3050.77 328.339   1
  -1  -9  11 3435.49 314.035   7
  -1  -9  10 90.8615 81.5428   1
   1   9 -10 277.211 95.6849   4
  -1   9  10 123.299 95.7033   5
   1   9 -10 209.216 106.547   3
   1  -9 -10 246.437 141.004   1
  -1  -9  10 139.132 100.690   7
  -1  -9   9 1836.40 212.535   7
  -1  -9   9 1425.38 196.945   1
   1   9  -9 1751.34 217.478   3
   1  -9  -9 1540.00 227.500   1
  -1   9   9 1418.08 206.085   5
   1   9  -9 1806.42 191.319   4
   1   9  -8 1209.09 152.280   4
  -1   9   8 1693.27 229.260   5
  -1  -9   8 1289.21 177.236   7
   1  -9  -8 1360.78 213.945   1
   1   9  -8 1077.67 186.422   5
  -1  -9   8 1302.41 183.730   1
  -1  -9   7 241.081 84.1713   7
   1  -9  -7 192.940 115.838   1
   1   9  -7 238.006 90.8034   4
  -1  -9   7 215.923 98.3153   1
   1   9  -7 214.771 116.161   5
  -1   9   7 151.299 82.7203   5
  -1   9   6 134.584 107.613   5
  -1  -9   6 66.1749 83.7891   1
  -1  -9   6 7.49970 58.4890   7
   1   9  -6-14.3276 52.9478   4
   1   9  -6-22.8995 87.3011   5
   1  -9  -6 48.1029 107.881   1
  -1  -9   5 880.516 135.380   7
   1  -9  -5 1249.09 202.707   1
  -1   9   5 1245.05 201.516   5
  -1  -9   5 907.388 162.891   1
   1   9  -5 972.768 121.282   4
   1   9  -5 797.252 150.951   5
  -1  -9   4 86.9485 60.1533   7
  -1  -9   4 77.4682 76.4089   1
   1   9  -4 40.5329 83.5747   5
   1   9  -4 101.759 50.9301   4
  -1   9   4 39.6439 95.5935   5
   1  -9  -4 172.400 113.355   1
  -1   9   3 11535.0 556.437   5
   1  -9  -3 11716.1 557.480   1
  -1  -9   3 11604.5 520.519   1
  -1  -9   3 11308.4 401.158   7
   1   9  -3 11921.8 562.020   5
   1   9  -3 11699.7 310.900   4
  -1   9   2 926.742 165.437   5
   1  -9  -2 969.607 177.726   1
   1   9  -2 1115.07 87.0194   4
  -1  -9   2 1010.10 116.903   7
   1   9  -2 1226.09 199.639   5
  -1  -9   2 1123.76 179.290   1
   1  -9  -1 1380.10 86.0132   7
   1   9  -1 1435.80 203.522   5
   1   9  -1 1171.29 58.5311   4
   1   9  -1 1244.49 60.0344   4
   1  -9  -1 1115.66 179.657   1
  -1   9   1 1634.58 211.585   5
  -1  -9   1 1494.94 199.076   1
  -1  -9   1 1531.86 133.965   7
   1  -9   0 354.664 57.5674   7
  -1   9   0 301.064 102.528   5
  -1  -9   0 403.004 117.970   1
   1   9   0 380.607 126.983   5
  -1  -9   0 435.805 75.0899   7
   1  -9   0 220.184 104.568   1
   1  -9   1 767.511 88.5320   7
  -1   9  -1 811.142 169.334   5
   1  -9   1 659.422 138.749   1
  -1  -9  -1 803.496 86.3979   7
  -1  -9  -1 785.829 160.812   1
   1   9   1 1000.85 180.129   5
   1  -9   2 818.345 144.859   1
  -1   9  -2 1104.25 185.910   5
   1  -9   2 847.445 99.8747   7
  -1  -9  -2 805.707 152.932   1
  -1   9  -2 938.766 72.7105   4
   1   9   2 1119.20 184.802   5
   1   9   3 5930.46 400.447   5
  -1   9  -3 6363.54 416.589   5
   1  -9   3 6033.12 273.613   7
  -1  -9  -3 5824.79 394.810   1
  -1   9  -3 6659.72 226.261   4
   1  -9   3 6478.29 402.791   1
   1   9   4 189.807 105.275   5
   1  -9   4 207.496 66.9637   7
  -1   9  -4 318.584 119.027   5
   1  -9   4 179.967 106.799   1
  -1   9  -4 136.217 52.4331   4
  -1  -9  -4 190.762 100.492   1
   1  -9   5 1164.48 181.225   1
   1  -9   5 867.661 124.767   7
  -1  -9  -5 914.550 170.658   1
  -1   9  -5 940.234 109.822   4
  -1   9  -5 1075.54 185.471   5
   1   9   5 636.688 143.961   5
  -1  -9  -6 704.105 159.136   1
  -1   9  -6 1141.82 131.649   4
   1  -9   6 1140.56 146.872   7
   1  -9   6 1424.20 200.745   1
  -1   9  -6 1229.37 199.273   5
   1   9   6 1654.55 234.777   5
  -1  -9  -7 1382.68 227.136   1
   1  -9   7 1323.57 166.170   7
  -1   9  -7 1690.13 173.892   4
  -1   9  -7 1515.70 206.370   5
   1   9   7 1589.12 216.156   5
   1  -9   7 1283.34 198.281   1
  -1  -9  -8 1.77621 77.7518   1
   1  -9   8-54.7889 72.2882   7
   1   9   8 57.4949 81.7786   5
   1  -9   8 95.4306 93.0662   1
  -1   9  -8-17.7666 56.5001   4
  -1   9  -8-52.7562 80.4306   5
  -1   9  -9 845.708 133.304   4
   1  -9   9 792.971 141.121   7
  -1  -9  -9 908.233 181.398   1
   1  -9   9 919.122 171.326   1
  -1   9  -9 690.978 158.248   5
   1   9   9 592.840 149.065   5
  -1   9 -10 69.9976 72.6605   3
  -1   9 -10 112.752 83.3373   4
   1   9  10 107.390 85.5249   5
  -1  -9 -10 50.7498 103.052   1
   1  -9  10 117.173 90.6589   1
   1  -9  10 248.570 109.504   7
   1   9  11 1164.06 190.930   5
  -1   9 -11 980.248 159.334   3
   1  -9  11 1225.79 197.263   1
   1  -9  11 1179.59 177.263   7
  -1   9 -11 1402.22 189.067   4
  -1  -9 -11 980.135 197.681   1
  -1  -9 -12 200.135 122.926   1
   1  -9  12 235.286 114.943   7
   1   9  12 67.3157 96.4920   5
  -1   9 -12 40.1162 95.2756   4
   1  -9  12 166.446 87.3079   1
  -1   9 -12 89.6447 85.4237   3
   1  -9  13 2934.83 302.327   7
   1   9  13 2908.15 319.013   5
   1  -9  13 2674.83 281.769   1
  -1   9 -13 3321.42 280.643   3
  -1  -9 -13 3051.33 338.771   1
  -1   9 -13 2915.42 292.369   4
  -1   9 -14 135.369 103.437   4
   1   9  14 142.447 110.960   5
  -1   9 -14-62.9988 73.4520   3
   1  -9  14 126.251 129.877   7
  -1  -9 -14 149.716 125.306   1
   1  -9  14 54.4847 77.3994   1
  -1   9 -15 184.766 118.588   4
   1  -9  15 298.055 109.034   1
   1  -9  15 369.494 141.748   7
   1   9  15 103.211 113.583   5
  -1  -9 -15 497.237 145.310   1
  -1   9 -15 471.838 125.387   3
   1  11  -9 264.732 128.294   3
  -1 -11   9 12.3580 105.984   1
   1 -11  -9 107.245 106.003   1
   1  11  -9 214.231 142.484   5
  -1  11   9-140.814 118.962   5
  -1 -11   9-10.4357 96.9960   7
   1 -11  -8 407.096 158.337   1
   1  11  -8 298.453 137.464   5
  -1 -11   8 105.260 101.639   1
  -1  11   8 174.524 88.9653   5
   1 -11  -7-2.23318 84.7372   1
   1  11  -7 202.462 111.820   5
  -1 -11   7 259.164 128.463   1
  -1  11   7 135.749 109.828   5
  -1 -11   6-42.0835 79.3894   1
   1  11  -6 8.55827 83.3223   5
  -1  11   6-189.277 92.0863   5
   1 -11  -6-76.5180 107.643   1
   1 -11  -5 109.575 101.588   1
  -1 -11   5-95.1882 104.861   1
  -1  11   5 64.6037 112.248   5
   1  11  -5-64.5252 110.519   5
  -1  11   4-138.898 119.781   5
   1  11  -4-130.622 132.302   5
  -1 -11   4 92.3410 86.7933   1
   1 -11  -4 76.4798 115.701   1
   1  11  -3 2767.78 317.446   5
   1 -11  -3 3244.50 337.851   1
  -1  11   3 2732.77 311.822   5
  -1 -11   3 2605.13 289.305   1
   1  11  -2 27.1057 73.2774   5
  -1 -11   2 285.619 116.651   1
  -1  11   2 154.373 122.723   5
   1 -11  -2 229.418 121.828   1
   1  11  -1 799.349 181.745   5
   1 -11  -1 612.921 172.188   1
  -1 -11   1 681.312 160.757   1
  -1  11   1 636.424 151.276   5
   1  11   0-130.079 93.2833   5
  -1  11   0-95.1756 91.2095   5
   1 -11   0-14.8174 97.1591   1
  -1 -11   0-136.842 99.4017   1
   1  11   1 627.299 160.788   5
   1 -11   1 788.859 179.043   1
  -1 -11  -1 885.094 186.211   1
   1 -11   2 245.030 102.717   1
   1  11   2 93.4346 131.894   5
  -1  11  -2 226.765 113.164   5
  -1 -11  -2 93.6944 115.333   1
  -1  11  -3 1059.35 193.432   5
  -1 -11  -3 918.644 193.478   1
   1 -11   3 946.102 191.338   1
   1  11   3 1300.98 225.471   5
   1 -11   4-4.85556 85.7342   1
  -1 -11  -4-50.5021 88.9425   1
  -1  11  -4 63.5623 99.9504   5
   1  11   4 62.3588 86.1093   5
  -1 -11  -5 385.605 125.410   1
  -1  11  -5 731.844 183.349   5
   1  11   5 555.580 151.772   5
   1 -11   5 522.802 145.439   1
  -1 -11  -6 420.478 145.346   1
   1  11   6 314.501 119.997   5
  -1  11  -6 286.152 133.521   5
   1 -11   6 214.469 107.153   1
   1 -11   7-148.538 128.212   1
  -1  11  -7 72.2556 117.319   5
   1  11   7 69.2199 107.473   5
  -1 -11  -7-40.9146 91.1503   1
   1 -11   8-10.4905 86.0546   1
   1  11   8 218.092 130.356   5
  -1  11  -8 37.9271 101.115   5
  -1  11  -9 1020.78 208.587   5
  -1 -11  -9 1003.73 217.880   1
   1  11   9 1128.60 226.884   5
   1 -11   9 1129.96 206.304   1
   2   0 -23-170.307 132.301   4
  -2   0  23 128.905 105.434   2
   2   0 -22 1257.12 222.238   4
  -2   0  22 1617.80 220.660   2
   2   0 -21 15.5157 89.2333   4
  -2   0  21-137.613 102.310   2
   2   0 -20 5621.71 413.265   4
  -2   0  20 5255.74 371.409   2
   2   0 -19-42.1682 92.6956   3
   2   0 -19 41.4025 84.9910   4
  -2   0  19 40.2658 80.4584   2
   2   0 -19 11.9778 39.6648   6
  -2   0  18 5033.73 283.807   3
   2   0 -18 5146.86 232.134   6
   2   0 -18 5243.70 366.534   4
  -2   0  18 5042.56 337.538   2
   2   0 -18 5516.78 312.140   3
  -2   0  17-66.1204 87.7407   2
   2   0 -17 20.2670 68.3549   3
  -2   0  17-134.195 79.5201   3
   2   0 -17 28.6439 39.0919   6
   2   0 -17 64.4360 81.0970   4
   2   0 -16 10489.5 312.262   6
   2   0 -16 11129.2 500.509   4
  -2   0  16 10950.1 393.943   3
   2   0 -16 10892.1 411.807   3
  -2   0  16 10511.1 447.570   2
   2   0 -15 4.44404 37.5174   6
   2   0 -15 84.4667 96.2728   4
   2   0 -15-29.4395 66.9026   3
  -2   0  15-9.37035 52.1907   3
  -2   0  15-49.1145 55.9101   1
  -2   0  15 151.211 80.0844   2
   2   0 -14 47237.3 614.351   6
   2   0 -14 46993.0 801.593   3
   2   0 -14 47106.5 941.756   4
  -2   0  14 49496.2 909.000   1
  -2   0  14 48629.6 878.829   2
  -2   0  14 48840.2 781.050   3
  -2   0  13 13.6525 52.8999   3
  -2   0  13 27.1252 55.5729   2
   2   0 -13-44.3436 57.7189   3
   2   0 -13 20.9795 79.6759   4
   2   0 -13 160.679 80.7965   5
   2   0 -13 26.0628 41.3639   6
  -2   0  13 109.249 78.5544   1
   2   0 -12 26230.4 641.646   5
   2   0 -12 24864.4 624.212   4
   2   0 -12 25409.1 409.896   6
  -2   0  12 24641.3 589.409   1
  -2   0  12 25883.5 525.404   3
  -2   0  12 25509.5 584.892   2
   2   0 -12 25123.5 538.741   3
  -2   0  11 4.55952 34.7155   3
  -2   0  11-28.8352 50.5313   2
  -2   0  11 17.0319 42.9140   1
   2   0 -11 58.5019 66.0628   4
   2   0 -11 41.6625 32.2916   6
   2   0 -11-47.1211 63.3329   5
   2   0 -11 99.5227 63.8102   3
   2   0 -10 10970.9 377.346   5
   2   0 -10 10432.9 234.878   6
  -2   0  10 10489.9 309.637   3
   2   0 -10 10616.7 322.848   3
  -2   0  10 10215.8 333.563   2
  -2   0  10 10582.3 345.869   1
  -2   0   9-11.6063 39.2627   1
   2   0  -9-38.0523 49.0075   5
  -2   0   9 29.1701 44.5345   3
  -2   0   9-50.2542 49.2708   2
   2   0  -9-14.2069 22.5940   6
   2   0  -9 2.67142 43.8349   3
   2   0  -8 4011.39 124.367   6
   2   0  -8 3809.17 196.999   5
   2   0  -8 4084.02 184.458   3
  -2   0   8 4267.37 182.014   3
  -2   0   8 3961.64 186.219   2
  -2   0   8 3991.99 186.666   1
   2   0  -7 64.0496 28.4494   6
   2   0  -7 61.9841 46.9401   3
   2   0  -7 25.1829 46.9529   5
  -2   0   7 99.9711 49.8096   1
   2   0  -7 2.50447 35.5024   1
  -2   0   7 75.8771 45.2164   3
   2   0  -6 121005. 874.280   1
  -2   0   6 120074. 858.457   3
   2   0  -6 120260. 957.722   5
  -2   0   6 120524. 866.195   1
   2   0  -6 119817. 874.543   3
  -2   0   5 7.77988 22.5376   1
   2   0  -5 15.5538 28.1620   1
   2   0  -5 62.4639 49.3291   5
  -2   0   4 1356.44 74.7613   1
   2   0  -4 1316.25 73.3000   1
   2   0  -4 1292.06 85.6442   5
   2   0  -4 1174.49 78.1971   3
   2   0  -3 51.5656 28.7134   3
   2   0  -3 61.1212 25.6372   5
  -2   0   3 19.0050 16.3750   1
  -2   0  -2 183416. 814.030   2
  -2   0  -2 184851. 566.573   5
  -2   0  -3 52.3807 22.3082   5
  -2   0  -3 48.5162 26.2167   2
   2   0   3 37.5282 30.6825   4
   2   0   4 24240.9 373.939   4
  -2   0  -4 23869.5 373.765   2
  -2   0  -4 23813.2 313.945   5
   2   0   5-27.2624 38.5671   4
  -2   0  -5 81.6586 38.0557   2
   2   0   5-0.89547 17.2392   3
   2   0   5 24.2249 32.8749   1
  -2   0  -5-20.0390 24.6501   5
   2   0   6 39356.2 341.305   3
  -2   0  -6 39236.7 503.802   5
  -2   0  -6 39721.3 518.719   6
  -2   0  -6 38880.4 570.820   2
   2   0   6 38978.5 576.980   1
   2   0   6 39174.1 566.258   4
  -2   0  -7 63.1319 42.0447   6
   2   0   7 28.5177 44.0680   1
   2   0   7-12.7469 25.3095   3
  -2   0  -7 25.4226 36.2848   5
   2   0   7-0.84676 49.1813   4
   2   0   8 26398.1 529.258   4
   2   0   8 25030.6 536.526   1
   2   0   8 26369.0 339.089   3
  -2   0  -8 25987.5 472.373   6
  -2   0  -8 27335.1 491.866   5
   2   0   9-10.9914 38.4609   1
  -2   0  -9 28.0461 45.2770   6
  -2   0  -9 17.1751 47.0551   5
   2   0   9 27.7474 28.8421   3
   2   0   9-45.6674 60.2349   4
  -2   0 -10 14773.7 419.447   5
   2   0  10 14602.7 438.767   2
   2   0  10 14857.0 456.826   1
   2   0  10 14992.8 445.393   4
  -2   0 -10 14156.4 379.237   6
   2   0  10 14148.7 287.974   3
  -2   0 -11 1.16098 41.5993   6
  -2   0 -11 92.6316 55.9525   5
   2   0  11-52.1376 55.3929   1
   2   0  11 45.5256 26.4938   3
   2   0  11-46.3463 65.0962   2
  -2   0 -11 58.2745 66.4495   4
   2   0  11-4.67792 51.4509   4
   2   0  12 3081.78 150.169   3
  -2   0 -12 3075.08 192.672   6
   2   0  12 2997.52 220.599   2
  -2   0 -12 3054.86 236.561   4
  -2   0 -12 2957.40 212.961   5
   2   0  12 3291.30 238.963   1
   2   0  12 2705.24 212.128   4
   2   0  13-0.59591 32.5127   3
   2   0  13-34.4849 75.9118   1
  -2   0 -13 1.15442 48.6286   6
   2   0  13 16.6081 73.1762   4
  -2   0 -13-79.8516 59.1794   5
  -2   0 -13 53.3222 78.5068   4
   2   0  13-22.7695 60.4673   2
  -2   0 -14 48871.3 916.347   5
  -2   0 -14 47659.5 799.539   6
   2   0  14 47451.6 633.690   3
   2   0  14 46418.2 929.108   2
  -2   0 -14 46242.7 967.637   4
  -2   0 -15 130.151 123.260   4
   2   0  15 9.10855 36.5423   3
  -2   0 -15 7.42468 54.8487   6
   2   0  15 150.988 92.6878   2
  -2   0 -16 15627.7 491.261   6
   2   0  16 15120.3 384.578   3
  -2   0 -16 15523.3 606.318   4
   2   0  16 15682.9 583.225   2
  -2   0 -17 42.8782 57.0477   6
   2   0  17-23.6318 42.2013   3
   2   0  17-126.547 112.095   2
  -2   0 -17 35.2817 90.0988   4
  -2   0 -18 276.903 125.900   4
   2   0  18-3.77055 81.1527   2
   2   0  18 131.727 53.9343   3
  -2   0 -18 230.674 79.3600   6
  -2   0 -19 76.6802 66.4785   6
   2   0  19 59.3564 77.4800   2
  -2   0 -19 192.484 127.259   4
  -2   0 -20 3199.40 247.336   6
   2   0  20 3146.36 305.998   2
  -2   0 -20 3051.29 317.642   4
   2   0  21 114.546 112.070   2
  -2   0 -21 60.3263 59.7467   6
  -2   0 -21-47.8458 99.8662   4
   2   0  22 6726.43 463.718   2
  -2   0 -22 6839.94 495.989   4
   2   0  23 179.647 107.324   2
  -2   0 -23 69.6003 133.962   4
   2  -2 -23 46.2072 89.2756   4
   2   2 -23 326.803 170.908   4
  -2   2  23 145.091 114.177   2
  -2  -2  23 246.361 116.120   2
   2  -2 -22 423.848 135.525   4
  -2   2  22 421.023 134.379   2
  -2  -2  22 616.329 148.402   2
   2   2 -22 853.375 198.767   4
   2   2 -21 213.014 82.3928   3
   2  -2 -21 274.528 114.352   4
  -2  -2  21 334.818 122.417   2
  -2   2  21 210.731 108.593   2
   2   2 -21 134.750 121.308   4
  -2  -2  20 3100.90 275.434   2
  -2   2  20 2900.47 291.244   2
   2   2 -20 3163.70 324.504   4
   2   2 -20 2843.98 235.746   3
   2   2 -20 2867.76 208.782   6
   2  -2 -20 3001.43 300.360   4
  -2   2  19 958.256 167.870   2
   2  -2 -19 1221.66 195.165   4
  -2  -2  19 932.585 155.745   2
   2   2 -19 1144.94 131.584   6
   2   2 -19 1145.82 155.504   3
   2   2 -19 839.732 187.864   4
   2   2 -18 438.901 136.288   4
  -2  -2  18 631.487 103.833   3
   2   2 -18 654.188 105.044   6
   2   2 -18 759.463 140.461   3
  -2  -2  18 436.720 112.456   2
  -2   2  18 389.952 117.794   2
   2  -2 -18 572.069 121.532   4
   2   2 -17 3677.84 314.653   4
  -2   2  17 3920.55 304.159   2
  -2   2  17 4303.53 276.753   3
  -2  -2  17 3480.80 230.816   3
   2  -2 -17 3599.48 288.752   4
   2   2 -17 3915.14 252.132   3
  -2  -2  17 3924.58 277.937   2
   2   2 -16 555.020 133.047   4
   2   2 -16 718.694 123.841   3
   2  -2 -16 430.907 112.962   4
  -2  -2  16 680.289 120.100   2
   2  -2 -16 364.957 98.3926   1
  -2  -2  16 462.773 83.8624   3
  -2   2  16 593.447 121.634   5
  -2   2  16 414.771 95.8345   3
  -2   2  16 240.679 88.0551   2
  -2  -2  15 91.7346 48.7913   3
   2   2 -15 306.180 87.3087   3
  -2  -2  15 100.386 54.4207   1
   2  -2 -15 54.3797 72.2777   1
  -2   2  15 135.741 60.4459   3
  -2   2  15 147.256 90.0429   5
   2   2 -15 383.847 125.298   4
  -2   2  15 53.6038 82.3626   2
  -2  -2  15 234.409 83.5607   2
   2  -2 -15 351.151 113.370   4
  -2  -2  14 26426.8 663.929   1
  -2   2  14 27401.1 718.187   1
   2  -2 -14 25698.1 669.771   4
   2  -2 -14 26550.0 722.951   1
  -2   2  14 28283.5 648.575   3
  -2  -2  14 26860.9 635.900   2
  -2  -2  14 26011.3 572.441   3
  -2   2  14 26048.8 704.671   5
   2   2 -14 25990.5 577.757   3
   2   2 -14 26112.6 731.383   4
   2  -2 -13 536.757 118.494   1
   2   2 -13 522.117 111.927   4
  -2  -2  13 557.497 97.5059   1
   2  -2 -13 334.651 87.3735   5
   2   2 -13 327.348 94.6327   5
  -2   2  13 442.555 98.4608   5
  -2   2  13 312.988 73.5342   3
   2   2 -13 239.837 63.0682   3
  -2   2  13 469.477 99.6657   1
  -2  -2  13 423.465 76.4017   3
  -2  -2  13 466.040 93.1023   2
   2  -2 -13 561.962 112.943   4
   2  -2 -12 17431.0 540.801   1
  -2   2  12 18032.8 541.326   1
  -2   2  12 17579.7 536.107   5
  -2  -2  12 18065.1 441.017   3
   2   2 -12 17514.6 542.773   5
   2   2 -12 17696.7 444.996   3
   2  -2 -12 17415.3 497.762   4
  -2  -2  12 17390.8 466.518   2
  -2   2  12 18276.4 488.365   3
  -2  -2  12 17520.8 489.700   1
   2  -2 -12 18034.6 551.277   5
   2   2 -12 17819.8 556.822   4
   2  -2 -11 19.2995 58.3086   1
   2  -2 -11 105.103 60.5045   4
   2   2 -11 81.3122 51.1233   3
  -2  -2  11-5.58210 37.7257   2
   2  -2 -11 30.1378 53.1633   5
  -2   2  11 25.6575 52.3885   3
  -2  -2  11 105.938 50.8506   1
  -2   2  11 31.8577 48.7684   5
  -2   2  11 16.6310 47.4045   1
  -2  -2  11 41.5321 42.1915   3
   2  -2 -10-38.4202 55.3885   4
  -2   2  10 40.9349 52.4146   3
  -2   2  10 91.5204 37.1846   6
  -2  -2  10 23.5087 43.1835   2
   2   2 -10-65.2516 47.8725   2
   2   2 -10 87.2754 46.6191   3
  -2  -2  10 6.22000 32.3635   3
   2  -2 -10-13.1413 66.6546   1
   2  -2 -10 35.0971 50.3805   5
  -2   2  10 17.6690 41.9089   1
   2  -2  -9 1357.80 137.237   1
  -2  -2   9 1514.99 118.469   2
  -2   2   9 1467.27 133.940   3
   2  -2  -9 1532.92 142.395   5
   2   2  -9 1428.11 113.694   2
  -2   2   9 1511.98 94.6129   6
   2  -2  -9 1473.92 127.478   4
  -2   2   9 1498.45 141.765   1
   2   2  -9 1460.16 117.256   3
  -2  -2   9 1367.47 112.547   3
  -2   2   8 323.663 46.6180   6
  -2   2   8 240.434 61.0197   3
   2   2  -8 311.224 56.0162   3
   2  -2  -8 332.782 76.5307   1
   2  -2  -8 355.575 67.4301   4
  -2  -2   8 360.790 63.3450   2
   2  -2  -8 338.749 70.6633   5
  -2   2   8 276.365 61.9819   1
   2   2  -8 349.663 59.5313   2
  -2  -2   8 366.958 61.7406   3
  -2   2   7 11021.6 335.833   1
   2   2  -7 10812.6 266.924   2
   2  -2  -7 10887.3 284.791   4
   2  -2  -7 11003.1 337.853   5
  -2   2   7 10215.2 228.653   6
   2   2  -7 10547.6 286.089   3
  -2   2   7 11072.5 327.054   3
  -2  -2   7 10543.1 287.102   3
  -2  -2   7 10513.8 268.623   2
   2  -2  -6 22601.1 455.684   5
   2  -2  -6 22126.5 367.757   4
  -2  -2   6 22088.8 357.287   2
  -2   2   6 22342.8 323.745   6
  -2   2   6 22152.0 447.629   1
   2   2  -6 21906.9 348.174   2
  -2  -2   6 21739.3 394.180   3
   2   2  -6 21657.7 398.591   3
  -2  -2   5 10417.2 225.963   2
   2   2  -5 10239.9 218.771   2
   2  -2  -5 10529.0 294.673   5
  -2   2   5 10826.5 296.050   1
   2  -2  -5 10239.5 225.453   4
   2   2  -5 10501.4 268.826   3
   2   2  -4 24373.2 304.236   2
   2  -2  -4 23465.8 417.182   5
   2   2  -4 24008.7 390.109   3
  -2   2   4 24426.5 418.905   1
  -2  -2   4 23751.4 315.802   2
   2  -2  -3 26071.8 407.500   5
  -2  -2   3 25946.1 305.659   2
  -2  -2   3 25835.2 409.833   7
   2   2  -3 25571.4 294.354   2
   2   2  -3 25325.2 389.298   3
  -2   2   3 26007.5 408.653   1
  -2  -2   2 26581.3 383.884   7
  -2   2   2 26366.0 393.612   1
  -2  -2   2 25664.3 302.484   1
   2   2  -2 25864.2 291.462   2
   2  -2  -2 25522.6 390.771   5
  -2  -2   1 3781.67 118.704   1
   2  -2  -1 3975.47 147.166   5
  -2   2   1 3605.18 144.891   1
   2   2  -1 3735.56 116.423   1
  -2  -2   1 3664.37 131.718   7
   2  -2  -1 3748.86 83.1315   4
   2   2   0 151399. 776.662   1
   2  -2   0 150400. 887.784   5
  -2  -2   0 149928. 789.454   7
  -2   2   0 148324. 952.966   2
  -2   2   0 152681. 608.643   4
  -2  -2   0 150685. 783.975   1
   2  -2   0 152983. 601.623   4
   2  -2   1 150568. 715.105   4
  -2  -2  -1 151882. 779.697   7
  -2   2  -1 151267. 725.668   4
   2   2   1 152296. 793.015   7
   2   2   1 153077. 854.010   1
  -2   2  -1 150559. 971.117   2
  -2  -2  -1 153753. 838.350   5
   2   2   1 151489. 685.712   4
   2   2   2 67201.5 478.142   4
   2   2   2 67519.3 645.425   6
  -2  -2  -2 69052.9 482.712   4
  -2   2  -2 66923.6 657.609   2
   2   2   2 68607.8 541.073   7
   2  -2   2 66430.7 549.058   4
   2   2   2 67637.8 619.852   1
  -2   2  -2 67583.8 556.881   4
   2   2   2 66680.2 577.537   5
  -2  -2  -2 67894.1 566.917   5
  -2  -2  -3 12618.6 228.769   4
  -2   2  -3 12638.6 293.259   2
  -2  -2  -3 12454.1 259.354   5
   2   2   3 12357.0 285.882   6
   2   2   3 12313.7 261.066   5
   2   2   3 12683.3 246.259   7
   2   2   3 12323.2 223.425   4
   2  -2   3 12602.4 265.706   4
   2   2   3 12272.3 288.101   1
  -2   2  -3 12067.9 268.166   4
   2   2   4 80361.4 753.168   6
   2  -2   4 82533.3 746.513   4
   2   2   4 79631.0 702.503   5
  -2  -2  -4 80737.9 645.959   4
   2   2   4 82308.6 788.652   1
  -2   2  -4 80213.7 767.142   2
  -2  -2  -4 81140.9 699.521   5
   2   2   4 81334.9 635.513   4
   2   2   5 17843.0 325.835   4
   2   2   5 17812.6 367.309   6
  -2  -2  -5 17714.1 331.115   4
  -2   2  -5 17719.3 377.138   2
   2   2   5 17517.8 352.307   5
  -2  -2  -5 17192.5 363.281   6
  -2  -2  -5 17760.8 349.884   5
   2  -2   5 17631.4 372.303   4
   2   2   5 17386.1 397.609   1
   2   2   6 306.390 57.3861   5
  -2   2  -6 348.942 67.7906   2
   2   2   6 346.292 58.2473   4
   2   2   6 189.929 57.0762   1
   2  -2   6 271.868 59.1188   2
   2  -2   6 304.744 66.5294   4
  -2  -2  -6 218.013 44.3705   4
   2   2   6 328.798 57.5760   6
  -2  -2  -6 327.754 62.5022   6
  -2   2  -6 215.803 34.1244   3
  -2  -2  -6 261.981 55.6551   5
   2   2   7 63.8459 51.7047   1
  -2  -2  -7-2.74632 37.5785   6
   2   2   7-11.5491 48.6546   5
  -2   2  -7 2.25113 39.6323   2
   2   2   7 51.7650 42.5493   6
  -2  -2  -7-8.13169 43.2225   4
   2  -2   7 1.91355 47.5732   4
  -2  -2  -7 9.91956 34.6793   5
   2   2   7-22.8524 37.7559   4
   2  -2   7 33.8352 52.7160   2
  -2   2  -7 18.3905 22.7687   3
   2   2   8 29911.5 530.958   6
  -2  -2  -8 29336.9 538.723   4
  -2  -2  -8 29450.0 522.305   6
   2   2   8 28482.3 534.918   5
  -2  -2  -8 29905.3 546.351   5
  -2   2  -8 29428.1 568.850   2
   2   2   8 28885.4 523.343   4
   2  -2   8 29556.5 574.285   2
  -2   2  -8 28358.1 366.471   3
   2  -2   8 29064.5 591.530   4
   2   2   8 29876.4 615.626   1
   2   2   8 28920.4 499.187   3
   2   2   9-29.4756 56.4494   1
  -2  -2  -9 64.6698 46.3029   6
   2   2   9 3.17405 43.2170   5
  -2  -2  -9 36.4744 49.0485   4
   2  -2   9-52.1605 58.7243   2
  -2   2  -9 2.32842 23.9843   3
   2   2   9 4.77086 36.2406   6
  -2   2  -9-24.6811 43.8873   2
  -2  -2  -9-13.0701 46.7402   5
   2   2   9 65.5379 47.4015   3
   2   2   9-13.5900 46.6474   4
   2  -2   9 67.7106 43.8516   4
  -2  -2 -10 4142.24 213.024   6
   2   2  10 4027.52 223.922   4
   2   2  10 4052.93 211.426   6
   2   2  10 4195.87 203.605   3
  -2  -2 -10 4152.80 230.862   5
   2  -2  10 3742.39 242.680   4
   2  -2  10 4177.29 239.554   2
  -2   2 -10 3795.87 227.463   2
   2   2  10 4063.72 254.080   1
  -2   2 -10 4114.22 155.251   3
   2   2  10 4276.01 230.639   5
  -2  -2 -10 3986.54 230.703   4
  -2  -2 -11 7420.26 318.734   5
   2  -2  11 7035.62 337.101   4
   2   2  11 6862.25 308.160   5
   2   2  11 7235.23 311.727   4
   2  -2  11 7369.02 327.716   2
   2   2  11 6713.08 335.951   1
  -2  -2 -11 6690.80 310.025   4
   2   2  11 7251.58 272.445   3
  -2  -2 -11 7338.60 289.073   6
  -2   2 -11 7136.13 322.655   2
  -2   2 -11 6979.30 208.722   3
  -2  -2 -12 725.561 102.494   6
  -2   2 -12 752.218 80.2275   3
   2   2  12 512.637 105.714   2
   2  -2  12 640.834 100.211   2
   2   2  12 759.721 99.7560   3
   2   2  12 637.368 113.720   1
  -2  -2 -12 621.395 104.222   5
  -2   2 -12 645.585 104.576   5
  -2  -2 -12 661.411 119.386   4
  -2  -2 -12 698.589 125.254   1
   2   2  12 711.524 115.541   4
  -2   2 -12 687.804 130.692   4
  -2   2 -12 654.287 117.348   2
   2   2  12 576.326 104.682   5
   2  -2  12 888.512 137.527   4
  -2  -2 -13 730.164 103.918   6
   2   2  13 553.254 108.771   4
  -2   2 -13 762.782 120.422   5
  -2  -2 -13 707.936 121.575   5
   2   2  13 579.343 112.878   2
   2  -2  13 536.524 102.391   2
  -2   2 -13 681.588 119.376   2
   2  -2  13 635.750 107.435   1
   2   2  13 728.262 103.847   3
  -2   2 -13 931.022 148.116   4
  -2   2 -13 853.148 87.2382   3
  -2  -2 -13 762.717 130.436   4
   2   2  13 655.367 108.166   5
  -2  -2 -14 24421.8 575.975   6
   2   2  14 25095.1 662.443   4
   2   2  14 24210.5 540.988   3
   2   2  14 24418.0 649.057   5
  -2   2 -14 25228.8 733.813   4
   2  -2  14 24395.1 666.637   2
   2   2  14 23675.8 695.043   2
  -2  -2 -14 23945.1 673.885   4
  -2  -2 -14 25128.6 668.963   5
  -2   2 -14 24516.6 448.448   3
   2   2  15 163.252 63.5302   3
  -2  -2 -15 192.447 74.0524   6
   2  -2  15 72.0194 68.1282   2
   2   2  15 200.731 91.6414   2
  -2   2 -15 278.883 68.1805   3
  -2  -2 -15 187.284 85.0797   4
  -2   2 -15 238.508 112.821   4
  -2  -2 -16 3360.40 286.627   4
   2  -2  16 3465.75 275.513   2
  -2  -2 -16 3151.07 221.059   6
  -2   2 -16 3690.02 307.943   4
   2   2  16 3532.08 221.147   3
  -2   2 -16 3384.78 180.901   3
   2   2  16 3228.48 280.173   2
  -2  -2 -17 128.819 68.5142   6
  -2   2 -17 290.274 115.579   4
  -2  -2 -17 149.820 98.0014   4
   2   2  17 237.225 98.8721   2
  -2   2 -17 206.322 55.3654   3
   2   2  17 98.1192 54.9882   3
   2  -2  17 227.021 97.1754   2
   2  -2  18 407.512 122.450   2
   2   2  18 371.171 89.5616   3
   2   2  18 272.251 107.615   2
  -2   2 -18 229.164 58.6061   3
  -2  -2 -18 253.460 74.7872   6
  -2  -2 -18 276.751 109.298   4
  -2   2 -18 375.942 101.060   6
  -2   2 -18 353.409 131.843   4
  -2  -2 -19 13.8183 57.8406   6
  -2  -2 -19-28.6493 90.9285   4
  -2   2 -19-153.039 87.2025   6
   2   2  19-47.1273 70.0698   2
   2  -2  19-116.639 70.3487   2
  -2   2 -19-125.203 143.635   4
   2  -2  20 1625.94 224.822   2
  -2   2 -20 1817.24 203.689   6
  -2   2 -20 2089.00 272.783   4
   2   2  20 2231.58 270.164   2
  -2  -2 -20 2114.07 263.244   4
  -2  -2 -20 1825.69 188.546   6
  -2   2 -21-14.5885 70.6443   6
   2   2  21 14.6750 86.3208   2
  -2   2 -21-38.7609 102.264   4
   2  -2  21 160.889 103.103   2
  -2  -2 -21 133.627 106.271   4
  -2  -2 -22 3069.61 328.413   4
   2   2  22 2740.98 313.209   2
   2  -2  22 2725.02 299.572   2
  -2   2 -22 2981.34 349.758   4
  -2   4  22 432.735 137.402   2
   2  -4 -22 201.951 112.354   4
   2   4 -22 547.607 169.085   4
  -2  -4  22 569.852 141.826   2
   2  -4 -21 274.644 98.8452   4
  -2   4  21 266.092 133.589   5
  -2  -4  21 146.037 75.6554   2
   2   4 -21 116.885 92.3374   4
  -2   4  21 155.598 90.7742   2
   2   4 -20 2616.85 306.543   4
  -2   4  20 3027.52 305.681   5
   2  -4 -20 2803.90 280.707   4
   2  -4 -20 3387.13 344.335   1
   2   4 -20 2919.52 235.997   3
  -2   4  20 3083.60 318.064   2
  -2  -4  20 3095.39 281.848   2
  -2   4  19 294.366 120.451   2
   2  -4 -19 294.965 114.944   4
   2  -4 -19 366.442 137.042   1
  -2   4  19 418.156 126.506   5
  -2  -4  19 302.780 98.7163   2
   2   4 -19 155.462 113.985   4
   2   4 -19 176.416 72.1586   3
   2   4 -18 2588.28 216.029   3
   2  -4 -18 2512.74 241.761   4
   2  -4 -18 2358.55 265.912   1
  -2   4  18 2777.63 285.725   5
   2   4 -18 2169.30 265.837   4
  -2  -4  18 2495.98 236.461   2
  -2  -4  17-0.30948 73.6555   2
   2  -4 -17-86.2304 95.6200   1
   2   4 -17-106.868 72.9103   3
   2   4 -17 13.9148 99.5987   4
   2  -4 -17 143.793 95.0823   4
  -2   4  17 82.6798 76.6101   5
   2   4 -16 1480.07 208.113   4
   2  -4 -16 1543.34 209.099   1
   2  -4 -16 1398.25 173.242   4
  -2   4  16 1787.13 215.176   5
   2   4 -16 1729.43 175.067   3
  -2  -4  16 1649.83 180.537   2
   2  -4 -15 144.202 78.0128   4
  -2   4  15 133.468 52.4993   6
  -2  -4  15 138.110 73.0980   2
   2   4 -15 285.719 88.9348   3
   2   4 -15 325.112 126.661   4
   2   4 -15 151.455 68.1389   2
   2  -4 -15 135.485 84.6274   1
  -2   4  15 170.459 86.8344   5
  -2  -4  14 18018.9 543.218   2
  -2   4  14 17838.2 459.462   6
   2   4 -14 17251.3 625.682   4
   2  -4 -14 18569.1 651.892   1
   2  -4 -14 17496.8 523.500   4
   2   4 -14 18324.5 537.311   2
  -2   4  14 17325.3 612.502   5
   2   4 -14 16877.5 498.995   3
  -2   4  13 36.5453 40.6152   6
   2  -4 -13 60.7795 79.0746   1
   2   4 -13-30.5561 91.4163   4
  -2  -4  13-43.8596 60.5729   2
  -2   4  13 29.6542 89.8257   5
   2   4 -13 2.01434 49.7177   2
  -2   4  13 154.099 98.4898   3
   2   4 -13 70.9953 64.1697   3
   2  -4 -13 180.955 77.6490   4
   2  -4 -12 19210.0 622.920   1
   2   4 -12 18853.1 510.076   3
   2   4 -12 19804.9 513.055   2
   2   4 -12 19807.7 617.313   4
  -2   4  12 19154.1 603.604   5
  -2  -4  12 19994.2 532.157   2
  -2   4  12 19544.5 468.130   6
  -2   4  12 21127.4 605.998   3
   2  -4 -12 18946.6 491.798   4
   2   4 -11 295.121 93.6661   4
  -2   4  11 180.681 78.7789   3
   2  -4 -11 177.982 80.6889   1
  -2   4  11 58.2025 40.4878   6
   2   4 -11 27.1846 53.8591   3
   2  -4 -11 21.7379 54.3358   5
  -2   4  11 69.5596 70.3921   5
  -2  -4  11 78.7390 54.0908   2
   2   4 -11 107.777 39.3149   2
  -2   4  11 88.5665 59.6360   1
   2  -4 -11 99.7944 49.8141   4
  -2   4  10 166.275 57.9642   6
   2   4 -10 174.216 55.1217   2
   2  -4 -10 40.2166 57.1580   5
   2  -4 -10 149.780 49.2336   4
  -2   4  10 91.5972 67.7140   5
  -2   4  10 226.819 74.3597   3
  -2   4  10 155.257 65.3751   1
  -2  -4  10 170.604 59.2576   2
   2  -4 -10 92.0393 62.1798   1
   2   4 -10 170.842 67.6751   3
   2   4 -10 155.840 76.3728   4
   2   4  -9 5619.16 262.132   3
  -2   4   9 5227.93 292.265   1
  -2   4   9 5241.25 288.999   3
  -2   4   9 5222.77 233.583   6
   2  -4  -9 5827.58 301.391   5
  -2   4   9 5208.39 291.236   5
   2   4  -9 5033.09 228.673   2
   2  -4  -9 5446.65 214.762   4
   2   4  -9 5114.29 275.767   4
  -2  -4   9 5186.58 244.651   2
   2   4  -8 22376.4 462.257   2
  -2  -4   8 22826.2 491.932   2
   2  -4  -8 22185.5 396.130   4
  -2   4   8 22419.0 471.960   6
  -2   4   8 23922.4 589.445   3
   2   4  -8 22576.5 513.146   3
  -2   4   8 23586.3 595.300   1
   2   4  -8 22370.1 541.842   4
   2  -4  -8 23236.0 583.186   5
   2  -4  -7 870.984 113.980   5
   2   4  -7 956.291 95.6570   2
  -2   4   7 863.587 120.087   1
   2   4  -7 814.394 107.513   4
  -2  -4   7 947.870 104.218   2
   2  -4  -7 944.136 78.4940   4
   2   4  -7 1012.68 114.334   3
  -2   4   7 625.287 106.940   3
   2   4  -6 54111.7 676.451   2
   2   4  -6 56397.8 770.567   4
  -2   4   6 56789.8 861.230   1
   2  -4  -6 55402.9 490.400   4
   2  -4  -6 58692.7 867.243   5
  -2  -4   6 56345.1 827.784   7
  -2  -4   6 55919.0 723.801   2
   2   4  -6 54891.4 773.718   3
  -2  -4   5 6921.33 281.035   7
  -2   4   5 7207.12 298.853   1
  -2   4   5 6882.67 141.981   7
   2  -4  -5 6822.04 142.732   4
   2   4  -5 6742.15 235.380   2
   2   4  -5 7138.27 260.288   4
  -2  -4   5 7081.88 254.706   1
   2  -4  -5 7469.26 303.943   5
  -2  -4   5 7185.86 252.876   2
   2  -4  -4 23205.6 519.884   5
  -2  -4   4 23561.1 447.028   1
  -2   4   4 23065.8 519.421   1
   2   4  -4 23108.1 435.017   2
  -2  -4   4 23677.0 486.117   7
   2   4  -3 1358.22 108.277   2
  -2  -4   3 1153.64 106.551   7
  -2  -4   3 1442.45 113.679   1
   2  -4  -3 1390.09 129.177   5
  -2   4   3 1230.90 120.660   1
   2   4  -2 49356.1 635.045   2
  -2  -4   2 47396.7 615.973   7
   2  -4  -2 48849.8 720.683   5
  -2  -4   2 47298.3 624.744   1
  -2   4   2 49045.2 722.008   1
  -2  -4   1 4526.89 199.329   1
   2   4  -1 4284.33 191.117   1
   2  -4  -1 3927.32 88.4210   7
  -2  -4   1 4441.14 178.159   7
  -2   4   1 4315.91 212.715   1
   2   4  -1 4173.62 173.832   7
   2  -4  -1 4567.82 218.997   5
   2   4   0 57452.7 613.846   7
   2  -4   0 56593.8 435.046   7
  -2  -4   0 57070.9 711.979   1
  -2  -4   0 61619.6 629.328   7
   2   4   0 58488.7 708.421   1
   2  -4   0 58367.3 403.959   4
  -2   4   0 59077.4 415.729   4
  -2   4   0 60354.8 784.857   1
  -2   4  -1 2796.61 180.798   2
   2   4   1 2912.31 135.495   7
  -2  -4  -1 3148.64 175.902   1
   2  -4   1 3098.47 114.080   4
   2   4   1 3101.70 179.604   5
   2   4   1 2852.24 102.447   4
  -2  -4  -1 3022.04 135.880   7
  -2   4  -1 2762.70 111.595   4
   2   4   1 2989.79 168.056   1
  -2  -4  -2 107773. 793.389   7
  -2   4  -2 109810. 784.145   4
   2  -4   2 107316. 762.740   4
   2   4   2 109258. 1050.34   5
  -2  -4  -2 108040. 1026.89   5
   2   4   2 106389. 594.771   4
  -2  -4  -2 106066. 1036.14   1
   2   4   2 109655. 1030.69   1
  -2   4  -2 108389. 1099.53   2
   2   4   2 108079. 807.038   7
  -2  -4  -3 262.095 58.0978   5
   2  -4   3 455.109 65.8093   4
  -2   4  -3 405.379 67.2522   4
   2   4   3 483.573 75.9174   1
   2   4   3 308.846 44.9385   7
   2   4   3 455.857 82.6871   5
  -2  -4  -3 376.104 80.9021   1
   2  -4   3 371.602 80.0211   1
  -2   4  -3 354.886 70.4415   2
   2   4   3 304.129 35.9678   4
   2  -4   3 472.172 89.2121   2
  -2  -4  -4 14213.2 383.933   5
   2   4   4 14382.1 391.309   5
   2   4   4 14017.1 241.956   4
  -2  -4  -4 14489.4 413.126   1
   2   4   4 14359.3 405.349   6
   2   4   4 14765.5 410.079   1
  -2  -4  -4 14134.6 246.648   4
   2  -4   4 13976.1 410.901   2
  -2   4  -4 13997.1 398.553   2
   2  -4   4 14317.1 335.226   4
  -2   4  -4 13929.3 340.795   4
   2   4   4 14218.6 303.102   7
   2   4   5 7761.60 302.520   6
   2  -4   5 7351.64 306.532   2
   2   4   5 7952.73 312.591   1
  -2  -4  -5 7969.61 204.321   4
  -2   4  -5 7358.16 268.125   4
   2   4   5 7437.82 291.622   5
   2  -4   5 7215.38 261.386   4
  -2  -4  -5 7593.72 288.504   5
  -2   4  -5 7420.21 296.887   2
   2   4   5 7694.95 197.023   4
   2   4   5 7691.96 233.126   7
  -2   4  -6 3483.00 208.339   2
   2   4   6 3405.45 145.808   4
   2   4   6 3701.76 169.649   7
  -2  -4  -6 3261.03 197.134   5
   2   4   6 3500.02 207.061   5
   2  -4   6 3644.29 223.189   2
   2   4   6 3932.34 230.013   1
  -2  -4  -6 3741.73 153.356   4
  -2   4  -6 3562.16 200.662   4
   2  -4   6 3723.05 200.120   4
   2   4   6 3413.77 204.200   6
   2   4   7 404.847 83.5585   1
   2  -4   7 470.410 88.5389   4
   2   4   7 502.060 68.4692   4
  -2  -4  -7 456.478 83.4834   5
  -2  -4  -7 567.939 70.3851   4
  -2   4  -7 639.429 114.359   4
  -2   4  -7 477.403 85.4983   2
   2   4   7 428.517 82.6952   5
   2  -4   7 566.069 96.7680   2
   2   4   7 608.406 96.9363   6
   2   4   8 71015.0 960.894   6
   2   4   8 72803.4 989.536   5
  -2   4  -8 74756.8 1011.75   4
  -2  -4  -8 74966.9 995.686   5
   2   4   8 71818.5 776.682   4
  -2   4  -8 72441.6 979.860   2
   2  -4   8 73798.4 991.842   4
   2   4   8 74215.8 1087.12   1
   2  -4   8 72409.1 1027.55   2
  -2   4  -8 70418.7 784.379   3
  -2  -4  -8 73105.3 794.927   4
  -2   4  -9 1148.22 152.041   4
   2   4   9 528.783 77.7210   4
   2  -4   9 862.107 122.118   2
  -2   4  -9 649.713 98.4422   2
   2  -4   9 783.064 114.466   4
  -2   4  -9 723.344 82.5355   3
   2   4   9 945.660 134.325   1
  -2  -4  -9 912.520 102.402   4
   2   4   9 688.841 103.857   6
   2   4   9 848.534 125.432   5
  -2  -4  -9 817.549 110.859   5
  -2   4 -10 8423.06 357.588   2
  -2  -4 -10 8208.16 393.388   1
  -2  -4 -10 8515.15 363.258   5
   2   4  10 8663.49 347.585   6
   2   4  10 8837.69 310.878   4
   2   4  10 8200.31 360.274   5
  -2  -4 -10 8375.54 310.556   4
   2   4  10 9322.17 414.319   1
  -2   4 -10 8415.43 276.441   3
   2  -4  10 8489.49 373.628   2
  -2   4 -10 8713.60 381.834   4
  -2  -4 -11 4395.37 238.764   4
   2   4  11 4301.32 253.915   6
  -2  -4 -11 4258.93 293.905   1
   2  -4  11 4334.41 279.110   2
   2   4  11 4240.83 232.380   4
  -2   4 -11 4226.36 199.141   3
  -2  -4 -11 4658.34 280.436   5
   2   4  11 3763.41 246.437   3
  -2   4 -11 4201.44 285.556   4
   2   4  11 4263.73 271.396   5
  -2   4 -11 4676.00 273.946   2
   2   4  12 5719.34 319.060   5
  -2   4 -12 5771.81 345.633   4
  -2   4 -12 5411.18 225.738   3
  -2  -4 -12 5586.16 283.496   4
  -2  -4 -12 5612.43 315.338   5
  -2  -4 -12 5092.20 336.115   1
   2   4  12 5868.44 311.147   3
   2   4  12 5639.86 279.635   4
  -2   4 -12 5698.26 314.069   2
   2  -4  12 5509.06 320.465   2
   2   4  12 5323.52 284.728   6
   2   4  13 871.708 124.502   6
   2  -4  13 677.182 134.724   2
   2   4  13 838.153 137.610   5
  -2  -4 -13 776.109 144.828   1
  -2  -4 -13 876.250 119.514   4
  -2   4 -13 740.517 92.9893   3
   2   4  13 938.139 138.860   3
   2   4  13 795.014 119.626   4
  -2   4 -13 736.725 142.563   4
  -2   4 -13 757.850 120.893   2
   2   4  14 20155.5 581.950   3
   2  -4  14 19102.6 623.723   2
  -2  -4 -14 19520.2 690.248   1
  -2   4 -14 18905.5 441.245   3
   2   4  14 19366.9 622.544   5
  -2   4 -14 20241.7 686.035   4
  -2  -4 -14 19136.5 572.175   4
   2   4  14 19437.1 564.536   6
   2   4  15 520.650 132.174   2
  -2  -4 -15 742.066 132.922   4
  -2  -4 -15 449.117 134.305   1
  -2   4 -15 473.393 71.4224   3
   2   4  15 596.785 119.372   3
   2   4  15 551.610 111.586   6
   2  -4  15 277.433 103.195   2
   2   4  15 500.235 121.767   5
  -2   4 -15 885.653 172.950   4
  -2  -4 -16 6559.03 369.356   4
   2   4  16 6686.83 396.504   5
   2  -4  16 6407.40 392.147   2
   2   4  16 6154.29 408.192   2
  -2   4 -16 6523.59 268.967   3
  -2   4 -16 6263.07 423.113   4
  -2  -4 -16 6611.36 435.590   1
   2   4  17 541.159 147.469   2
  -2   4 -17 912.095 105.761   3
   2   4  17 671.756 146.115   5
   2  -4  17 862.714 160.597   2
  -2   4 -17 958.036 185.992   4
  -2  -4 -17 667.467 159.459   1
  -2  -4 -17 811.934 144.529   4
   2   4  18 349.396 114.415   2
   2   4  18 615.015 144.097   5
  -2   4 -18 480.646 85.1691   3
   2  -4  18 768.095 158.827   2
  -2  -4 -18 536.476 128.450   4
  -2   4 -18 298.469 122.663   4
  -2  -4 -19-74.2682 89.0726   4
  -2   4 -19 222.732 143.262   4
   2   4  19 31.7775 78.7911   2
   2  -4  19 122.537 97.8800   2
   2   4  19-33.1589 107.885   5
   2  -4  20 1350.79 214.482   2
   2   4  20 1287.98 223.743   2
  -2   4 -20 1800.46 272.577   4
  -2  -4 -20 1386.19 203.085   4
   2   4  21-60.7795 110.876   2
   2  -4  21-241.886 122.340   2
  -2  -4 -21-149.093 107.076   4
  -2  -6  20 1245.78 194.401   2
   2  -6 -20 1410.57 239.574   1
  -2  -6  20 1438.84 257.696   7
   2   6 -20 888.633 213.020   4
   2   6 -19 189.907 79.3426   3
  -2  -6  19 159.365 89.1874   2
   2  -6 -19 11.0685 79.0439   4
   2  -6 -19-9.37203 87.2584   1
  -2   6  19 107.893 116.232   5
   2   6 -19-33.4675 107.741   4
   2   6 -18 337.510 118.540   4
   2   6 -18 632.618 129.155   3
  -2  -6  18 583.613 132.977   2
   2  -6 -18 438.475 103.713   4
  -2   6  18 353.292 106.960   5
   2  -6 -18 813.313 179.569   1
   2   6 -17-35.9502 89.2821   4
   2  -6 -17-67.2136 84.0038   4
   2   6 -17 52.0547 64.2821   3
  -2  -6  17-115.178 87.4034   2
  -2   6  17 52.4589 87.5165   5
   2  -6 -17-43.7414 93.8948   1
  -2  -6  16 195.777 91.1600   2
   2   6 -16 116.325 68.2339   3
  -2   6  16 88.5577 86.6455   5
   2  -6 -16 329.297 127.743   1
   2  -6 -16 239.733 79.4233   4
   2   6 -16 227.980 111.925   4
   2  -6 -15 591.294 105.047   4
   2  -6 -15 436.579 131.224   1
  -2  -6  15 603.391 119.825   2
   2   6 -15 493.196 112.499   3
  -2   6  15 779.609 161.469   5
  -2   6  15 438.741 100.271   6
   2   6 -15 311.171 128.144   4
  -2   6  14 4531.13 349.195   5
  -2   6  14 4324.87 271.413   6
  -2  -6  14 4236.56 295.190   2
   2  -6 -14 3747.08 331.577   1
   2   6 -14 3674.88 261.311   3
  -2  -6  14 4047.58 342.751   7
   2   6 -14 4115.90 324.727   4
   2   6 -14 4098.03 270.387   2
   2  -6 -14 4173.23 241.312   4
   2  -6 -13 146.375 64.6564   4
  -2   6  13 86.8554 94.5583   5
  -2  -6  13 128.637 102.107   7
   2  -6 -13 119.305 107.910   1
   2   6 -13 218.103 79.2336   3
   2   6 -13 91.0137 56.7193   2
  -2   6  13 134.957 73.4816   6
  -2  -6  13 59.2197 65.7214   2
   2   6 -13 46.4229 86.8983   4
   2  -6 -12 10495.7 513.970   1
   2   6 -12 9823.65 458.125   4
  -2  -6  12 11243.1 515.101   7
  -2  -6  12 9975.77 424.384   2
   2   6 -12 9872.05 421.595   3
  -2   6  12 9958.31 403.554   6
  -2   6  12 9965.55 482.611   5
   2  -6 -12 10120.9 319.928   4
   2   6 -12 10382.1 402.555   2
  -2  -6  11 574.253 133.366   7
  -2   6  11 413.542 95.9490   6
   2   6 -11 530.709 123.449   4
   2  -6 -11 502.044 138.544   1
  -2  -6  11 436.843 101.653   2
   2  -6 -11 390.232 64.3717   4
  -2   6  11 382.038 108.723   5
   2   6 -11 465.622 103.818   3
   2   6 -11 385.216 87.1607   2
  -2   6  10 429.562 90.0225   6
   2   6 -10 391.598 119.865   4
  -2   6  10 448.862 125.179   5
  -2   6  10 278.947 53.2741   7
  -2  -6  10 570.705 140.076   7
   2  -6 -10 277.950 50.8858   4
   2   6 -10 318.828 79.0760   3
   2  -6 -10 279.876 89.9813   1
   2   6 -10 301.253 73.9875   2
  -2  -6  10 225.778 75.5586   2
  -2  -6   9 380.672 106.539   7
  -2   6   9 131.834 76.1488   5
  -2  -6   9 318.479 85.6207   2
   2  -6  -9 314.839 44.9228   4
   2   6  -9 322.028 100.174   4
  -2   6   9 327.444 48.0245   7
   2   6  -9 260.318 84.4992   3
   2   6  -9 419.586 88.9472   2
   2  -6  -9 245.894 91.7268   1
  -2   6   9 334.779 73.8440   6
   2  -6  -8 184.409 80.4732   1
  -2   6   8 151.141 31.8825   7
   2   6  -8 85.7008 59.8481   4
   2   6  -8 264.680 69.0920   2
   2   6  -8 205.513 73.4923   3
  -2   6   8 154.218 86.8693   5
   2  -6  -8 145.828 26.4440   4
  -2  -6   8 208.408 68.2940   1
  -2  -6   8 301.343 102.492   7
  -2   6   7 4043.74 279.511   5
  -2  -6   7 3794.33 251.789   7
   2   6  -7 4268.31 243.691   4
  -2   6   7 3733.52 117.360   7
   2  -6  -7 3886.14 281.768   1
  -2  -6   7 3853.13 241.240   1
   2  -6  -7 4626.09 291.086   5
   2   6  -7 4114.54 233.250   2
   2   6  -6 5982.03 282.285   2
  -2   6   6 5733.43 115.259   7
  -2   6   6 6358.85 341.075   5
   2  -6  -6 6454.67 352.849   1
  -2  -6   6 6486.56 312.919   7
   2   6  -6 5900.88 271.890   4
  -2   6   6 6663.03 349.996   1
  -2  -6   6 5821.04 290.950   1
   2  -6  -6 6990.19 351.336   5
  -2   6   5 34.3689 60.4204   1
   2  -6  -5 47.0014 43.8188   5
  -2   6   5-54.3402 66.8813   5
  -2  -6   5-57.1330 65.4352   7
  -2  -6   5 32.5400 55.5845   1
   2  -6  -5 71.3170 59.2972   1
   2   6  -5 39.3028 51.4206   4
   2   6  -5-11.1547 47.0588   2
  -2   6   4 1856.57 184.148   5
   2  -6  -4 1952.43 185.862   1
  -2  -6   4 1860.62 155.736   7
   2   6  -4 1767.22 136.530   4
  -2  -6   4 1931.67 169.804   1
  -2   6   4 1594.79 166.861   1
   2   6  -4 2067.09 166.048   2
   2  -6  -4 1859.81 179.987   5
   2   6  -3 12.0742 49.1675   2
  -2  -6   3 89.7888 54.4249   7
  -2  -6   3 75.9459 59.5875   1
   2  -6  -3 74.2213 73.0615   1
   2   6  -3 72.4805 40.8090   4
  -2   6   3 109.772 69.8554   1
   2   6  -3-32.2109 62.7179   5
   2  -6  -3 24.8468 58.1115   5
   2  -6  -2 831.951 122.313   5
  -2  -6   2 542.433 84.8319   7
  -2   6   2 722.660 114.836   1
   2  -6  -2 674.209 115.155   1
   2   6  -2 536.051 97.8129   2
  -2  -6   2 533.070 88.7708   1
   2   6  -2 693.166 73.9577   4
   2   6  -2 557.990 103.980   5
  -2  -6   1 1038.69 125.886   1
   2  -6  -1 1291.18 154.354   1
   2   6  -1 1247.51 85.3080   4
   2   6  -1 1554.13 165.978   5
  -2  -6   1 1416.26 119.413   7
   2   6  -1 1560.21 148.513   1
  -2   6   1 1404.24 156.055   1
   2  -6  -1 1326.82 67.8343   7
  -2   6   0 9857.53 404.415   2
  -2  -6   0 9090.91 358.581   1
   2  -6   0 8847.54 210.101   7
   2   6   0 9400.91 384.794   5
   2   6   0 9156.84 354.689   1
   2   6   0 9054.55 281.533   7
   2   6   0 8949.75 207.781   4
  -2  -6   0 9297.28 284.064   7
   2  -6   0 8958.36 384.182   1
   2   6   0 9062.12 202.495   4
  -2   6   0 8952.86 164.110   4
   2   6   1 476.380 69.8463   7
   2   6   1 489.883 44.3556   4
  -2  -6  -1 426.902 90.1063   1
  -2  -6  -1 503.640 69.3754   7
   2   6   1 498.648 103.158   5
   2  -6   1 399.332 108.778   1
  -2   6  -1 463.416 52.3098   4
   2  -6   1 454.538 56.6814   7
   2   6   1 345.540 80.2709   1
  -2   6  -1 454.731 96.2269   2
  -2  -6  -2 12359.8 305.776   7
  -2   6  -2 12196.6 278.567   4
  -2  -6  -2 11619.9 420.006   1
  -2   6  -2 12351.7 448.680   2
   2   6   2 11983.0 308.241   7
   2  -6   2 12270.2 314.446   7
   2   6   2 12624.2 447.258   5
   2   6   2 11082.2 170.658   4
   2   6   2 11713.2 415.368   1
   2  -6   2 12088.8 442.929   1
   2   6   3 5244.61 202.555   7
  -2  -6  -3 4858.45 277.483   1
  -2   6  -3 5317.81 208.989   4
  -2   6  -3 5119.09 285.859   2
  -2   6  -3 4935.15 288.866   5
   2   6   3 5101.93 289.412   5
   2  -6   3 5365.80 297.052   1
   2   6   3 5064.54 284.472   1
   2  -6   3 5358.49 225.530   7
  -2  -6  -4 587.207 119.080   1
   2  -6   4 602.700 88.7385   7
   2   6   4 551.390 69.0601   7
   2  -6   4 648.968 121.584   1
  -2   6  -4 594.202 111.953   5
  -2  -6  -4 592.560 102.664   5
   2   6   4 470.021 33.9828   4
  -2   6  -4 577.290 84.8674   4
   2   6   4 630.804 110.732   5
  -2   6  -4 632.945 108.600   2
   2   6   4 632.356 117.541   1
   2   6   5 134.199 55.9696   6
  -2   6  -5 219.307 80.5734   2
  -2   6  -5 200.789 67.0467   4
  -2  -6  -5 283.928 88.2797   1
   2   6   5 273.597 83.6630   1
   2   6   5 216.581 77.1908   5
   2   6   5 224.251 51.0921   7
   2  -6   5 128.554 71.2536   1
  -2  -6  -5 313.911 85.0101   5
   2   6   5 168.791 24.8690   4
  -2  -6  -6 2331.60 217.634   1
   2  -6   6 2177.50 202.195   1
   2   6   6 2405.81 213.210   1
  -2   6  -6 2387.34 203.997   2
   2   6   6 2435.79 210.440   6
   2   6   6 2408.44 207.072   5
  -2  -6  -6 2632.03 210.232   5
   2   6   6 2272.89 95.6783   4
  -2   6  -6 2477.44 179.184   4
   2   6   6 2271.05 144.660   7
   2  -6   7 123.318 78.6185   2
   2   6   7 106.219 29.6297   4
  -2   6  -7 87.8819 64.0221   4
   2   6   7 283.769 94.6033   5
  -2   6  -7 65.4467 55.0499   2
  -2  -6  -7 134.345 56.3303   5
   2   6   7 151.145 45.1034   7
   2   6   7 103.169 60.0195   6
  -2  -6  -7 118.345 61.2813   1
  -2  -6  -7 125.818 31.7771   4
   2   6   8 15618.4 525.342   6
  -2  -6  -8 15237.9 318.866   4
   2   6   8 15301.3 526.828   5
   2  -6   8 15363.4 539.328   2
  -2   6  -8 14918.6 481.611   4
  -2  -6  -8 14897.5 552.337   1
  -2   6  -8 15396.8 512.602   2
  -2  -6  -8 15168.3 522.302   5
   2   6   8 14885.5 388.514   7
   2   6   9 764.764 96.9624   7
  -2  -6  -9 870.653 157.125   1
   2   6   9 658.359 123.855   6
   2  -6   9 700.229 123.296   2
  -2   6  -9 652.049 111.656   2
   2   6   9 501.093 111.705   5
  -2   6  -9 704.766 130.077   4
  -2  -6  -9 760.074 80.4585   4
   2   6  10 3430.63 265.815   5
  -2  -6 -10 3881.47 191.948   4
   2   6  10 3954.95 270.301   6
  -2   6 -10 3671.16 269.980   4
  -2   6 -10 3566.90 227.183   3
   2   6  10 3848.48 213.935   7
  -2  -6 -10 3700.93 300.170   1
   2  -6  10 3560.76 275.646   2
  -2   6 -10 3765.99 266.132   2
   2  -6  11 65.0241 75.1231   2
  -2   6 -11-22.9478 47.9160   3
  -2  -6 -11 144.872 86.4042   1
   2   6  11-77.6434 90.6263   5
   2   6  11 49.2342 45.6301   7
  -2  -6 -11 64.8799 51.0803   4
  -2   6 -11 135.756 68.6184   4
  -2   6 -12 2513.41 192.252   3
  -2  -6 -12 2697.78 273.067   1
  -2  -6 -12 2605.95 185.062   4
   2   6  12 2670.70 195.036   7
   2   6  12 2613.47 248.920   5
  -2   6 -12 2698.13 258.576   4
   2  -6  12 2664.78 247.241   2
  -2   6 -13 321.423 105.438   4
  -2  -6 -13 387.048 85.3809   4
  -2   6 -13 317.486 78.8539   3
   2   6  13 119.964 98.1992   5
   2   6  13 354.239 78.2719   7
   2  -6  13 413.532 120.994   2
  -2  -6 -13 284.893 117.220   1
  -2   6 -14 4193.10 246.024   3
   2  -6  14 4524.52 338.298   2
  -2  -6 -14 4194.57 352.350   1
  -2   6 -14 4865.87 358.023   4
   2   6  14 4445.45 332.100   5
  -2  -6 -14 4388.50 259.929   4
  -2   6 -15 376.057 146.497   4
   2  -6  15 277.396 93.6478   2
  -2  -6 -15 365.140 138.423   1
  -2  -6 -15 291.450 86.5102   4
   2   6  15 286.839 100.601   5
  -2   6 -15 380.323 85.9039   3
  -2  -6 -16 2203.53 274.213   1
  -2  -6 -16 1662.83 179.683   4
  -2   6 -16 1874.11 168.192   3
   2   6  16 1659.51 213.667   5
   2  -6  16 1723.71 224.023   2
  -2   6 -16 1807.18 246.552   4
  -2   6 -17-54.4777 88.1950   4
   2   6  17 169.233 94.2082   5
  -2  -6 -17 59.8906 101.565   1
  -2  -6 -17 4.02416 65.0351   4
   2  -6  17 48.9757 91.8192   2
   2  -6  18 586.190 141.976   2
  -2  -6 -18 776.986 143.401   4
  -2   6 -18 422.742 141.155   4
   2   6  18 305.716 135.581   2
  -2  -6 -18 387.617 155.063   1
   2   6  18 410.344 127.593   5
  -2  -6 -19 400.648 119.518   4
  -2   6 -19 284.139 140.179   4
   2  -6  19 355.610 128.389   2
  -2  -6 -19 347.386 137.049   1
   2   6  19 558.459 162.914   5
   2   6  19 354.493 135.974   2
   2   8 -17-50.5627 89.3392   4
   2   8 -17 5.25477 73.0150   3
  -2  -8  17 180.847 127.292   7
  -2   8  17 74.8208 78.7209   5
   2  -8 -17 225.667 139.420   1
  -2  -8  17-23.5397 83.5813   2
  -2   8  16 100.788 108.430   5
  -2  -8  16 207.332 135.469   7
   2  -8 -16 290.926 117.386   1
  -2  -8  16 18.6535 72.5033   2
   2   8 -16 271.084 105.938   3
   2   8 -16 417.871 144.970   4
   2   8 -15-14.0853 80.0268   4
  -2  -8  15-104.927 92.0291   7
   2   8 -15-70.7800 86.6530   3
   2  -8 -15-199.376 125.887   1
  -2  -8  15-94.1546 77.7302   1
  -2   8  15 99.2977 113.174   5
   2   8 -14 3303.08 310.765   4
   2   8 -14 2915.84 266.570   3
  -2  -8  14 3221.93 321.651   7
   2  -8 -14 3129.94 337.502   1
  -2  -8  14 2781.20 271.328   1
  -2   8  14 2842.87 310.083   5
  -2   8  13 152.954 99.8456   5
   2  -8 -13 27.8966 86.3572   1
   2   8 -13 229.146 107.301   3
  -2  -8  13 326.033 132.854   7
  -2  -8  13 146.037 83.1575   1
   2   8 -13 259.148 100.099   4
  -2  -8  12 7583.86 414.326   1
   2   8 -12 7637.12 423.280   3
  -2  -8  12 8314.05 482.505   7
   2   8 -12 8180.20 436.605   4
  -2   8  12 7607.82 476.565   5
   2  -8 -12 8116.60 506.106   1
  -2  -8  11 1062.09 161.276   1
  -2  -8  11 1006.98 172.326   7
   2  -8 -11 856.040 181.467   1
   2   8 -11 1087.19 160.956   4
   2   8 -11 832.022 150.417   3
  -2   8  11 1279.52 204.319   5
   2  -8 -10 34.4084 75.7606   1
   2   8 -10 40.2931 52.6152   2
  -2  -8  10 73.8690 74.2598   7
   2   8 -10 3.34560 92.3117   4
  -2  -8  10 78.0498 80.8923   1
   2   8 -10 164.598 88.2821   3
  -2   8  10 199.015 92.4216   5
  -2  -8   9-160.549 76.8426   7
   2  -8  -9-22.3900 69.4603   1
  -2  -8   9-5.61966 72.4625   1
  -2   8   9-6.35303 82.9679   5
   2   8  -9 122.718 66.4023   2
   2   8  -9-40.9348 85.0255   3
   2   8  -9-87.7804 102.466   4
  -2  -8   8 1102.21 160.734   7
  -2   8   8 1195.51 188.254   5
   2   8  -8 1202.91 152.819   4
   2   8  -8 1250.84 157.971   2
   2  -8  -8 899.164 164.640   1
  -2  -8   8 1229.55 166.295   1
  -2   8   7 118.126 90.5384   5
   2  -8  -7 53.2666 79.2090   1
  -2  -8   7 87.0080 69.6952   7
  -2  -8   7-32.7222 71.6812   1
   2   8  -7 77.5843 65.2113   4
   2   8  -7-1.94754 54.3324   2
  -2  -8   6 13382.4 487.492   7
  -2   8   6 13519.1 574.664   5
   2  -8  -6 13632.8 588.905   1
   2   8  -6 13153.6 427.351   4
   2   8  -6 13216.9 493.716   2
  -2  -8   6 13299.3 514.138   1
  -2  -8   5 2439.95 228.525   1
   2   8  -5 2340.88 217.497   2
   2   8  -5 2175.25 169.279   4
  -2  -8   5 2069.80 197.789   7
   2  -8  -5 2422.03 251.565   1
   2   8  -5 2125.62 231.153   5
  -2   8   5 2106.06 231.995   5
   2  -8  -4 2155.95 237.145   1
   2   8  -4 2116.91 225.579   5
   2   8  -4 1991.55 198.642   2
   2   8  -4 2082.05 153.811   4
  -2  -8   4 2062.42 204.852   1
  -2  -8   4 2112.71 182.994   7
  -2   8   4 2177.26 238.570   5
   2  -8  -3 605.266 132.996   1
  -2  -8   3 699.251 108.449   7
   2   8  -3 835.460 145.157   5
   2   8  -3 897.092 142.183   2
  -2   8   3 667.903 139.445   5
  -2  -8   3 708.103 121.158   1
   2   8  -3 814.358 91.4595   4
  -2  -8   2 1888.69 157.826   7
   2   8  -2 1967.37 202.868   2
   2  -8  -2 2077.91 225.669   1
   2   8  -2 1674.34 114.861   4
  -2   8   2 2127.37 229.983   5
   2   8  -2 2064.38 224.696   5
  -2  -8   2 1843.76 199.011   1
   2   8  -1 598.871 132.129   5
   2   8  -1 399.671 108.205   2
   2   8  -1 449.136 57.8361   4
  -2  -8   1 341.027 108.543   1
   2   8  -1 461.959 56.7605   4
   2  -8  -1 438.033 42.4944   7
  -2  -8   1 362.500 74.1123   7
   2  -8  -1 348.626 112.072   1
  -2   8   1 368.594 102.099   5
   2  -8   0 23431.0 365.189   7
   2   8   0 22189.7 287.216   4
  -2   8   0 25537.2 756.797   5
  -2  -8   0 23883.6 695.016   1
  -2  -8   0 24582.4 511.443   7
   2   8   0 26083.9 750.435   5
   2  -8   0 23538.2 727.456   1
  -2   8  -1 118.865 100.956   5
  -2   8  -1 190.419 30.8252   4
   2  -8   1 116.981 96.2187   1
  -2  -8  -1 208.422 76.0641   1
   2   8   1 405.137 116.487   5
  -2  -8  -1 164.532 43.5312   7
   2  -8   1 218.242 51.5351   7
   2  -8   2 8412.14 282.113   7
  -2  -8  -2 8324.71 419.719   1
  -2  -8  -2 8416.95 278.555   7
  -2   8  -2 9044.41 238.464   4
  -2   8  -2 8888.95 455.327   5
   2   8   2 9121.60 452.002   5
   2  -8   2 9062.92 450.359   1
   2  -8   3 93.3204 81.0302   1
  -2   8  -3-78.9993 52.5019   4
  -2  -8  -3-46.1305 82.6860   1
   2  -8   3 3.16694 40.4027   7
  -2   8  -3 122.694 93.4122   5
   2   8   3-45.8242 76.1801   5
   2   8   3 110.162 49.8773   7
   2  -8   4 2088.46 169.137   7
  -2   8  -4 1997.85 146.804   4
   2   8   4 2303.83 235.067   5
   2  -8   4 2153.62 226.016   1
  -2  -8  -4 2125.71 227.262   1
   2   8   4 2193.86 140.852   7
  -2   8  -4 1965.88 218.681   5
   2   8   5 551.720 69.5133   7
  -2   8  -5 601.925 128.939   5
  -2  -8  -5 506.079 115.839   1
   2  -8   5 505.101 96.0590   7
   2   8   5 527.827 135.119   5
  -2   8  -5 615.124 90.2256   4
   2  -8   5 367.851 111.870   1
   2  -8   6 2608.79 209.184   7
   2   8   6 2228.59 237.172   5
   2  -8   6 2759.39 259.074   1
  -2  -8  -6 2349.51 246.079   1
   2   8   6 2379.64 148.520   7
  -2   8  -6 2413.91 249.114   5
  -2   8  -6 2397.42 185.746   4
  -2   8  -7 37.1269 65.5880   4
   2  -8   7 75.1827 76.7914   1
   2   8   7 80.2690 82.7984   5
  -2  -8  -7 157.139 97.1970   1
  -2   8  -7 57.7448 75.2213   5
   2   8   7 45.2235 45.4515   7
   2  -8   7 148.168 77.3836   7
  -2  -8  -8 5930.93 395.045   1
   2   8   8 6074.65 249.947   7
   2  -8   8 6713.03 401.327   1
  -2   8  -8 6165.21 325.975   4
   2   8   8 6834.48 408.859   5
   2  -8   8 6293.69 352.582   7
  -2  -8  -9 290.068 121.937   1
   2  -8   9 370.382 117.258   1
  -2   8  -9 378.870 115.343   4
   2   8   9 266.545 65.7054   7
   2   8   9 224.257 112.566   5
   2  -8   9 378.413 115.566   7
  -2   8 -10 1604.32 191.854   4
   2  -8  10 2078.66 226.062   7
   2  -8  10 1397.25 193.818   1
  -2  -8 -10 1878.62 243.241   1
   2   8  10 1564.97 212.360   5
  -2   8 -10 1500.62 180.839   3
   2  -8  11-23.4713 86.9241   1
  -2  -8 -11 27.8940 111.187   1
   2   8  11 60.5500 88.8847   5
  -2   8 -11 52.5283 70.1243   3
   2  -8  11 87.8589 105.101   7
  -2   8 -11 118.127 74.6968   4
  -2   8 -12 1718.26 188.501   3
   2  -8  12 1775.25 231.088   1
   2   8  12 2368.97 264.511   5
  -2  -8 -12 1694.15 247.837   1
   2  -8  12 1941.06 240.177   2
  -2   8 -12 1984.38 228.781   4
  -2  -8 -13 140.873 128.431   1
  -2   8 -13 7.52068 101.857   4
   2   8  13 200.517 110.292   5
   2  -8  13 0.42716 75.0961   2
  -2   8 -13-0.30042 65.2352   3
  -2  -8 -14 5253.40 432.079   1
  -2   8 -14 4801.58 374.325   4
   2   8  14 4630.47 376.338   5
   2  -8  14 4597.03 369.166   2
  -2   8 -14 5052.15 316.417   3
  -2   8 -15 255.718 121.299   4
   2  -8  15 350.984 125.777   2
  -2  -8 -15 211.497 127.243   1
  -2   8 -15 143.593 87.3162   3
   2   8  15 192.779 103.947   5
  -2   8 -16 662.602 165.636   4
  -2  -8 -16 507.493 141.600   1
   2  -8  16 642.475 171.338   2
   2   8  16 548.983 162.992   5
   2   8  17-20.6994 103.489   5
   2  -8  17 150.764 117.515   2
  -2   8 -17 27.4560 105.711   4
  -2  -8 -17 142.211 124.570   1
  -2 -10  12 1004.90 174.720   1
   2 -10 -12 1155.41 230.144   1
   2  10 -12 987.907 174.758   4
  -2 -10  12 973.600 182.230   7
   2  10 -12 906.435 181.283   3
  -2  10  12 1271.75 220.908   5
   2  10 -11-67.9428 72.3145   4
  -2  10  11-110.718 110.488   5
   2 -10 -11-141.492 130.566   1
  -2 -10  11 105.071 70.8347   1
   2  10 -11-8.76731 81.6586   3
  -2 -10  11 129.647 94.2303   7
   2  10 -10 259.598 93.4482   4
   2  10 -10 201.054 99.8949   3
  -2 -10  10 149.421 95.9326   1
   2 -10 -10 23.9063 100.133   1
  -2 -10  10 133.983 86.4730   7
  -2  10  10 59.0486 100.983   5
   2  10 -10 18.8264 101.390   5
   2  10  -9 105.866 74.5905   4
  -2  10   9 182.563 118.803   5
   2  10  -9 42.1332 75.6127   5
  -2 -10   9-4.47019 73.0209   1
   2 -10  -9 89.1800 105.753   1
   2  10  -9 74.5906 92.1334   3
  -2 -10   9 71.7659 78.4680   7
  -2 -10   8 198.908 97.9411   1
  -2 -10   8 239.303 101.110   7
   2  10  -8 422.436 142.287   5
   2  10  -8 258.444 99.7849   4
  -2  10   8 172.038 114.748   5
   2 -10  -8 225.317 115.120   1
   2 -10  -7 182.700 100.508   1
   2  10  -7 84.8627 107.188   5
  -2  10   7 281.675 134.531   5
  -2 -10   7 367.281 116.947   1
  -2 -10   7 178.366 89.4692   7
   2  10  -7 218.543 72.3758   4
   2 -10  -6 616.069 159.604   1
  -2  10   6 769.914 170.223   5
  -2 -10   6 955.596 147.433   7
  -2 -10   6 821.484 158.868   1
   2  10  -6 889.831 121.969   4
   2  10  -6 1223.83 204.771   5
  -2  10   5-71.6070 81.2933   5
  -2 -10   5 229.918 109.116   1
   2 -10  -5 4.30872 75.2496   1
  -2 -10   5-1.69549 50.1324   7
   2  10  -5-27.3738 86.7933   5
  -2 -10   4 75.6976 57.7702   7
  -2 -10   4-76.0116 90.5052   1
  -2  10   4 160.357 113.595   5
   2  10  -4 240.889 117.902   5
   2 -10  -4 68.5356 110.052   1
  -2 -10   3 1290.76 149.217   7
  -2 -10   3 1057.72 177.618   1
   2  10  -3 1249.53 199.028   5
   2 -10  -3 1248.57 214.733   1
  -2  10   3 919.485 178.888   5
  -2  10   2 240.941 115.530   5
  -2 -10   2 294.598 117.704   1
  -2 -10   2 451.613 92.9285   7
   2 -10  -2 220.084 104.764   1
   2  10  -2 276.736 116.010   5
  -2 -10   1 907.451 163.661   1
   2  10  -1 981.344 188.793   5
  -2  10   1 718.636 168.459   5
  -2 -10   1 1045.47 121.393   7
   2 -10  -1 1237.90 207.626   1
  -2  10   0 3403.39 327.916   5
  -2 -10   0 2754.89 286.957   1
   2  10   0 3324.78 325.064   5
   2 -10   0 2825.50 298.824   1
  -2 -10   0 2742.42 179.662   7
  -2  10  -1 443.944 130.156   5
   2  10   1 383.552 138.374   5
  -2 -10  -1 430.001 71.3231   7
   2 -10   1 462.527 131.918   1
  -2 -10  -1 251.610 111.929   1
  -2  10  -2 364.326 136.800   5
   2  10   2 402.049 139.626   5
   2 -10   2 393.959 127.603   1
  -2 -10  -2 546.809 147.411   1
   2  10   3 91.3255 92.7398   5
   2 -10   3 80.5991 52.8903   7
   2 -10   3 30.3171 80.6471   1
  -2 -10  -3-61.5643 80.2159   1
  -2  10  -3-14.1546 98.3426   5
  -2 -10  -4 237.772 122.305   1
   2  10   4 101.916 85.9762   5
   2 -10   4 136.950 62.9382   7
   2 -10   4 199.377 113.113   1
  -2  10  -4 245.288 120.690   5
   2 -10   5 621.724 153.951   1
   2 -10   5 578.189 102.475   7
  -2 -10  -5 814.324 171.857   1
  -2  10  -5 744.309 167.283   5
   2  10   5 805.937 179.321   5
   2 -10   6 291.844 90.0329   7
   2  10   6 272.753 130.144   5
  -2  10  -6 484.629 139.186   5
   2 -10   6 224.733 119.987   1
  -2 -10  -6 169.791 108.708   1
   2  10   7 287.960 112.589   5
   2 -10   7 365.486 130.758   1
  -2 -10  -7 387.519 148.619   1
   2 -10   7 571.892 110.398   7
  -2  10  -7 526.590 138.736   5
   2 -10   8 418.876 106.599   7
  -2  10  -8 572.604 152.326   5
   2 -10   8 515.422 135.505   1
   2  10   8 429.981 139.349   5
  -2 -10  -8 632.705 174.516   1
  -2  10  -8 453.156 103.924   4
  -2 -10  -9-30.7135 89.9707   1
  -2  10  -9-51.3878 73.5575   4
   2 -10   9-35.4559 106.883   1
   2 -10   9 84.3741 85.0464   7
  -2  10  -9 225.494 125.040   5
   2  10   9 130.890 106.288   5
  -2  10 -10 41.2935 99.2895   5
  -2 -10 -10-100.593 102.459   1
   2 -10  10 209.235 116.707   7
   2 -10  10 38.9877 95.0769   1
   2  10  10-39.5019 84.9495   5
  -2  10 -10 140.939 82.0586   4
  -2  10 -11-74.2639 81.5583   4
   2  10  11 14.3773 104.306   5
   2 -10  11 10.1820 82.1427   7
  -2  10 -11-64.2649 76.9347   3
   2 -10  11 67.5053 92.7095   1
  -2 -10 -11 17.2782 94.1236   1
  -2  10 -11 41.4707 90.6402   5
   2 -10  12 28.2655 94.4434   1
   2  10  12 98.2863 94.7671   5
  -2  10 -12-82.2714 86.8946   3
  -2  10 -12-98.6285 97.3021   4
  -2 -10 -12 167.543 116.985   1
  -2  10 -12-162.289 119.577   5
   2 -10  12-15.2783 72.5411   7
   3  -1 -23 1789.83 262.879   4
  -3   1  23 1108.41 190.406   2
   3   1 -23 1235.20 236.483   4
  -3  -1  23 1077.18 185.516   2
   3  -1 -22-10.5699 95.4932   4
   3   1 -22 17.3087 76.9522   3
  -3   1  22 20.6037 78.6448   2
   3   1 -22-158.422 139.646   4
  -3  -1  22-73.8011 87.1661   2
   3  -1 -21 919.578 182.529   4
   3   1 -21 883.575 141.026   3
   3   1 -21 949.013 188.046   4
  -3  -1  21 699.517 147.469   2
  -3   1  21 619.127 132.983   2
   3  -1 -20 284.868 111.515   4
  -3  -1  20 434.733 119.084   2
  -3   1  20 299.545 100.844   2
   3   1 -20 293.437 102.744   3
   3   1 -20 258.404 123.802   4
   3   1 -19 5355.25 233.252   6
   3   1 -19 5348.10 329.015   3
  -3   1  19 5148.59 357.479   2
   3  -1 -19 5215.78 380.711   4
   3   1 -19 5344.77 396.437   4
  -3  -1  19 5133.51 341.615   2
   3   1 -18 648.493 164.343   4
   3  -1 -18 672.584 151.475   4
  -3  -1  18 689.611 121.470   3
  -3  -1  18 437.770 114.153   2
   3   1 -18 384.129 66.8098   6
   3   1 -18 586.704 124.096   3
  -3   1  18 386.212 107.112   2
  -3   1  17 2637.39 243.093   2
  -3  -1  17 3163.17 253.571   2
   3  -1 -17 2636.72 257.317   4
  -3  -1  17 2857.44 217.958   3
  -3   1  17 2870.25 220.672   3
   3   1 -17 2741.91 223.228   3
   3   1 -17 2744.29 162.074   6
   3   1 -17 3079.94 288.316   4
   3  -1 -17 2708.97 228.802   3
   3   1 -16 2130.03 231.276   4
   3  -1 -16 2998.76 144.566   6
   3  -1 -16 3149.79 261.567   4
   3  -1 -16 2918.59 234.639   3
  -3  -1  16 3163.36 219.863   3
   3   1 -16 3173.05 170.983   6
  -3   1  16 2742.14 240.230   2
  -3  -1  16 3082.41 243.564   1
  -3  -1  16 2942.03 232.120   2
   3   1 -16 3056.36 231.965   3
  -3   1  16 3180.42 226.148   3
   3  -1 -15 21522.5 372.071   6
   3   1 -15 21083.2 421.554   6
  -3  -1  15 22440.2 596.466   2
  -3   1  15 22154.8 575.960   3
   3   1 -15 21528.5 570.352   3
  -3  -1  15 22514.0 555.618   3
   3  -1 -15 22266.8 661.611   4
  -3   1  15 20356.4 608.352   2
   3   1 -15 21385.3 674.450   4
  -3   1  15 21974.3 638.910   1
   3  -1 -15 21265.8 595.246   3
  -3  -1  15 21826.9 611.652   1
   3   1 -14 4418.56 254.711   3
   3  -1 -14 4110.85 255.022   3
   3   1 -14 4439.40 187.251   6
  -3  -1  14 4280.69 252.120   2
   3  -1 -14 4481.30 163.883   6
  -3   1  14 4156.77 244.243   3
   3   1 -14 4662.23 305.642   4
  -3  -1  14 4572.89 246.283   3
  -3  -1  14 4460.00 268.313   1
  -3   1  14 4079.17 261.448   2
   3  -1 -14 4086.43 277.798   4
  -3   1  14 4641.56 284.256   1
   3  -1 -13 12155.8 452.590   4
   3  -1 -13 12411.0 469.538   5
   3  -1 -13 12305.4 258.005   6
  -3  -1  13 12223.0 420.319   1
  -3   1  13 12569.6 445.605   1
   3  -1 -13 11974.8 423.057   3
   3   1 -13 12455.6 470.318   5
   3   1 -13 11498.1 392.293   3
  -3  -1  13 12514.0 394.410   3
  -3   1  13 13141.0 478.454   5
  -3   1  13 12861.8 416.119   3
   3  -1 -13 12966.7 457.117   1
  -3  -1  13 12300.4 406.161   2
   3   1 -13 12037.3 471.655   4
  -3   1  13 11565.7 422.769   2
  -3  -1  12-34.5632 49.2636   1
  -3  -1  12 47.7712 45.2587   3
   3   1 -12 33.9553 53.5433   3
  -3   1  12-93.5505 60.9475   3
  -3   1  12-76.8497 59.5661   1
   3  -1 -12 54.3531 67.0377   5
  -3  -1  12-50.8488 55.9276   2
   3  -1 -12-15.6447 54.1322   1
  -3   1  12 51.9847 62.9338   5
   3   1 -12 49.2219 55.4295   5
   3  -1 -12 17.6260 20.3668   6
   3   1 -12 70.2264 69.2089   4
   3  -1 -12 1.35572 64.0411   4
   3  -1 -12-29.8611 69.3454   3
   3  -1 -11 3674.79 222.933   3
  -3  -1  11 4120.42 212.858   2
  -3  -1  11 4148.83 209.739   3
   3   1 -11 4032.14 217.749   3
   3   1 -11 4232.42 250.467   5
  -3  -1  11 4191.03 221.913   1
   3  -1 -11 4411.97 256.728   5
  -3   1  11 4241.06 226.549   3
   3  -1 -11 3994.05 234.846   1
   3  -1 -11 3931.27 236.465   4
  -3   1  11 4035.11 234.652   1
   3  -1 -11 3947.99 129.446   6
  -3  -1  10 2852.58 170.660   1
   3   1 -10 2959.68 203.101   5
  -3  -1  10 2614.92 161.523   2
   3  -1 -10 2767.54 195.408   5
   3  -1 -10 2749.51 188.051   3
  -3   1  10 2847.88 185.250   1
  -3  -1  10 2546.65 163.091   3
   3   1 -10 2684.82 168.910   3
  -3   1  10 2741.75 179.212   3
   3  -1 -10 2643.47 185.990   4
   3  -1 -10 2567.11 182.143   1
  -3  -1   9 71094.4 810.486   3
   3   1  -9 70776.8 922.416   5
  -3   1   9 71417.9 851.699   3
  -3  -1   9 70196.7 797.502   1
   3  -1  -9 70483.0 924.064   5
   3  -1  -9 69198.6 866.639   4
  -3   1   9 70919.3 855.102   1
  -3  -1   9 69373.7 758.533   2
   3  -1  -9 70368.0 875.639   1
   3   1  -9 68805.3 814.896   3
   3  -1  -9 70231.8 869.332   3
   3  -1  -8 11027.0 326.247   1
   3  -1  -8 11273.2 352.339   5
   3  -1  -8 10666.5 327.961   3
  -3  -1   8 10942.8 278.841   2
  -3   1   8 10442.4 312.594   3
   3  -1  -8 10791.1 322.819   4
  -3  -1   8 11058.3 291.581   1
  -3  -1   8 11086.3 305.736   3
   3   1  -8 10674.4 306.766   3
  -3   1   8 11047.5 320.477   1
   3   1  -8 11271.1 348.347   5
  -3  -1   7 21014.5 350.403   2
  -3   1   7 22333.9 437.451   3
   3   1  -7 20733.7 408.151   3
   3   1  -7 21467.1 450.698   5
   3  -1  -7 21285.0 451.620   5
   3  -1  -7 21251.5 439.769   3
  -3  -1   7 21325.9 409.815   3
   3  -1  -7 21189.7 424.121   1
  -3   1   7 21790.3 420.835   1
  -3  -1   7 21065.4 365.984   1
  -3   1   6 5454.82 197.356   1
   3   1  -6 5171.62 194.928   3
  -3  -1   6 5088.49 164.003   1
   3  -1  -6 5691.34 218.635   3
   3  -1  -6 5462.66 198.403   1
  -3  -1   6 5257.15 156.965   2
   3  -1  -6 4961.07 207.365   5
  -3  -1   6 5399.63 196.064   3
   3   1  -5 993.111 87.6254   3
  -3   1   5 999.564 82.0401   1
  -3  -1   5 1031.27 66.4968   1
   3  -1  -5 1193.25 108.403   3
   3  -1  -5 1022.05 85.2734   1
   3  -1  -5 1228.99 98.3504   5
  -3  -1   5 1073.79 62.8987   2
   3   1  -4 44881.6 509.969   3
   3  -1  -4 43833.0 480.890   1
   3  -1  -4 43382.7 535.831   3
  -3  -1   4 45166.7 347.667   1
  -3  -1   4 43532.3 322.663   2
  -3  -1   4 45214.5 554.546   7
   3  -1  -4 45350.2 529.984   5
  -3   1   4 44897.9 479.466   1
  -3   1   3 541154. 1551.37   1
  -3   1   3 550592. 1370.60   7
   3   1  -3 540345. 1681.09   3
   3  -1  -3 539213. 1745.10   3
  -3  -1   3 546173. 1793.20   7
   3  -1  -2 1497.26 81.4241   5
   3  -1  -2 1347.04 86.0877   3
   3   1  -2 1312.82 84.0028   3
  -3   1   2 1355.16 60.8067   7
  -3   1   2 1362.11 75.6813   1
   3  -1  -2 1247.18 61.5588   7
  -3  -1   2 1460.52 88.2370   7
   3   1  -1 39565.2 386.266   6
   3  -1  -1 40304.0 366.506   4
   3   1  -1 40843.6 413.581   3
  -3  -1   1 40569.3 425.272   7
   3  -1  -1 40208.5 372.464   5
  -3   1   1 40353.2 305.150   7
   3  -1  -1 40486.1 308.741   7
  -3   1   1 40517.9 421.648   2
   3  -1  -1 40258.8 407.852   3
  -3   1   1 39972.0 391.462   1
   3   1   0 22563.7 307.977   6
  -3  -1   0 22530.4 310.017   7
   3  -1   0 22681.1 283.672   4
   3  -1   0 22545.5 277.192   3
  -3   1   0 22920.3 321.586   2
   3  -1   0 22592.0 259.197   5
   3   1   0 22268.0 226.654   1
   3   1   0 22311.1 299.080   4
   3   1   0 23097.6 223.961   2
  -3  -1  -1 6980.81 175.582   7
  -3  -1  -1 7405.90 120.838   5
   3   1   1 7080.42 157.116   1
   3   1   1 6753.52 169.349   4
  -3   1  -1 7115.08 136.691   3
   3   1   1 7172.85 118.859   5
   3  -1   1 6867.36 170.548   4
  -3   1  -1 6918.12 184.833   2
   3   1   1 6883.51 182.883   6
   3   1   2 43090.9 451.833   4
   3   1   2 43813.8 487.628   6
  -3   1  -2 43882.1 289.401   3
   3   1   2 43849.6 323.825   5
  -3   1  -2 44215.5 482.263   2
   3  -1   2 45553.1 470.331   4
   3   1   2 43599.6 451.981   1
  -3  -1  -2 43491.8 322.945   5
   3   1   3 34679.1 431.744   4
   3   1   3 34898.2 451.818   1
   3   1   3 34387.1 334.007   5
  -3   1  -3 34928.8 457.858   2
   3   1   3 34429.3 455.622   6
   3  -1   3 34682.1 455.449   4
  -3  -1  -3 34635.1 329.130   5
   3  -1   4 15713.2 332.013   4
   3   1   4 15062.1 254.490   5
  -3  -1  -4 15649.7 254.501   5
   3   1   4 15987.5 334.414   1
   3   1   4 15475.0 325.121   6
  -3   1  -4 15333.2 327.277   2
   3   1   4 15526.0 310.615   4
  -3  -1  -5 78140.1 765.539   6
   3   1   5 80131.5 812.468   1
   3   1   5 80538.9 758.700   4
   3  -1   5 79445.8 797.461   4
   3   1   5 78346.7 763.642   6
  -3   1  -5 79679.5 788.458   2
  -3  -1  -5 78423.4 761.633   4
  -3  -1  -5 75453.1 635.142   5
   3   1   5 77719.0 643.960   5
   3   1   6 312.148 60.5933   6
   3   1   6 292.238 62.1002   4
   3   1   6 251.892 49.2818   5
   3   1   6 358.714 67.4026   1
  -3  -1  -6 367.220 67.5450   6
  -3  -1  -6 165.949 46.4791   4
  -3  -1  -6 258.944 49.2308   5
  -3   1  -6 228.580 56.2101   2
   3  -1   6 225.646 65.2300   4
  -3  -1  -7 1598.71 131.363   4
   3  -1   7 1477.85 131.320   4
  -3   1  -7 1570.08 58.7081   3
   3   1   7 1565.00 136.816   1
  -3  -1  -7 1450.98 118.921   6
  -3  -1  -7 1646.49 117.506   5
  -3   1  -7 1370.88 123.332   2
   3   1   7 1498.47 113.342   5
   3   1   7 1485.59 126.412   4
   3   1   7 1315.73 84.4678   3
  -3  -1  -8 32.2282 36.1125   5
  -3   1  -8 24.0448 19.6536   3
  -3   1  -8 27.7606 33.4218   2
  -3  -1  -8-2.48441 53.5192   4
   3   1   8-65.4320 39.1385   5
   3   1   8 25.2531 38.6520   3
   3   1   8-32.9371 45.5376   1
  -3  -1  -8-1.90953 40.8197   6
   3  -1   8 23.9289 40.9480   4
   3  -1   8 15.7731 12.4194   3
   3   1   8 4.36718 44.4027   4
   3   1   9 2772.61 193.861   1
   3   1   9 2715.54 133.407   3
  -3   1  -9 2613.85 169.412   5
   3  -1   9 2815.33 94.6772   3
  -3  -1  -9 2763.70 176.191   6
  -3   1  -9 2507.26 179.873   2
   3  -1   9 2851.36 197.068   4
  -3  -1  -9 2535.97 162.087   5
  -3   1  -9 2918.30 101.638   3
   3   1   9 2899.64 190.143   4
   3   1   9 2708.38 167.732   5
  -3  -1  -9 2780.05 191.654   4
   3  -1  10-2.53295 17.1807   3
  -3   1 -10 13.2047 51.4089   2
  -3   1 -10 20.9022 21.7580   3
   3  -1  10 28.6128 45.2534   2
   3   1  10 41.2959 49.2244   4
  -3  -1 -10 39.1192 51.7609   5
  -3   1 -10 4.48472 37.2402   5
   3   1  10 38.9917 37.5535   3
  -3  -1 -10 67.0673 51.3625   6
  -3  -1 -10-53.2826 55.0900   4
   3   1  10-34.9798 45.5764   5
   3  -1  10 38.1855 43.6238   4
   3   1  10 42.8842 54.3488   1
   3   1  11 25849.4 439.043   3
   3  -1  11 25951.0 341.903   3
   3  -1  11 26564.3 632.354   2
  -3  -1 -11 25967.9 562.026   6
   3   1  11 26546.6 624.626   4
  -3   1 -11 26769.7 360.273   3
  -3   1 -11 26863.0 639.655   2
  -3  -1 -11 25389.0 575.419   5
   3   1  11 27471.8 670.813   1
  -3  -1 -11 26845.9 637.278   4
   3  -1  11 26851.8 646.687   4
   3  -1  11 25716.6 648.314   1
  -3   1 -11 26879.0 592.999   5
  -3  -1 -12 482.384 107.954   4
   3   1  12 234.885 49.0926   3
  -3  -1 -12 233.239 73.8589   5
  -3   1 -12 209.833 39.8089   3
   3   1  12 195.703 70.1303   4
   3  -1  12 331.714 74.7979   1
   3  -1  12 241.921 75.0892   2
  -3   1 -12 371.465 94.1894   2
   3  -1  12 273.698 41.6163   3
  -3  -1 -12 311.738 84.3189   6
  -3   1 -12 204.930 95.2734   4
   3   1  12 217.525 79.1080   2
  -3   1 -12 329.974 88.3805   5
   3  -1  12 237.707 75.0023   4
   3   1  12 391.439 102.242   1
   3  -1  13 28345.2 729.271   1
  -3  -1 -13 28460.8 663.526   5
   3   1  13 28081.1 489.555   3
  -3  -1 -13 27166.1 710.380   4
  -3   1 -13 27441.7 736.806   4
  -3  -1 -13 27546.4 620.232   6
  -3   1 -13 29120.1 685.073   5
   3  -1  13 27851.1 702.869   2
   3   1  13 28139.1 700.515   4
   3  -1  13 28289.0 401.829   3
   3   1  13 27860.4 718.187   2
  -3   1 -14 1504.63 171.307   5
  -3  -1 -14 1634.66 175.115   5
  -3   1 -14 1996.74 185.106   6
   3   1  14 1604.98 126.358   3
  -3  -1 -14 1629.15 157.164   6
   3   1  14 1738.42 191.878   2
   3  -1  14 1683.84 104.238   3
  -3  -1 -14 1609.57 192.733   4
  -3   1 -14 1992.01 221.353   4
   3  -1  14 1428.99 171.092   2
   3  -1  15 4.67045 63.8977   2
  -3   1 -15 60.2129 64.1933   6
  -3   1 -15-2.42486 87.1287   4
  -3  -1 -15 45.1223 56.9866   6
   3  -1  15 41.4386 28.6641   3
  -3  -1 -15 96.8806 82.3127   4
  -3  -1 -15 8.25416 58.5688   5
   3   1  15-20.6825 41.7294   3
   3   1  15 10.6911 74.3314   2
   3  -1  16 79.3853 28.4184   3
  -3  -1 -16 47.9819 53.4517   6
  -3   1 -16-22.4878 79.2450   4
   3   1  16-13.3000 45.6390   3
   3  -1  16-57.6136 100.857   2
  -3  -1 -16 2.11107 89.3844   4
   3   1  16-59.8675 94.6568   2
  -3   1 -16 94.4066 73.4511   6
   3  -1  17 169.415 92.8778   2
  -3   1 -17 292.794 119.496   4
  -3  -1 -17 269.854 111.027   4
   3   1  17 169.573 80.5772   2
   3   1  17 419.326 83.7965   3
   3  -1  17 231.874 50.6568   3
  -3   1 -17 252.499 89.3254   6
  -3  -1 -17 300.240 86.3910   6
  -3   1 -18 223.929 118.062   4
   3   1  18 69.8839 77.3583   2
   3  -1  18 240.047 110.692   2
  -3  -1 -18-81.1258 95.8735   4
  -3   1 -18 9.71430 71.5354   6
  -3  -1 -18 167.173 78.3752   6
   3   1  19 9961.52 532.987   2
  -3  -1 -19 9663.41 533.211   4
  -3  -1 -19 9648.63 428.223   6
  -3   1 -19 10236.4 564.458   4
   3  -1  19 10350.3 531.669   2
  -3   1 -19 9839.74 449.714   6
   3   1  20-51.3688 90.8581   2
  -3  -1 -20 232.775 127.616   4
  -3   1 -20-50.5932 91.1379   4
  -3  -1 -20 25.8019 50.8889   6
   3  -1  20-73.4122 79.2895   2
  -3   1 -20 65.9176 67.0890   6
  -3   1 -21 1086.70 214.053   4
  -3  -1 -21 845.833 169.953   4
   3  -1  21 1043.64 194.548   2
   3   1  21 688.106 157.684   2
  -3   1 -21 654.914 137.695   6
  -3  -1 -21 743.358 131.153   6
  -3   1 -22-53.7345 117.969   4
  -3  -1 -22-74.6691 105.446   4
   3   1  22-87.4641 90.4913   2
   3  -1  22 26.8433 84.3462   2
   3   3 -22 177.793 154.161   4
  -3   3  22 117.569 108.175   2
   3  -3 -22 223.987 121.903   4
  -3  -3  22 18.6596 85.6562   2
  -3   3  21-87.4904 120.854   2
   3   3 -21 177.880 90.8685   3
  -3  -3  21-109.113 88.3194   2
   3  -3 -21 48.7561 97.0525   4
   3   3 -21-16.9949 106.395   4
   3   3 -20 2532.31 231.394   3
  -3  -3  20 2203.74 235.558   2
   3   3 -20 2396.48 290.966   4
   3  -3 -20 2694.68 280.614   4
  -3   3  20 2334.42 277.399   2
   3  -3 -19 1852.11 228.968   4
  -3   3  19 1353.70 195.125   2
   3   3 -19 1578.99 179.140   3
  -3  -3  19 1513.78 191.743   2
   3   3 -19 1676.79 238.857   4
  -3   3  19 1597.21 225.831   5
   3  -3 -18 1312.69 181.740   4
  -3  -3  18 1471.38 181.064   2
   3  -3 -18 1443.00 215.528   1
   3   3 -18 1915.74 252.114   4
  -3   3  18 1345.27 197.447   5
   3   3 -18 1583.60 184.054   3
  -3   3  18 1464.22 204.243   2
   3   3 -17 5142.01 378.736   4
   3   3 -17 4710.29 288.048   3
  -3   3  17 4567.30 342.451   5
   3  -3 -17 4845.94 356.024   1
   3  -3 -17 4164.42 301.957   4
  -3  -3  17 4693.45 301.837   2
   3   3 -16 1296.24 158.996   3
   3   3 -16 1367.23 196.384   4
  -3  -3  16 1473.48 166.855   2
   3  -3 -16 1279.01 171.474   4
   3  -3 -16 1564.72 210.105   1
  -3  -3  16 1393.68 165.581   1
  -3   3  16 1454.27 196.545   5
  -3  -3  15 9115.90 380.766   2
  -3   3  15 9180.44 451.996   5
   3  -3 -15 10688.8 492.143   1
   3   3 -15 9745.00 384.822   3
   3   3 -15 9517.38 467.139   4
   3  -3 -15 9478.60 421.190   4
  -3  -3  15 9635.80 408.136   1
  -3  -3  14 1448.08 150.793   2
  -3   3  14 1343.00 160.121   3
   3  -3 -14 1584.52 187.463   1
   3   3 -14 1561.32 159.056   3
   3   3 -14 1489.22 192.155   4
   3  -3 -14 1294.77 152.799   4
  -3   3  14 1466.78 182.050   5
  -3  -3  14 1203.49 146.682   1
   3  -3 -13 739.255 129.338   1
  -3   3  13 737.150 130.375   5
  -3  -3  13 700.995 104.023   2
  -3   3  13 935.086 135.799   1
  -3  -3  13 882.693 119.920   1
   3   3 -13 745.448 106.857   3
   3   3 -13 887.393 148.566   4
  -3   3  13 1075.99 98.6140   6
  -3   3  13 804.318 129.681   3
   3  -3 -13 923.025 132.148   4
   3   3 -12-48.2647 48.5051   2
  -3   3  12 29.2152 59.3768   3
  -3  -3  12 3.27464 43.1212   2
   3   3 -12 37.1913 54.7837   3
   3   3 -12 54.8122 83.4290   4
  -3   3  12-19.2190 62.1284   1
   3  -3 -12 4.10094 49.6452   5
   3  -3 -12 27.7701 51.4342   4
   3  -3 -12-16.1873 66.4640   1
  -3   3  12-17.5893 35.8514   6
  -3   3  12-5.37058 53.9894   5
  -3   3  11 3228.85 232.928   1
   3  -3 -11 2862.99 221.674   1
  -3   3  11 3261.45 160.267   6
   3   3 -11 3366.32 238.082   4
   3  -3 -11 3018.01 228.496   5
   3   3 -11 3233.41 205.047   3
  -3   3  11 3507.45 237.842   3
  -3  -3  11 3498.20 196.245   2
  -3   3  11 3249.64 237.788   5
   3   3 -11 3244.39 186.149   2
   3  -3 -11 3423.57 206.771   4
  -3   3  10 3857.83 170.332   6
   3  -3 -10 3778.05 248.342   5
   3  -3 -10 3719.71 203.665   4
   3   3 -10 3596.96 240.725   4
   3  -3 -10 3560.00 238.308   1
  -3  -3  10 3623.08 189.403   2
   3   3 -10 3519.83 184.099   2
   3   3 -10 3482.63 205.754   3
  -3   3  10 3731.91 239.768   3
  -3   3  10 3832.48 243.169   1
  -3   3   9 33013.6 482.266   6
  -3   3   9 35167.8 682.641   3
   3  -3  -9 33738.7 562.015   4
   3  -3  -9 33320.5 692.763   1
  -3  -3   9 33377.8 543.972   2
   3   3  -9 32542.2 602.268   3
   3  -3  -9 34021.6 693.974   5
   3   3  -9 33248.4 682.596   4
  -3   3   9 34282.7 690.251   1
   3   3  -9 33346.0 528.517   2
   3   3  -8 3462.96 213.584   4
  -3   3   8 3421.37 155.890   6
   3   3  -8 3367.39 193.594   3
  -3   3   8 3630.52 220.984   1
  -3   3   8 3616.35 222.198   3
   3  -3  -8 3733.32 175.421   4
   3  -3  -8 3507.97 216.758   1
  -3  -3   8 3465.93 168.606   2
   3   3  -8 3376.80 159.151   2
   3  -3  -8 3700.24 222.472   5
   3   3  -7 23.4851 25.0929   2
  -3  -3   7 58.6373 73.8422   7
   3   3  -7 89.3848 56.9185   3
  -3  -3   7 70.7090 33.4192   2
   3  -3  -7 116.742 57.0404   5
  -3   3   7 164.410 62.0866   1
   3  -3  -7 13.4835 36.5396   4
   3   3  -6 1131.71 114.642   3
   3  -3  -6 1166.77 118.980   5
   3   3  -6 1140.21 83.3787   2
  -3  -3   6 1124.04 87.3913   2
  -3  -3   6 1001.42 117.387   7
  -3   3   6 1147.84 115.653   1
   3  -3  -6 1116.16 82.0803   4
   3  -3  -5 78.7224 44.8801   5
  -3  -3   5 68.4458 34.8937   2
   3   3  -5 115.501 34.4733   2
  -3   3   5 126.559 52.9858   1
  -3  -3   5 125.304 52.6704   7
   3   3  -5 78.8226 41.4148   3
  -3   3   4 28625.9 247.146   7
   3   3  -4 28882.6 377.304   2
  -3  -3   4 29114.0 523.000   7
  -3   3   4 28802.5 523.478   1
  -3  -3   4 29730.3 409.252   1
   3  -3  -4 29635.9 532.009   5
   3   3  -4 28898.2 510.164   3
   3  -3  -3 72900.6 807.983   5
   3  -3  -3 74889.2 459.410   4
   3   3  -3 73433.7 602.517   2
  -3  -3   3 72596.5 627.605   1
   3   3  -3 74270.6 773.596   7
  -3  -3   3 71964.3 779.260   7
  -3   3   3 73510.0 811.867   1
  -3  -3   2 31593.3 491.307   7
   3   3  -2 32167.0 487.017   7
   3  -3  -2 31559.9 284.856   4
  -3   3   2 32182.4 526.495   1
   3  -3  -2 31880.6 516.158   5
  -3  -3   2 31079.8 412.472   1
   3   3  -2 31506.5 409.979   1
  -3   3   1 57575.2 692.864   1
   3   3  -1 56788.2 562.698   1
  -3   3   1 56519.3 411.131   4
   3  -3  -1 57704.6 680.548   5
  -3  -3   1 55986.2 562.671   1
   3   3  -1 56918.2 624.849   7
  -3  -3   1 57889.8 626.257   7
   3  -3  -1 57227.9 404.721   4
  -3   3   0 91234.0 589.301   4
  -3  -3   0 92528.5 754.796   1
   3   3   0 91300.8 820.392   5
  -3  -3   0 89549.3 761.514   7
   3   3   0 92310.4 770.620   7
   3  -3   0 93360.8 859.789   5
  -3   3   0 92082.3 921.043   2
   3   3   0 91078.3 739.769   1
   3  -3   0 89578.3 575.548   4
  -3   3  -1 113086. 722.951   4
   3  -3   1 112970. 715.714   4
   3   3   1 112584. 873.128   1
   3   3   1 112306. 837.696   7
   3   3   1 112793. 895.215   5
  -3  -3  -1 109769. 827.508   7
  -3  -3  -1 111864. 876.693   1
  -3   3  -1 114743. 1022.67   2
   3   3   1 113332. 718.883   4
   3  -3   2 274.563 53.2812   4
  -3  -3  -2 326.867 55.1491   5
  -3  -3  -2 390.607 49.8789   4
   3   3   2 340.831 49.8319   7
   3   3   2 309.918 58.0776   1
   3   3   2 279.924 42.5785   4
   3   3   2 316.777 58.8712   6
  -3  -3  -2 282.140 46.6934   7
  -3   3  -2 178.237 40.9262   4
   3   3   2 195.455 46.8828   5
  -3  -3  -2 371.870 64.2593   1
  -3   3  -2 311.425 60.8237   2
  -3   3  -3 4974.05 221.666   2
   3   3   3 4767.64 213.266   6
   3  -3   3 4883.96 182.830   4
   3   3   3 4935.60 160.187   4
   3   3   3 4946.95 196.024   5
  -3  -3  -3 5288.64 196.451   5
  -3  -3  -3 5070.62 161.531   4
  -3   3  -3 4619.35 182.769   4
   3   3   3 5105.18 181.249   7
  -3  -3  -3 4861.12 209.258   1
   3   3   3 4994.17 208.473   1
  -3  -3  -4 19012.9 385.721   5
   3   3   4 19054.0 363.495   7
   3   3   4 19136.4 388.482   5
   3   3   4 19734.0 436.592   1
   3   3   4 19112.2 430.659   6
   3  -3   4 18462.7 386.017   4
  -3  -3  -4 18848.9 331.531   4
   3   3   4 18521.2 324.234   4
  -3   3  -4 18674.9 401.978   4
  -3   3  -4 18657.7 433.364   2
  -3  -3  -5 36491.2 496.546   4
   3   3   5 35160.4 482.771   4
  -3   3  -5 36901.3 623.714   2
   3   3   5 37528.6 615.438   6
   3  -3   5 35409.5 636.714   2
  -3   3  -5 35350.1 587.776   4
   3   3   5 36957.6 630.087   1
   3  -3   5 36495.0 574.039   4
  -3  -3  -5 36996.9 557.275   5
   3   3   5 35892.4 552.232   5
   3   3   5 36782.0 529.736   7
   3  -3   6 656.737 98.1785   2
   3   3   6 613.329 82.6271   5
   3   3   6 685.052 79.4166   4
  -3  -3  -6 638.611 76.9857   5
   3  -3   6 758.784 96.3402   4
   3   3   6 621.114 88.6957   6
  -3   3  -6 523.624 84.5050   2
  -3  -3  -6 566.636 75.1866   4
  -3   3  -6 569.989 98.0672   4
   3   3   6 482.218 83.7677   1
  -3  -3  -7 14029.5 355.720   4
   3   3   7 14385.9 353.113   4
  -3   3  -7 14827.3 423.438   4
   3  -3   7 14860.0 415.589   4
  -3   3  -7 14041.4 281.574   3
   3   3   7 13823.9 394.224   6
   3   3   7 14598.8 438.612   1
   3   3   7 14229.1 384.050   5
  -3  -3  -7 14427.8 385.298   5
   3  -3   7 14347.0 426.313   2
  -3  -3  -7 14808.5 408.159   6
  -3   3  -7 14415.1 416.813   2
  -3  -3  -8 496.460 78.9852   4
   3  -3   8 358.404 82.0593   2
   3   3   8 383.528 77.6361   6
  -3   3  -8 448.911 82.2671   2
  -3   3  -8 483.723 93.8315   4
   3  -3   8 432.273 85.7456   4
   3   3   8 420.080 78.9012   5
  -3  -3  -8 434.699 81.6564   5
  -3   3  -8 490.933 54.6786   3
  -3  -3  -8 408.484 73.6819   6
   3   3   8 462.944 84.6826   1
   3   3   8 384.293 69.5297   4
  -3  -3  -9 9687.66 349.196   6
   3   3   9 9460.48 348.959   6
  -3   3  -9 9624.64 379.388   4
  -3  -3  -9 9684.88 342.921   5
   3  -3   9 9032.23 362.553   2
  -3   3  -9 9282.72 229.974   3
   3   3   9 9183.43 381.116   1
   3   3   9 9449.12 339.933   5
  -3   3  -9 9574.38 365.966   2
   3  -3   9 9590.18 374.876   4
   3   3   9 9234.22 321.485   4
  -3  -3  -9 9340.06 329.034   4
   3   3  10 2661.38 190.911   6
  -3  -3 -10 2425.53 178.875   4
   3   3  10 2438.32 169.404   3
   3   3  10 2493.92 208.984   1
  -3   3 -10 2731.89 215.974   4
  -3   3 -10 2308.62 121.087   3
  -3   3 -10 2512.89 196.559   2
   3  -3  10 2691.56 215.174   4
  -3  -3 -10 2791.76 196.224   6
  -3  -3 -10 2598.18 188.772   5
   3  -3  10 2737.87 211.586   2
   3   3  10 2567.75 178.387   4
   3   3  10 2478.94 187.659   5
  -3  -3 -11 25144.2 606.274   5
  -3  -3 -11 24715.5 590.539   4
  -3   3 -11 25260.5 634.764   2
  -3   3 -11 26439.3 684.612   4
   3  -3  11 24524.0 638.196   2
   3   3  11 25268.1 604.228   5
  -3   3 -11 24764.6 390.451   3
   3   3  11 25790.9 589.638   4
   3   3  11 24623.4 555.766   3
   3   3  11 25730.2 602.152   6
  -3  -3 -11 25108.4 686.011   1
   3  -3  11 25881.1 666.519   4
   3   3  11 24310.8 667.947   1
  -3  -3 -11 24956.7 589.054   6
   3   3  12 115.253 72.6001   2
  -3   3 -12 28.0863 36.5689   3
   3   3  12-21.1043 57.3916   6
   3   3  12 36.2126 53.3233   3
  -3   3 -12-12.0371 71.1810   4
  -3   3 -12 9.04393 50.2351   2
   3   3  12 63.4278 51.3830   4
  -3  -3 -12 108.381 73.1460   5
  -3  -3 -12 122.985 61.4874   6
  -3  -3 -12-8.88670 56.3929   4
   3  -3  12 51.9727 70.3018   2
   3   3  12-46.0689 64.0614   5
  -3  -3 -12-64.7989 65.9724   1
  -3  -3 -13 20279.9 665.249   1
  -3  -3 -13 21753.7 607.391   5
   3   3  13 21870.7 544.115   3
   3  -3  13 21537.3 638.305   2
  -3   3 -13 22027.9 385.034   3
   3   3  13 21993.9 597.802   4
  -3  -3 -13 21742.1 579.146   6
  -3   3 -13 21917.3 681.552   4
   3   3  13 20653.5 655.682   2
  -3  -3 -13 21658.5 605.082   4
   3   3  13 20938.2 590.174   5
  -3  -3 -14 189.587 94.5819   1
   3   3  14 250.552 86.0449   5
  -3  -3 -14 340.542 97.5938   5
  -3   3 -14 331.042 131.308   4
  -3   3 -14 193.251 46.4522   3
  -3  -3 -14 303.614 92.0602   6
   3   3  14 477.941 100.771   3
   3  -3  14 458.720 120.422   2
  -3  -3 -14 230.195 91.9320   4
   3   3  14 173.878 76.4861   2
   3   3  14 428.228 106.324   4
  -3   3 -15 5165.77 365.786   4
  -3  -3 -15 5376.03 330.270   4
  -3  -3 -15 5029.10 292.289   6
  -3   3 -15 5028.71 197.420   3
   3   3  15 4760.55 308.288   5
   3  -3  15 4735.15 324.185   2
   3   3  15 5064.61 349.842   2
   3   3  15 5017.96 272.429   3
   3   3  16 41.1275 79.8126   2
  -3   3 -16 229.519 94.4338   4
   3  -3  16 90.4422 75.8878   2
   3   3  16 80.5251 68.8659   5
  -3   3 -16 192.836 57.6654   3
   3   3  16 92.1952 59.8519   3
  -3  -3 -16 24.1961 85.5731   4
  -3  -3 -16-54.2052 57.0850   6
  -3  -3 -17 3896.59 307.972   4
  -3   3 -17 4545.77 371.114   4
   3  -3  17 3830.57 313.477   2
  -3  -3 -17 3953.04 277.927   6
  -3   3 -17 3861.51 178.773   3
   3   3  17 3730.51 298.085   5
   3   3  17 4026.32 253.980   3
   3   3  17 3860.61 331.481   2
   3   3  18 1423.18 212.463   2
   3  -3  18 1386.22 205.989   2
  -3  -3 -18 1304.89 174.331   6
  -3  -3 -18 1235.38 194.010   4
  -3   3 -18 1915.48 254.762   4
  -3  -3 -19 1879.78 238.761   4
   3  -3  19 1979.11 238.717   2
  -3   3 -19 2029.20 274.651   4
   3   3  19 2159.62 270.217   2
  -3  -3 -19 2094.32 211.499   6
  -3  -3 -20 240.491 87.9358   4
  -3   3 -20 221.333 101.968   4
  -3   3 -20 219.771 95.9587   6
   3  -3  20 191.091 108.428   2
   3   3  20 176.101 102.128   2
  -3  -3 -21 392.547 99.8852   4
  -3   3 -21 148.154 89.4682   4
   3   3  21 147.923 110.699   2
  -3   3 -21 364.974 116.782   6
   3  -3  21 259.103 109.274   2
  -3  -3 -22 73.4932 92.4909   4
  -3   3 -22 272.211 146.244   4
   3  -3  22 86.2649 99.3566   2
   3   3  22 27.5687 99.0501   2
  -3   5  21 28.6597 100.169   5
   3  -5 -21 104.016 91.4672   4
   3   5 -21-133.135 145.866   4
  -3  -5  21 29.3141 80.3971   2
  -3   5  21 228.758 130.830   2
   3  -5 -21 311.279 137.382   1
   3   5 -20 597.104 118.208   3
  -3  -5  20 352.083 102.354   2
   3  -5 -20 711.746 147.209   4
  -3   5  20 614.575 167.297   5
   3  -5 -20 475.970 149.844   1
   3   5 -20 680.366 172.213   4
   3  -5 -19 156.834 97.0333   4
  -3  -5  19 66.5248 79.9149   2
  -3   5  19-72.0261 93.1480   5
   3  -5 -19 192.086 131.835   1
   3   5 -19 58.6479 69.4557   3
   3   5 -19 201.870 112.869   4
   3  -5 -18 765.512 140.853   4
  -3   5  18 1226.87 202.190   5
   3   5 -18 1226.10 208.751   4
   3   5 -18 1019.98 154.088   3
   3  -5 -18 980.516 192.908   1
  -3  -5  18 700.666 126.985   2
  -3  -5  17 4666.57 312.980   2
   3  -5 -17 4861.67 317.210   4
   3   5 -17 5536.93 411.296   4
  -3   5  17 5252.02 387.382   5
   3   5 -17 4652.25 310.404   3
   3  -5 -17 4813.43 380.604   1
   3  -5 -16 260.227 124.003   1
   3   5 -16 215.971 84.4297   3
  -3   5  16 236.917 103.604   5
  -3   5  16 144.076 67.1572   6
   3   5 -16-42.6200 99.2836   4
   3   5 -16 165.075 62.3721   2
  -3  -5  16 223.335 98.3891   2
   3  -5 -16 272.983 94.4994   4
   3  -5 -15 10804.9 423.165   4
  -3  -5  15 10655.6 441.941   2
   3   5 -15 10701.6 421.615   2
   3   5 -15 9923.47 426.129   3
  -3   5  15 10382.7 372.968   6
  -3   5  15 10946.3 529.111   5
   3   5 -15 10406.8 520.792   4
   3  -5 -15 10543.8 532.424   1
   3   5 -14 913.553 125.279   2
  -3   5  14 905.760 114.707   6
   3   5 -14 788.795 126.603   3
   3  -5 -14 914.395 130.762   4
   3   5 -14 591.167 130.461   4
  -3  -5  14 721.023 120.640   2
   3  -5 -14 638.448 133.159   1
  -3   5  14 670.240 148.589   5
   3  -5 -13 933.493 122.893   4
  -3   5  13 829.731 110.082   6
   3   5 -13 825.777 114.321   2
  -3   5  13 1212.56 183.560   5
   3  -5 -13 860.344 144.401   1
  -3  -5  13 1071.14 140.667   2
   3   5 -13 979.282 128.522   3
   3   5 -13 1140.85 177.627   4
  -3   5  12 50.7848 45.4931   6
   3  -5 -12 107.259 63.5534   4
  -3   5  12 1.93433 72.5083   5
   3   5 -12-85.2257 84.1885   3
   3  -5 -12 131.879 72.0080   1
  -3  -5  12 123.772 73.5885   2
   3   5 -12 64.9114 58.4901   2
  -3  -5  12 127.823 96.7365   7
   3   5 -12 50.5195 91.2489   4
   3   5 -11 5432.07 295.327   3
  -3   5  11 5243.91 255.307   6
   3   5 -11 5398.21 259.098   2
  -3  -5  11 5178.78 334.793   7
  -3  -5  11 5403.67 273.884   2
   3   5 -11 5310.82 318.869   4
   3  -5 -11 5323.91 233.622   4
  -3   5  11 4927.71 321.084   5
   3  -5 -11 5638.96 348.303   1
   3  -5 -10 938.148 97.3488   4
  -3   5  10 965.659 115.330   6
  -3   5  10 924.808 149.481   5
  -3   5  10 1005.09 154.551   3
  -3  -5  10 893.275 151.977   7
   3   5 -10 904.139 103.367   2
   3   5 -10 845.275 128.025   3
   3  -5 -10 1154.88 163.215   1
  -3  -5  10 691.605 103.127   2
   3   5 -10 773.751 132.405   4
   3  -5  -9 17567.7 564.402   5
  -3   5   9 18435.4 578.716   1
   3   5  -9 17050.1 429.663   2
   3  -5  -9 16959.8 350.992   4
  -3  -5   9 17548.4 562.041   7
  -3   5   9 17856.6 569.605   5
   3  -5  -9 17867.8 576.508   1
  -3   5   9 16913.7 457.642   6
  -3  -5   9 17442.7 462.990   2
   3   5  -9 17296.3 506.509   3
  -3   5   9 18672.1 579.205   3
   3   5  -9 16799.3 513.225   4
  -3   5   8 2496.87 209.103   1
  -3  -5   8 1908.91 152.174   2
  -3  -5   8 2114.59 193.879   7
   3  -5  -8 1885.89 185.844   5
   3  -5  -8 1823.79 189.467   1
   3   5  -8 1854.18 172.152   4
  -3   5   8 1815.13 182.681   5
   3   5  -8 2059.41 150.427   2
  -3   5   8 1989.10 189.640   3
   3   5  -8 1752.24 163.667   3
   3  -5  -8 2057.22 111.261   4
   3  -5  -7 478.936 49.7859   4
  -3   5   7 360.591 97.6097   3
  -3   5   7 415.374 90.0536   1
  -3  -5   7 364.128 78.2539   7
   3   5  -7 450.300 89.3844   3
   3  -5  -7 455.095 101.285   5
  -3   5   7 468.523 43.3294   7
   3   5  -7 414.227 71.3044   2
  -3  -5   7 482.168 77.7210   1
   3   5  -7 494.902 91.9855   4
  -3   5   6 1420.36 56.3746   7
   3  -5  -6 1604.39 163.501   5
  -3  -5   6 1622.38 135.197   1
  -3  -5   6 1352.08 147.223   7
   3   5  -6 1594.40 128.287   2
  -3   5   6 1537.59 162.048   1
   3  -5  -6 1535.13 70.5030   4
   3   5  -6 1496.22 139.296   4
   3   5  -5 2391.62 154.884   2
  -3  -5   5 2278.03 175.898   7
  -3   5   5 2102.68 179.447   1
   3  -5  -5 2153.38 184.286   5
  -3  -5   5 2239.69 156.985   1
  -3  -5   4 5944.61 269.100   7
   3   5  -4 5468.05 232.568   2
   3  -5  -4 5503.07 282.784   5
  -3  -5   4 6086.88 252.629   1
  -3   5   4 6006.32 295.439   1
  -3  -5   3 18058.9 446.357   7
   3  -5  -3 19512.6 517.355   5
  -3   5   3 19178.6 516.308   1
   3   5  -3 17758.7 422.502   2
  -3  -5   3 18150.8 431.373   1
  -3  -5   2 7465.88 278.168   1
   3  -5  -2 7814.47 326.447   5
  -3  -5   2 7059.78 267.958   7
   3   5  -2 7012.09 267.886   1
   3   5  -2 7234.57 266.434   7
   3   5  -2 7108.74 269.637   2
  -3   5   2 7676.85 322.861   1
   3  -5  -1 30867.5 642.830   5
   3   5  -1 30179.8 625.489   5
  -3   5   1 31439.2 647.804   1
   3   5  -1 30504.0 559.087   1
  -3  -5   1 30574.6 534.261   7
   3   5  -1 29300.1 520.329   7
  -3  -5   1 32088.5 583.538   1
  -3   5   0 12696.3 223.244   4
   3  -5   0 12859.9 216.317   4
   3   5   0 12375.5 367.383   1
   3   5   0 12396.3 330.380   7
  -3   5   0 12875.9 428.541   2
  -3  -5   0 12575.5 374.045   1
   3  -5   0 12540.4 216.351   7
  -3  -5   0 12837.4 332.874   7
   3   5   0 12754.0 406.686   5
   3  -5   1 9594.20 227.458   7
  -3   5  -1 9927.30 231.117   4
  -3  -5  -1 9915.15 339.967   1
   3   5   1 9919.04 356.144   5
  -3   5  -1 9756.06 373.468   2
   3   5   1 9782.68 223.731   4
   3   5   1 10070.9 290.937   7
  -3  -5  -1 9255.38 276.600   7
   3  -5   1 10192.1 224.844   4
   3   5   1 9784.01 332.371   1
  -3  -5  -2 3493.32 209.051   1
   3   5   2 3209.98 163.677   7
  -3   5  -2 3424.69 150.233   4
   3   5   2 3413.03 205.903   1
  -3  -5  -2 3286.08 165.445   7
  -3   5  -2 3473.33 226.788   2
   3  -5   2 3295.65 146.582   4
   3   5   2 3334.14 124.991   4
   3   5   2 3321.57 207.865   5
   3  -5   3 603.400 104.816   1
   3   5   3 450.502 50.8623   4
  -3  -5  -3 478.532 84.3902   1
  -3  -5  -3 592.013 93.8293   5
   3   5   3 566.884 72.3183   7
   3   5   3 661.092 99.1315   5
  -3   5  -3 650.712 104.574   2
  -3   5  -3 430.635 64.5694   4
   3  -5   3 523.340 69.4221   4
   3   5   3 682.982 104.559   1
   3   5   4 5202.94 269.805   1
   3   5   4 5117.31 208.986   7
   3   5   4 5596.83 286.768   6
   3   5   4 5055.85 158.116   4
   3   5   4 5283.86 267.004   5
  -3   5  -4 5133.86 220.924   4
  -3  -5  -4 5489.54 265.336   5
  -3   5  -4 5391.31 283.541   2
  -3  -5  -4 4952.96 266.764   1
   3  -5   4 5793.53 291.734   1
   3  -5   4 5099.28 213.802   4
   3   5   5 16089.9 486.009   1
  -3  -5  -5 15692.0 454.416   5
   3  -5   5 16168.2 410.072   4
  -3  -5  -5 15460.8 481.368   1
   3   5   5 16249.2 379.893   7
   3   5   5 16375.1 493.474   6
  -3  -5  -5 16474.2 306.807   4
   3   5   5 16143.9 298.437   4
  -3   5  -5 16891.7 425.933   4
   3  -5   5 15598.7 498.469   2
   3   5   5 16285.6 468.919   5
  -3   5  -5 15816.0 483.008   2
   3   5   6 2708.18 198.679   5
  -3   5  -6 2631.03 199.974   2
   3   5   6 2623.91 157.949   7
  -3   5  -6 2699.76 189.577   4
  -3  -5  -6 2671.79 137.782   4
   3  -5   6 2233.73 164.168   4
   3   5   6 2474.06 126.279   4
  -3  -5  -6 2478.95 186.455   5
   3   5   6 2973.60 216.743   6
   3  -5   6 2472.83 205.592   2
   3   5   6 2290.41 195.510   1
  -3  -5  -6 2594.46 208.223   1
   3  -5   7 108.017 68.0940   2
   3   5   7 47.6053 53.1213   5
  -3   5  -7 259.832 82.2101   4
  -3  -5  -7 242.114 88.6019   1
   3   5   7 152.082 67.3987   6
  -3  -5  -7 158.866 57.8331   5
  -3   5  -7 281.786 83.0690   2
   3   5   7 208.612 54.2244   7
  -3  -5  -7 108.036 43.1256   4
   3   5   7 108.290 70.4347   1
   3  -5   7 75.4225 53.5399   4
   3   5   7 99.1055 42.6060   4
  -3   5  -8 1018.72 138.803   4
  -3  -5  -8 1153.21 139.192   5
   3  -5   8 1038.72 146.819   2
   3   5   8 890.984 100.499   7
  -3  -5  -8 1072.63 146.797   1
  -3  -5  -8 927.746 96.9725   4
   3   5   8 1178.13 140.880   6
   3  -5   8 855.406 117.912   4
   3   5   8 818.218 117.830   5
  -3   5  -8 1020.90 134.042   2
   3   5   8 928.023 91.3286   4
   3   5   8 896.366 136.027   1
   3  -5   9 437.101 95.5593   4
  -3   5  -9 784.675 119.905   2
   3   5   9 496.310 101.637   5
   3  -5   9 645.417 119.745   2
   3   5   9 466.630 76.9220   4
  -3  -5  -9 530.968 111.001   1
  -3  -5  -9 468.181 95.1519   5
   3   5   9 444.092 97.8329   6
  -3  -5  -9 590.001 82.4668   4
  -3   5  -9 535.292 79.7814   3
  -3   5  -9 567.504 115.138   4
   3   5   9 355.770 76.4199   7
  -3   5 -10 4087.98 273.046   2
  -3  -5 -10 4130.89 219.935   4
   3   5  10 4107.62 233.348   7
  -3  -5 -10 3819.17 286.985   1
   3  -5  10 4122.76 287.448   2
  -3   5 -10 4107.94 209.108   3
   3   5  10 4478.86 277.563   6
  -3   5 -10 4221.35 285.890   4
  -3  -5 -10 4232.45 271.216   5
   3   5  10 4128.13 215.682   4
   3   5  10 3934.91 263.990   5
  -3  -5 -11 20884.6 610.926   5
   3  -5  11 19427.7 627.276   2
   3   5  11 19140.7 583.078   6
   3   5  11 19234.5 589.576   5
  -3   5 -11 18580.0 446.993   3
  -3  -5 -11 19611.4 658.471   1
  -3  -5 -11 19574.2 501.156   4
  -3   5 -11 18726.1 612.475   4
  -3   5 -11 19629.9 605.080   2
   3   5  11 19285.0 482.986   4
  -3   5 -12 931.387 166.753   4
  -3  -5 -12 566.060 107.388   4
  -3   5 -12 578.289 85.8063   3
  -3  -5 -12 607.237 139.836   1
   3   5  12 553.924 116.434   3
   3   5  12 706.583 119.302   6
   3   5  12 500.580 114.175   5
   3   5  12 504.144 100.840   4
   3  -5  12 471.055 118.209   2
   3   5  13 6035.01 339.501   6
  -3  -5 -13 5820.83 300.671   4
  -3   5 -13 5754.42 249.853   3
  -3  -5 -13 5769.99 388.320   1
   3   5  13 5502.83 334.553   5
   3  -5  13 5899.55 365.440   2
   3   5  13 5749.41 296.444   4
  -3   5 -13 6127.55 376.758   4
  -3   5 -14 166.660 92.2848   4
   3  -5  14 72.1647 77.7130   2
  -3   5 -14 205.913 61.5874   3
  -3  -5 -14-55.4309 90.3275   1
  -3  -5 -14 82.1383 58.7254   4
   3   5  14 47.2504 73.8514   5
  -3  -5 -15 789.709 135.662   4
  -3  -5 -15 1112.10 195.671   1
   3   5  15 833.162 146.805   5
   3  -5  15 655.011 142.407   2
  -3   5 -15 970.529 184.968   4
  -3   5 -15 1016.29 109.044   3
  -3   5 -16 674.462 93.6512   3
  -3  -5 -16 563.858 126.480   4
  -3   5 -16 523.181 147.532   4
  -3  -5 -16 451.116 136.748   1
   3  -5  16 641.783 154.324   2
   3   5  16 479.174 120.324   5
   3   5  16 442.622 130.577   2
  -3  -5 -17 5335.19 346.624   4
   3   5  17 5679.01 385.970   5
   3  -5  17 5466.79 393.001   2
  -3  -5 -17 5146.94 413.092   1
  -3   5 -17 6374.62 442.837   4
   3   5  17 5197.00 403.839   2
  -3  -5 -18 84.6745 82.5941   4
  -3  -5 -18-63.4191 91.1168   1
   3   5  18-106.238 105.498   2
   3  -5  18 80.9669 78.3192   2
   3   5  18 215.429 110.156   5
  -3   5 -18 309.465 135.347   4
  -3   5 -19 1444.06 237.033   4
  -3  -5 -19 1627.97 217.150   4
   3  -5  19 1636.87 227.276   2
   3   5  19 1204.70 212.068   2
   3   5  19 1751.06 226.819   5
   3   5  20 197.672 131.502   2
   3   5  20-35.1655 97.4659   5
  -3   5 -20-1.12743 99.2274   4
   3  -5  20 54.4521 92.3292   2
  -3  -5 -20-80.7938 90.8346   4
  -3  -7  19 534.846 178.557   7
   3   7 -19 156.205 126.025   4
   3   7 -19 256.719 100.233   3
   3  -7 -19 219.833 135.335   1
  -3   7  19 239.615 115.255   5
   3   7 -18 259.534 118.631   4
  -3   7  18-33.3710 95.4804   5
   3  -7 -18 33.3255 93.7547   1
   3   7 -18-79.7870 90.0906   3
  -3  -7  18 65.2935 95.4592   7
  -3  -7  18 177.118 90.3148   2
   3  -7 -17 2096.70 285.973   1
   3   7 -17 1969.77 267.651   4
   3   7 -17 2171.02 231.164   3
  -3  -7  17 2072.93 221.625   2
  -3  -7  17 2682.38 318.182   7
  -3   7  17 1970.88 259.910   5
  -3  -7  16 99.5131 99.8257   7
  -3   7  16 282.344 133.300   5
   3  -7 -16 226.566 121.835   1
   3   7 -16 34.4271 74.6492   3
  -3  -7  16-24.7429 74.0410   2
   3   7 -16 176.686 109.502   4
   3   7 -15 1497.76 221.236   4
   3  -7 -15 1137.28 123.973   4
   3   7 -15 1217.57 170.577   3
  -3  -7  15 1478.77 222.009   7
  -3  -7  15 1491.20 185.849   2
  -3   7  15 1316.58 220.576   5
   3  -7 -15 1377.53 229.190   1
   3   7 -14 553.775 120.873   3
  -3  -7  14 660.530 126.102   2
  -3  -7  14 788.492 173.202   7
   3  -7 -14 611.934 158.484   1
  -3   7  14 431.362 116.902   5
   3  -7 -14 520.066 80.1917   4
   3   7 -14 866.437 175.422   4
  -3  -7  13 171.017 109.185   7
  -3   7  13 443.631 142.830   5
   3  -7 -13 260.478 127.180   1
   3   7 -13 299.747 82.1313   2
   3   7 -13 409.846 121.788   3
   3   7 -13 258.878 110.565   4
   3  -7 -13 406.907 69.3710   4
  -3  -7  13 183.631 87.8139   2
   3  -7 -12-13.0756 78.6023   1
   3   7 -12-3.75609 61.4380   2
  -3   7  12 111.207 110.920   5
  -3  -7  12 9.35600 82.4200   7
  -3  -7  12-50.6175 71.3636   1
  -3   7  12-16.2595 59.0938   6
   3  -7 -12 58.2084 37.3743   4
   3   7 -12-93.2380 88.3600   3
   3   7 -12 8.13016 75.9865   4
   3   7 -11 7620.66 345.561   2
  -3  -7  11 7712.94 436.581   7
  -3   7  11 7790.85 450.169   5
   3   7 -11 7620.25 399.063   3
  -3   7  11 7176.17 364.772   6
   3  -7 -11 7445.64 451.445   1
  -3   7  11 7635.16 217.178   7
  -3  -7  11 7644.28 376.028   1
   3  -7 -11 7227.80 204.870   4
   3   7 -11 7445.21 393.126   4
   3   7 -10 1015.62 130.696   2
  -3  -7  10 877.086 136.321   1
  -3   7  10 921.643 143.590   6
   3  -7 -10 934.249 179.267   1
  -3  -7  10 868.914 153.885   7
  -3   7  10 879.106 65.3671   7
  -3   7  10 1186.00 177.778   5
   3   7 -10 921.105 156.593   3
   3   7 -10 839.885 148.528   4
   3   7  -9 5542.05 323.331   4
   3   7  -9 5695.61 290.582   2
  -3  -7   9 5869.81 318.180   1
   3  -7  -9 5981.85 387.304   1
  -3   7   9 5248.06 112.585   7
   3   7  -9 6380.40 359.344   3
  -3   7   9 6158.84 384.364   5
  -3  -7   9 5887.36 356.098   7
   3   7  -8-46.2204 72.0622   4
  -3  -7   8 35.5515 60.3651   1
   3   7  -8 20.6553 60.3099   3
  -3  -7   8-14.9767 69.8396   7
  -3   7   8 136.842 96.6018   5
   3  -7  -8 125.209 100.832   1
   3   7  -8 40.9664 52.1094   2
  -3  -7   7 243.664 88.2020   7
   3   7  -7 66.9023 68.7766   4
   3  -7  -7 50.4149 92.6666   1
   3   7  -7 31.0740 49.5893   2
  -3   7   7 187.482 101.153   5
  -3  -7   7 83.4754 53.9526   1
  -3   7   6 56.1485 77.6918   5
  -3  -7   6 98.9289 74.6810   7
  -3  -7   6 101.489 66.8609   1
   3   7  -6 222.690 71.2061   2
   3  -7  -6 31.2064 85.7986   1
   3   7  -6 177.261 74.0981   4
  -3  -7   5 3661.93 244.554   1
   3  -7  -5 3403.11 278.395   1
   3   7  -5 3546.77 231.850   2
  -3  -7   5 3351.71 240.487   7
   3   7  -5 3676.61 213.214   4
  -3   7   5 3358.72 268.373   5
   3   7  -4 86.2931 58.5754   4
  -3  -7   4 71.4834 50.8813   7
   3   7  -4 102.395 57.4789   2
   3  -7  -4 119.915 82.3071   1
  -3  -7   4 96.3291 63.6603   1
   3   7  -4 81.4253 58.2680   5
  -3   7   4 61.9291 66.3880   5
   3  -7  -3 8742.82 421.895   1
  -3  -7   3 8280.43 361.279   1
   3   7  -3 8568.08 408.782   5
   3   7  -3 8153.78 276.304   4
  -3   7   3 8688.15 422.328   5
   3   7  -3 8379.78 360.026   2
  -3  -7   3 8637.59 342.136   7
   3   7  -2 84.4697 40.1358   4
  -3   7   2 135.775 80.0995   5
   3   7  -2 134.768 76.4345   5
  -3  -7   2 24.7242 60.4492   1
   3  -7  -2 126.597 84.5974   1
  -3  -7   2 63.0006 53.6078   7
   3   7  -2 116.492 69.1810   2
   3   7  -1 7232.22 373.109   5
  -3  -7   1 7200.34 341.625   1
   3   7  -1 7164.11 338.198   1
  -3  -7   1 6741.49 283.211   7
  -3   7   1 7131.30 380.078   5
   3   7  -1 7036.67 218.382   4
  -3   7   1 6726.80 370.574   2
   3  -7  -1 7402.00 386.259   1
   3  -7   0 192.366 33.6148   7
  -3  -7   0 201.587 57.7403   7
  -3   7   0 169.751 25.4917   4
  -3   7   0 237.732 92.9771   5
   3   7   0 236.763 84.9235   5
  -3   7   0 152.021 69.6426   2
   3   7   0 188.968 37.4646   4
   3   7   0 158.546 35.4126   4
   3  -7   0 134.047 65.8802   1
   3   7   0 211.779 61.9364   7
  -3  -7   0-52.0417 79.8977   1
   3   7   0 179.814 76.2283   1
  -3  -7  -1 500.308 104.188   1
   3   7   1 615.965 112.223   1
  -3   7  -1 481.830 52.5972   4
   3   7   1 443.901 48.8596   4
   3  -7   1 568.976 120.286   1
   3   7   1 488.361 79.3683   7
   3   7   1 579.891 121.318   5
  -3   7  -1 578.754 121.324   2
  -3  -7  -1 462.378 71.9192   7
  -3   7  -1 422.178 96.1031   5
   3  -7   1 479.005 58.8265   7
  -3   7  -2 470.389 67.3527   4
   3   7   2 359.358 95.1466   5
   3  -7   2 573.438 70.2314   7
   3   7   2 468.651 77.4946   7
   3   7   2 627.165 111.504   1
   3  -7   2 562.555 129.118   1
  -3   7  -2 590.929 112.936   5
  -3  -7  -2 554.555 82.6209   7
  -3   7  -2 743.965 130.555   2
  -3  -7  -2 652.896 121.486   1
   3   7   2 455.600 44.0406   4
  -3  -7  -3 14014.1 506.997   1
   3  -7   3 13278.8 364.613   7
   3   7   3 13174.2 367.042   7
   3   7   3 14149.8 504.953   1
   3   7   3 13917.1 511.977   5
   3   7   3 12703.9 185.661   4
  -3   7  -3 13317.5 514.821   2
  -3   7  -3 13989.5 530.152   5
   3  -7   3 14513.6 533.352   1
  -3   7  -3 13637.8 345.349   4
   3   7   4 587.190 87.7828   7
  -3   7  -4 517.805 77.8612   4
   3  -7   4 510.958 89.1794   7
   3   7   4 404.055 33.7283   4
  -3   7  -4 359.586 102.903   2
   3   7   4 590.741 120.952   1
  -3  -7  -4 435.140 98.5884   1
   3   7   4 597.669 124.178   5
  -3   7  -4 641.654 130.411   5
   3  -7   4 525.866 109.972   1
  -3   7  -5 15222.2 561.169   5
   3   7   5 14371.3 383.104   7
  -3   7  -5 14155.8 531.180   2
  -3  -7  -5 13233.7 519.627   1
   3  -7   5 14545.1 434.667   7
   3   7   5 14192.5 526.743   5
   3  -7   5 14599.2 545.850   1
  -3   7  -5 15189.4 426.543   4
  -3   7  -6 183.139 68.6004   4
  -3  -7  -6 205.767 86.2096   1
  -3   7  -6 13.4382 77.0996   5
   3   7   6 97.8015 97.5807   5
   3   7   6 109.484 44.3500   7
   3   7   6 86.5554 23.5667   4
   3  -7   6 108.329 58.8408   1
   3  -7   7 387.373 111.974   1
  -3   7  -7 470.973 100.342   4
   3   7   7 426.453 46.5472   4
   3   7   7 272.987 86.9542   5
   3   7   7 466.620 76.4420   7
  -3  -7  -7 398.707 107.057   1
   3   7   8 1042.15 155.648   5
  -3  -7  -8 1104.32 168.807   1
   3   7   8 977.716 112.416   7
   3  -7   8 1227.47 179.616   1
  -3   7  -8 1357.28 156.697   4
  -3   7  -9 767.853 131.654   4
  -3  -7  -9 601.303 144.185   1
   3   7   9 646.723 96.3673   7
   3  -7   9 660.544 144.312   2
   3   7   9 644.995 134.521   5
  -3  -7  -9 625.589 71.0311   4
  -3   7 -10 367.886 112.705   4
   3   7  10 382.653 122.127   5
  -3  -7 -10 419.904 67.7491   4
   3  -7  10 534.625 132.534   2
  -3   7 -10 516.767 102.765   3
   3   7  10 345.047 75.1972   7
  -3  -7 -10 547.757 141.011   1
   3   7  11 12435.7 535.067   5
   3   7  11 13103.2 427.091   7
  -3   7 -11 12794.4 452.723   3
  -3  -7 -11 13105.0 367.093   4
  -3  -7 -11 11967.8 570.483   1
   3  -7  11 13450.2 577.997   2
  -3   7 -11 12657.0 532.052   4
  -3   7 -12 627.511 141.813   4
   3   7  12 406.756 83.9688   7
  -3  -7 -12 412.483 81.5060   4
   3   7  12 464.197 118.647   5
   3  -7  12 186.324 108.108   2
  -3  -7 -12 632.982 159.614   1
  -3   7 -12 546.695 103.055   3
  -3   7 -13 3244.09 229.651   3
  -3  -7 -13 2631.26 189.684   4
  -3   7 -13 2772.22 270.307   4
   3  -7  13 2868.44 282.762   2
   3   7  13 2529.51 265.607   5
  -3  -7 -13 2930.84 303.308   1
  -3   7 -14 343.582 113.108   4
   3   7  14 467.049 127.976   5
   3  -7  14 245.385 111.730   2
  -3  -7 -14 348.820 80.8854   4
  -3   7 -14 351.518 91.4200   3
  -3  -7 -14 537.288 150.625   1
  -3   7 -15 47.7406 87.6807   4
  -3  -7 -15 232.270 126.347   1
   3  -7  15 224.179 107.192   2
  -3  -7 -15 243.467 81.2399   4
  -3   7 -15 321.438 81.1776   3
   3   7  15 318.573 124.952   5
  -3   7 -16-133.693 91.1244   4
   3  -7  16 131.167 83.6226   2
  -3  -7 -16-160.076 123.996   1
   3   7  16-152.283 103.862   5
  -3   7 -17 1954.47 261.922   4
   3   7  17 1860.38 244.921   5
  -3  -7 -17 1740.13 262.352   1
   3  -7  17 1703.62 241.047   2
  -3   7 -18 140.942 110.008   4
  -3  -7 -18-4.74999 93.5912   1
   3   7  18 131.223 91.8943   2
   3  -7  18 177.979 128.118   2
  -3  -9  15 248.961 91.4142   1
  -3  -9  15 163.405 94.4490   7
   3  -9 -15 318.067 136.786   1
  -3   9  15 206.085 125.611   5
   3   9 -15 41.8588 86.6047   4
   3   9 -15 225.328 110.726   3
  -3  -9  14 73.5752 81.6232   7
  -3  -9  14 3.09945 70.7941   1
   3  -9 -14 37.9590 91.7576   1
  -3   9  14 250.035 109.012   5
   3   9 -14 76.2575 79.3681   4
   3   9 -14 243.529 112.730   3
   3   9 -13 134.470 99.5151   4
  -3  -9  13 102.893 83.3865   1
   3   9 -13-26.8717 101.348   3
  -3   9  13-32.0960 95.2988   5
  -3  -9  13-18.9103 100.405   7
   3  -9 -13 35.6013 79.7529   1
   3   9 -12-34.4748 82.4901   4
  -3  -9  12-24.9786 93.1122   7
   3   9 -12 143.076 101.551   3
   3  -9 -12-138.944 127.386   1
  -3   9  12 54.2487 106.602   5
  -3  -9  12 95.4597 81.4778   1
   3   9 -11 2188.69 251.934   3
   3   9 -11 2403.81 245.806   4
  -3   9  11 2301.28 275.804   5
  -3  -9  11 2215.47 238.203   1
  -3  -9  11 1956.86 240.524   7
   3  -9 -11 1831.43 258.224   1
   3   9 -10 100.666 77.5549   4
   3  -9 -10-1.95144 82.5188   1
   3   9 -10 244.768 102.927   3
  -3  -9  10 75.9833 78.4221   7
  -3  -9  10-67.5339 99.9451   1
  -3   9  10 142.318 118.087   5
   3  -9  -9 502.237 153.247   1
   3   9  -9 701.742 128.844   4
  -3  -9   9 777.067 153.115   7
  -3  -9   9 341.302 100.546   1
  -3   9   9 702.195 163.371   5
   3   9  -9 758.727 156.577   3
  -3  -9   8 59.1440 81.0383   1
  -3  -9   8 138.994 91.6531   7
  -3   9   8-77.4061 96.6877   5
   3  -9  -8-53.4934 100.325   1
   3   9  -8-79.6100 74.8205   4
   3  -9  -7 185.660 114.235   1
  -3  -9   7 48.5243 68.7944   7
  -3  -9   7 222.757 94.6131   1
   3   9  -7 132.889 66.1483   4
   3   9  -7 175.559 94.4128   5
  -3   9   7 30.7091 81.7857   5
   3  -9  -6-110.133 86.5357   1
  -3  -9   6 147.327 93.9338   1
   3   9  -6-25.3430 94.3500   5
  -3   9   6 113.157 92.9183   5
   3   9  -6 43.6107 63.1497   4
  -3  -9   6 234.016 93.3292   7
  -3  -9   5 1417.90 190.408   1
  -3  -9   5 1037.29 154.294   7
   3   9  -5 1323.06 193.824   5
  -3   9   5 1151.30 191.381   5
   3  -9  -5 1225.42 198.389   1
   3   9  -5 1281.21 135.514   4
  -3  -9   4 107.748 63.9954   7
   3   9  -4 180.991 104.903   5
  -3   9   4-15.6635 84.8691   5
  -3  -9   4 1.32333 64.6839   1
   3  -9  -4 285.114 113.899   1
   3   9  -4 107.485 59.5095   4
  -3  -9   3 2782.56 251.008   1
  -3  -9   3 2670.31 208.792   7
   3   9  -3 3001.61 285.128   5
   3  -9  -3 2892.54 282.634   1
  -3   9   3 2719.97 281.793   5
   3   9  -3 2864.83 168.631   4
   3   9  -2 568.268 137.212   5
  -3  -9   2 617.517 105.042   7
   3   9  -2 475.490 66.3945   4
   3   9  -2 443.247 67.4215   4
  -3   9   2 348.680 125.316   5
   3  -9  -2 444.193 124.660   1
  -3  -9   2 483.398 121.030   1
   3   9  -1 2556.40 262.455   5
  -3   9   1 2428.26 257.491   5
  -3  -9   1 2802.89 202.212   7
   3   9  -1 2521.73 124.494   4
   3   9  -1 2569.20 121.766   4
   3  -9  -1 2612.59 273.174   1
  -3  -9   1 2438.61 240.220   1
  -3  -9   0-267.661 123.110   1
   3  -9   0 63.2490 19.6998   7
  -3  -9   0 49.7783 46.8412   7
   3   9   0 50.4232 19.2483   4
   3   9   0 10.2999 12.3668   4
   3  -9   0-11.4928 84.5257   1
  -3   9   0-32.0388 90.9038   5
   3   9   0-182.633 120.578   5
   3   9   1 852.454 167.779   5
  -3  -9  -1 1142.93 118.882   7
  -3  -9  -1 626.156 138.104   1
   3  -9   1 873.436 77.6282   7
   3  -9   1 910.068 164.049   1
  -3   9  -1 1074.26 176.931   5
  -3   9  -2 141.912 104.833   5
   3  -9   2-121.802 119.266   1
  -3   9  -2 78.2291 28.9814   4
  -3  -9  -2 101.740 80.2822   1
   3  -9   2 102.590 42.5681   7
   3   9   2 113.331 79.6689   5
  -3   9  -3 4065.50 339.876   5
  -3  -9  -3 4140.38 329.014   1
   3  -9   3 3807.87 324.634   1
   3  -9   3 4131.61 215.177   7
  -3   9  -3 4503.26 191.027   4
   3   9   3 4495.87 343.829   5
  -3   9  -4 62.1201 51.8470   4
   3  -9   4 33.4347 85.5212   1
   3   9   4-13.9723 45.8045   7
   3  -9   4-38.9794 47.1381   7
  -3  -9  -4-63.5503 86.9248   1
   3   9   4 70.4521 87.4912   5
  -3   9  -4-5.70403 86.6158   5
   3  -9   5 5229.30 278.695   7
  -3   9  -5 5722.90 265.437   4
   3   9   5 5345.21 378.863   5
  -3  -9  -5 5262.19 371.340   1
  -3   9  -5 5472.19 389.618   5
   3  -9   5 4753.05 358.715   1
   3  -9   6 9.35919 93.9320   1
  -3   9  -6-37.5668 89.9702   5
  -3   9  -6-64.9630 59.7711   4
   3  -9   6 43.6743 55.2509   7
   3   9   6-76.6061 74.8921   5
  -3  -9  -6 149.816 94.5998   1
   3  -9   7 171.916 90.0193   1
  -3   9  -7 271.691 123.309   5
   3   9   7 259.605 118.899   5
   3  -9   7 174.274 84.1427   7
  -3  -9  -7 177.736 97.5672   1
  -3   9  -7 89.7648 60.8793   4
  -3   9  -8 194.681 121.049   5
  -3  -9  -8 287.692 135.215   1
   3  -9   8 186.623 114.804   1
   3  -9   8 80.3264 72.2232   7
  -3   9  -8 342.046 97.2016   4
   3   9   8 187.688 95.9704   5
   3  -9   9 953.365 157.386   7
  -3   9  -9 1025.44 196.754   5
   3  -9   9 814.756 173.471   1
  -3   9  -9 754.564 132.853   4
  -3  -9  -9 836.585 171.362   1
   3   9   9 780.834 163.897   5
   3  -9  10 222.501 109.958   7
   3   9  10 79.9033 72.5932   5
  -3   9 -10 171.321 83.3873   4
  -3   9 -10 179.277 108.131   5
   3  -9  10 229.841 107.330   1
  -3  -9 -10 212.919 108.924   1
  -3   9 -11 2250.50 227.978   3
   3   9  11 2102.24 257.840   5
  -3  -9 -11 2450.91 296.590   1
   3  -9  11 2172.65 244.832   7
  -3   9 -11 2442.68 247.083   4
   3  -9  11 1983.23 253.541   1
   3  -9  12 95.3585 84.4265   1
  -3   9 -12 42.4700 71.1842   3
   3  -9  12-26.4884 73.0891   7
  -3   9 -12 3.85194 92.8231   4
  -3  -9 -12 51.5306 78.7110   1
   3   9  12 51.1619 93.5731   5
   3  -9  13 843.536 186.677   1
  -3   9 -13 506.334 146.207   4
   3   9  13 780.276 171.592   5
  -3   9 -13 655.510 130.304   3
  -3  -9 -13 453.210 147.250   1
   3  -9  13 863.586 172.297   7
  -3  -9 -14 747.595 189.034   1
   3  -9  14 374.975 132.668   1
   3   9  14 352.048 132.211   5
  -3   9 -14 398.761 123.726   4
   3  11  -9 1528.21 237.315   3
  -3  11   9 1697.43 269.240   5
  -3 -11   9 2026.17 245.985   7
   3 -11  -9 1937.75 284.309   1
   3  11  -9 1831.02 276.089   5
  -3 -11   9 1654.79 238.609   1
   3 -11  -8 1.75653 95.2299   1
   3  11  -8 143.575 134.903   5
  -3 -11   8 108.794 66.7554   7
   3  11  -8 142.251 104.007   3
  -3  11   8-150.182 129.179   5
  -3 -11   8 135.573 110.725   1
   3 -11  -7 979.579 191.049   1
  -3  11   7 940.440 198.802   5
  -3 -11   7 831.650 165.052   1
   3  11  -7 948.643 196.944   5
  -3 -11   7 875.824 159.297   7
  -3 -11   6-134.530 86.5189   7
  -3  11   6 49.3154 80.2681   5
  -3 -11   6 97.2776 86.3583   1
   3  11  -6 46.3582 77.7437   5
   3 -11  -5-169.336 115.467   1
  -3 -11   5 27.9090 71.3019   1
  -3  11   5-138.673 122.818   5
   3  11  -5 100.972 95.1478   5
   3  11  -4 489.148 150.084   5
   3 -11  -4 471.018 153.884   1
  -3  11   4 642.082 161.139   5
  -3 -11   4 364.249 124.160   1
   3  11  -3 400.679 128.753   5
  -3  11   3 226.245 113.762   5
  -3 -11   3 430.419 134.034   1
   3 -11  -3 302.876 141.479   1
   3  11  -2 140.159 134.503   5
   3 -11  -2 200.316 136.658   1
  -3  11   2 178.405 119.730   5
  -3 -11   2 179.794 96.1200   1
   3 -11  -1 3751.77 369.549   1
  -3 -11   1 3519.80 333.517   1
  -3  11   1 3526.20 353.665   5
   3  11  -1 3813.78 368.118   5
   3  11   0 72.9977 97.9296   5
  -3  11   0-69.1668 108.156   5
   3 -11   0 51.9518 81.9956   1
  -3 -11   0 81.7281 91.5624   1
  -3 -11  -1 57.4216 115.019   1
  -3  11  -1-123.248 88.9252   5
   3  11   1-35.4727 81.4650   5
   3 -11   1 37.9086 95.0243   1
  -3  11  -2 102.902 108.986   5
  -3 -11  -2-107.170 106.864   1
   3 -11   2-66.8986 104.313   1
   3  11   2-4.56621 84.3799   5
   3  11   3 355.414 131.927   5
   3 -11   3 581.579 157.687   1
  -3 -11  -3 444.261 134.063   1
  -3  11  -3 536.966 168.690   5
   3  11   4-29.2036 95.7278   5
  -3  11  -4-174.367 111.895   5
   3 -11   4 179.839 106.655   1
  -3 -11  -4 85.9724 104.372   1
   3 -11   5 1345.72 224.093   1
   3  11   5 1808.75 257.625   5
  -3  11  -5 1677.48 260.776   5
  -3 -11  -5 1596.40 246.815   1
   3 -11   6 172.387 93.8340   1
  -3  11  -6-112.095 106.555   5
  -3 -11  -6 45.0006 111.569   1
   3  11   6 132.532 124.240   5
  -3  11  -7 352.002 148.656   5
   3 -11   7 314.631 136.704   1
   3  11   7 334.724 133.578   5
  -3 -11  -7 269.197 133.549   1
  -3 -11  -8 496.295 165.833   1
   3 -11   8 312.588 145.858   1
   3  11   8 428.521 151.824   5
  -3  11  -8 8.98502 102.874   5
  -4   0  23-75.6541 83.9290   2
   4   0 -23-131.777 123.525   4
   4   0 -22 1574.97 257.874   4
  -4   0  22 1022.26 170.083   2
  -4   0  21 41.0313 76.4598   2
   4   0 -21-89.2124 129.765   4
   4   0 -21 134.665 93.7330   3
   4   0 -20 9759.06 462.710   3
  -4   0  20 10389.7 499.316   2
   4   0 -20 9171.49 526.127   4
  -4   0  19-4.08432 71.0772   2
   4   0 -19-14.8161 23.3207   6
   4   0 -19 10.4795 77.0721   3
   4   0 -19 64.3283 104.355   4
   4   0 -18 4921.04 170.297   6
  -4   0  18 5105.54 327.624   2
   4   0 -18 5365.83 329.565   3
   4   0 -18 5083.13 367.663   4
  -4   0  17-32.0634 78.1612   3
   4   0 -17-41.2931 95.8058   4
  -4   0  17 16.7069 63.1450   2
   4   0 -17-99.8196 95.2284   3
   4   0 -17-15.1806 22.9130   6
   4   0 -16 13676.3 496.178   3
  -4   0  16 14492.9 517.059   1
  -4   0  16 13476.5 470.309   3
   4   0 -16 13728.1 553.760   4
   4   0 -16 13610.7 271.448   6
  -4   0  16 14038.6 500.941   2
  -4   0  15 14.4367 53.7207   2
   4   0 -15-11.9840 70.0604   3
   4   0 -15 8.62935 20.1002   6
   4   0 -15-94.1492 99.3228   4
  -4   0  15-33.0084 67.2699   3
  -4   0  15-32.2954 50.1121   1
   4   0 -14 22244.6 585.613   3
  -4   0  14 23176.5 578.201   3
   4   0 -14 22749.9 654.828   4
  -4   0  14 23581.0 607.108   1
   4   0 -14 22173.8 319.276   6
  -4   0  14 22176.8 582.609   2
   4   0 -13 3.59650 16.7152   6
  -4   0  13 58.1091 51.3299   1
  -4   0  13-35.7886 45.8954   2
   4   0 -13-36.3760 68.7372   4
   4   0 -13 76.8013 58.4307   5
  -4   0  13-28.0246 46.9742   3
   4   0 -13 110.267 94.1446   3
   4   0 -12 31282.5 334.341   6
   4   0 -12 32157.1 723.088   5
  -4   0  12 32958.5 647.221   3
   4   0 -12 31300.2 709.860   4
  -4   0  12 32243.7 633.185   2
  -4   0  12 33162.7 651.229   1
   4   0 -12 31929.3 656.692   3
   4   0 -11 57.3762 69.2956   3
  -4   0  11-17.3487 38.8629   1
  -4   0  11 25.4661 42.6262   3
   4   0 -11 1.81020 16.5643   6
   4   0 -11-82.0001 67.5761   5
   4   0 -11-109.119 74.8780   4
  -4   0  11-24.1123 42.7481   2
  -4   0  10 10026.5 316.327   2
   4   0 -10 10283.5 345.767   3
   4   0 -10 10128.8 155.916   6
   4   0 -10 10732.5 374.071   4
  -4   0  10 10724.4 339.779   3
   4   0 -10 10715.7 380.207   5
  -4   0  10 9948.85 322.437   1
  -4   0   9 6.62641 33.4765   1
   4   0  -9-5.24128 42.7823   1
   4   0  -9 52.7563 46.1754   5
  -4   0   9-0.46202 42.8981   3
   4   0  -9-40.0345 48.6682   3
   4   0  -8 118014. 966.768   1
   4   0  -8 117198. 1073.64   3
   4   0  -8 118770. 1135.84   5
  -4   0   8 117308. 945.229   1
  -4   0   8 118669. 1054.64   3
   4   0  -7 18.2751 51.7617   3
  -4   0   7 53.2912 50.1460   3
  -4   0   7 10.8269 30.0930   1
   4   0  -7 74.7003 50.8989   5
   4   0  -7 26.8221 34.5615   1
  -4   0   6 91467.4 869.644   7
   4   0  -6 86253.9 693.615   1
  -4   0   6 87295.0 681.301   1
   4   0  -6 90183.7 859.973   5
   4   0  -6 89809.1 849.870   3
  -4   0   5 83.5980 50.3713   7
   4   0  -5 2.95929 25.2495   1
  -4   0   5 19.5692 24.6032   1
   4   0  -5-24.8472 55.0642   3
  -4   0   4 255570. 911.952   1
   4   0  -4 262957. 1301.84   3
   4   0  -4 258009. 1237.59   5
   4   0  -4 256478. 920.199   1
  -4   0   4 260556. 1275.47   7
   4   0  -3 58.1645 19.3542   1
  -4   0   3 56.2801 18.5424   1
  -4   0   3 73.6008 18.5149   6
   4   0  -3 76.2325 31.9360   5
  -4   0   2 55332.0 511.262   7
  -4   0   2 54398.3 389.050   2
  -4   0   2 54954.9 398.473   6
   4   0  -2 54285.5 519.059   3
   4   0  -2 54956.1 440.896   5
   4   0  -2 54936.2 335.575   1
  -4   0   1 32.3036 24.2038   7
  -4   0   1 25.4904 17.5047   2
   4   0  -1 0.37575 25.6679   3
   4   0  -1-4.39567 27.2341   4
   4   0  -1 16.1801 18.2318   5
   4   0  -1 11.7610 21.1501   2
  -4   0   1 2.02438 14.9268   5
  -4   0   0 43531.3 437.794   7
  -4   0   0 43847.2 379.300   2
   4   0   0 43626.3 390.980   3
   4   0   0 42085.4 460.604   4
   4   0   1 4.14122 31.1379   4
  -4   0  -1 50.8581 29.3788   2
  -4   0  -1 31.8072 18.3700   3
   4   0   1 7.01186 19.4974   3
   4   0   2 777575. 1299.55   3
  -4   0  -2 756583. 1299.73   3
  -4   0  -3-1.87247 14.5776   5
  -4   0  -3 10.0919 28.4148   2
   4   0   3-2.94579 11.3329   3
   4   0   3-4.55867 32.2494   4
  -4   0  -4 8449.06 172.037   5
   4   0   4 8182.66 249.401   4
  -4   0  -4 8630.81 250.897   2
  -4   0  -5 10.8239 38.5260   2
   4   0   5 59.0469 50.4241   4
  -4   0  -5 13.2721 26.3037   5
  -4   0  -6 145047. 1177.46   2
  -4   0  -6 143985. 1147.39   6
  -4   0  -6 146094. 922.834   5
   4   0   6 143277. 1172.12   4
  -4   0  -7 6.37561 36.5809   5
   4   0   7-25.0527 17.5091   3
   4   0   7-14.0308 45.2948   1
  -4   0  -7-29.9348 45.7346   2
  -4   0  -7 82.1696 75.3498   6
   4   0   7-39.0987 45.3843   4
  -4   0  -8 232154. 1386.81   5
   4   0   8 229747. 795.205   3
   4   0   8 235499. 1714.21   1
  -4   0  -8 234902. 1681.42   2
  -4   0  -8 229177. 1571.58   6
   4   0   8 230587. 1657.88   4
   4   0   9 32.3473 23.9683   3
  -4   0  -9 117.306 67.0973   6
  -4   0  -9 26.7834 42.3234   2
   4   0   9 21.4882 53.2920   4
   4   0   9 7.19039 49.4868   1
  -4   0  -9-24.0815 38.7604   5
  -4   0 -10 1482.76 142.446   6
   4   0  10 1409.10 145.589   4
  -4   0 -10 1267.63 127.337   5
   4   0  10 1347.26 74.3220   3
   4   0  10 1304.97 146.185   1
  -4   0 -11 23.9212 68.9867   4
  -4   0 -11 3.66548 46.0691   6
   4   0  11-30.8521 46.0437   2
   4   0  11-12.5261 18.8791   3
  -4   0 -11-30.9777 42.1791   5
   4   0  11-23.6882 49.2773   1
   4   0  11-3.10870 48.6341   4
  -4   0 -12 5180.25 274.566   6
   4   0  12 4814.85 291.596   4
   4   0  12 4645.39 156.195   3
  -4   0 -12 5157.72 269.918   5
   4   0  12 5143.82 300.463   2
  -4   0 -12 5072.38 306.789   4
   4   0  12 5032.41 307.045   1
  -4   0 -13 18.1930 72.5266   4
   4   0  13 5.34185 24.2982   3
   4   0  13-42.8586 75.1363   2
  -4   0 -13-3.71731 50.2229   6
  -4   0 -13 11.8030 49.1824   5
  -4   0 -14 4957.77 289.355   6
  -4   0 -14 5420.89 299.225   5
   4   0  14 5109.59 178.689   3
  -4   0 -14 5098.87 332.242   4
   4   0  14 5280.95 328.393   2
  -4   0 -15 33.7474 92.3097   4
  -4   0 -15-13.2997 55.1082   6
   4   0  15-42.7209 80.3612   2
  -4   0 -15 60.8138 62.6533   5
   4   0  15-49.2268 39.9745   3
  -4   0 -16 7599.06 373.726   6
  -4   0 -16 8155.25 446.364   4
   4   0  16 8538.83 245.804   3
   4   0  16 8609.79 449.025   2
   4   0  17 45.4884 78.6884   2
  -4   0 -17-14.7877 88.7479   4
  -4   0 -17-7.84783 64.1836   6
   4   0  17 3.83499 28.1475   3
  -4   0 -18 12951.3 603.484   4
   4   0  18 11426.8 553.341   2
  -4   0 -18 11972.8 496.509   6
  -4   0 -19 6.89586 95.3800   4
  -4   0 -19-38.9835 80.9650   6
   4   0  19-52.3805 81.9991   2
   4   0  20 2376.17 281.850   2
  -4   0 -20 2544.52 243.545   6
  -4   0 -20 2664.03 301.527   4
   4   0  21-105.824 90.1319   2
  -4   0 -21-98.0459 96.7601   4
  -4   0 -21 52.5660 69.4967   6
   4   0  22 6565.05 475.149   2
  -4   0 -22 6963.35 510.331   4
   4   2 -23 39.0439 92.0831   4
  -4   2  23 264.330 125.076   2
  -4  -2  23-6.26615 73.9698   2
   4  -2 -23 399.837 171.416   4
   4   2 -22 849.374 156.996   3
  -4   2  22 928.508 184.551   2
  -4  -2  22 1073.20 180.939   2
   4  -2 -22 1016.77 200.740   4
   4   2 -22 826.541 187.513   4
   4   2 -21 345.795 111.300   3
  -4  -2  21 198.096 91.5828   2
   4   2 -21 87.8203 105.247   4
   4  -2 -21 200.116 98.8560   4
  -4   2  21 147.364 76.3317   2
  -4  -2  20 5168.64 340.984   2
   4  -2 -20 4867.27 376.021   4
   4   2 -20 5308.65 335.003   3
   4   2 -20 5181.31 403.841   4
  -4   2  20 4454.18 352.304   2
  -4   2  19 307.594 112.627   2
   4   2 -19 438.427 110.450   3
   4   2 -19 133.913 112.779   4
  -4  -2  19 240.475 102.662   2
   4   2 -19 276.253 66.8713   6
   4  -2 -19 265.688 110.675   4
  -4  -2  18 5498.88 318.204   3
   4   2 -18 5232.65 236.889   6
   4   2 -18 5548.70 325.853   3
   4   2 -18 5543.86 392.393   4
   4  -2 -18 5819.76 382.829   4
  -4   2  18 5089.52 352.280   2
  -4  -2  18 5094.70 315.268   2
   4   2 -17 1603.12 178.530   3
  -4  -2  17 1932.62 190.170   3
  -4  -2  17 1558.26 175.075   2
  -4   2  17 1552.62 191.923   2
   4  -2 -17 1593.06 195.871   1
   4   2 -17 1592.10 223.139   4
   4  -2 -17 1511.53 205.060   4
   4  -2 -16 1370.61 181.820   1
  -4  -2  16 1648.75 173.803   1
  -4  -2  16 1482.91 160.968   2
  -4   2  16 1207.26 178.178   5
  -4  -2  16 1606.40 167.417   3
   4   2 -16 1692.51 214.953   4
   4   2 -16 1365.92 162.371   3
   4  -2 -16 1213.40 174.947   4
  -4  -2  15 116.597 66.5027   1
   4  -2 -15 77.7921 66.8061   4
  -4  -2  15 293.798 87.6146   2
  -4   2  15-7.44458 74.6783   3
   4   2 -15 130.997 74.4468   3
  -4  -2  15 204.762 72.4803   3
   4  -2 -15 120.300 70.2189   1
  -4   2  15 145.493 70.7310   5
   4   2 -15 94.1756 84.3703   4
   4   2 -14 7896.14 347.196   3
   4   2 -14 8471.67 414.923   4
  -4  -2  14 8152.29 333.081   2
  -4  -2  14 7965.31 342.205   1
  -4   2  14 8510.32 379.254   3
  -4  -2  14 8270.73 348.900   3
  -4   2  14 7923.21 398.856   5
  -4   2  14 8117.81 384.130   1
   4  -2 -14 8212.61 393.414   1
   4  -2 -14 7752.88 369.791   4
  -4  -2  13 1471.76 138.659   2
   4  -2 -13 1366.91 162.121   3
  -4   2  13 1565.02 160.053   3
   4   2 -13 1473.00 150.877   3
  -4  -2  13 1457.24 141.030   1
   4  -2 -13 1527.28 167.393   1
  -4  -2  13 1469.32 147.868   3
  -4   2  13 1319.97 153.515   1
   4  -2 -13 1520.00 160.334   4
   4   2 -13 1730.46 194.991   4
  -4   2  13 1381.30 165.894   5
  -4   2  12 7447.92 330.710   3
  -4  -2  12 6756.18 270.760   2
  -4   2  12 7121.83 354.342   5
   4   2 -12 7229.53 313.360   3
   4  -2 -12 6605.75 327.020   3
   4  -2 -12 7303.61 346.002   1
   4  -2 -12 6920.94 319.894   4
  -4   2  12 6660.28 323.339   1
  -4  -2  12 6889.17 290.769   1
  -4  -2  12 7194.61 304.437   3
   4   2 -12 6640.65 345.288   4
   4   2 -12 7028.77 348.693   5
   4  -2 -12 7459.15 361.147   5
  -4  -2  11 1430.10 120.399   2
  -4   2  11 1579.48 156.621   1
  -4  -2  11 1390.08 125.861   1
   4  -2 -11 1504.06 157.409   3
   4  -2 -11 1299.04 141.569   1
  -4  -2  11 1289.58 129.237   3
  -4   2  11 1331.50 142.691   3
   4  -2 -11 1442.51 159.785   5
   4   2 -11 1165.39 134.929   3
   4   2 -11 1529.54 166.701   5
   4  -2 -11 1548.22 150.179   4
  -4  -2  10 999.811 97.5946   1
   4  -2 -10 1035.67 129.947   5
  -4  -2  10 978.735 95.6963   2
  -4   2  10 1041.94 123.452   1
  -4  -2  10 1084.85 116.050   3
   4  -2 -10 1152.63 132.662   1
  -4   2  10 971.977 118.286   3
   4  -2 -10 950.191 112.588   4
   4   2 -10 1010.62 114.998   3
  -4   2  10 1030.37 67.8448   6
   4  -2 -10 1021.78 125.140   3
  -4   2   9 23454.6 533.555   3
   4  -2  -9 22029.6 520.197   1
   4   2  -9 21780.3 488.543   3
  -4  -2   9 22900.8 498.747   3
   4  -2  -9 22932.9 551.823   5
  -4  -2   9 22742.6 429.523   1
  -4   2   9 22191.7 293.286   6
   4  -2  -9 22561.5 541.031   3
  -4  -2   9 22698.5 410.294   2
  -4   2   9 22616.6 517.631   1
   4  -2  -9 22160.5 481.077   4
   4  -2  -8 44467.1 702.484   1
  -4   2   8 47278.7 728.623   3
  -4  -2   8 44603.6 522.482   2
   4  -2  -8 43944.8 729.913   3
   4   2  -8 43927.0 671.392   3
   4  -2  -8 44879.2 739.844   5
  -4   2   8 44324.1 409.979   6
  -4   2   8 46401.0 706.886   1
  -4  -2   8 46115.4 682.542   3
  -4  -2   7 22175.2 333.136   2
   4   2  -7 21502.0 456.767   3
  -4   2   7 21980.6 289.050   6
   4  -2  -7 21485.7 492.170   3
   4  -2  -7 22341.9 497.506   5
  -4  -2   7 23051.2 464.902   3
  -4   2   7 22555.9 466.670   1
  -4  -2   7 22515.5 520.136   7
   4  -2  -7 22642.6 472.991   1
   4   2  -6 1492.86 77.8764   2
   4  -2  -6 1561.14 124.580   1
  -4  -2   6 1416.78 76.5349   2
  -4  -2   6 1566.56 138.439   7
   4  -2  -6 1414.21 123.917   5
   4  -2  -6 1365.24 128.726   3
  -4   2   6 1478.69 119.291   1
  -4  -2   6 1489.22 117.449   3
   4   2  -6 1435.89 116.850   3
  -4   2   5 47968.7 624.032   1
   4  -2  -5 48601.4 683.589   3
  -4   2   5 48329.9 485.123   7
   4  -2  -5 47634.1 631.976   1
   4  -2  -5 47698.8 648.405   5
  -4  -2   5 48099.9 385.425   2
  -4  -2   5 48234.8 684.472   7
   4   2  -5 48549.3 641.629   3
   4   2  -5 49471.4 369.908   2
   4  -2  -4 44697.5 591.562   5
   4  -2  -4 43970.1 620.984   3
   4   2  -4 43700.8 292.779   2
  -4   2   4 43602.3 408.415   7
   4   2  -4 43758.1 591.863   3
  -4  -2   4 42647.6 616.762   7
  -4  -2   4 43774.8 313.092   2
  -4   2   4 44280.7 574.463   1
  -4  -2   3 16882.7 369.886   7
  -4   2   3 17083.4 219.777   7
   4  -2  -3 17083.7 351.349   5
   4   2  -3 16868.5 356.201   3
  -4   2   3 16285.5 337.262   1
   4  -2  -3 16833.8 363.312   3
  -4  -2   3 16938.0 201.649   1
  -4  -2   2 129898. 567.496   1
   4  -2  -2 129575. 571.509   7
   4  -2  -2 127076. 905.427   5
  -4   2   2 130410. 926.146   1
   4   2  -2 125135. 951.017   3
  -4   2   2 129762. 554.158   7
   4  -2  -2 124389. 737.871   4
  -4  -2   2 127895. 957.213   7
   4   2  -2 126276. 563.086   1
   4   2  -1 2998.06 96.6820   1
  -4  -2   1 3034.99 145.398   7
  -4   2   1 3125.02 156.286   2
   4  -2  -1 2837.91 113.107   4
   4  -2  -1 2733.20 129.175   5
   4   2  -1 2883.08 139.716   6
  -4   2   1 2805.73 114.013   4
  -4  -2   1 2836.19 96.6170   1
   4  -2  -1 2923.08 87.9600   7
  -4   2   0 27982.9 398.888   3
   4  -2   0 28920.9 368.403   4
   4  -2   0 28721.4 401.416   5
  -4   2   0 28746.3 403.907   5
  -4   2   0 29255.6 469.633   2
  -4  -2   0 27556.2 422.435   7
   4   2   0 29618.4 450.096   6
  -4  -2   0 28776.1 341.030   1
   4   2   0 29135.4 339.788   1
   4   2   0 27884.6 395.221   4
  -4   2   0 28416.2 376.086   4
   4  -2   1 218074. 1078.39   4
  -4   2  -1 220501. 1045.68   3
  -4   2  -1 217188. 1085.64   4
  -4  -2  -1 219914. 1050.76   1
  -4   2  -1 216900. 1100.75   5
   4   2   1 220303. 1254.79   6
  -4  -2  -1 216283. 1102.22   4
  -4  -2  -1 212638. 1159.64   7
  -4   2  -1 216157. 1301.23   2
   4   2   1 215706. 1043.44   1
   4   2   1 213401. 1103.58   4
   4   2   1 215566. 974.934   5
  -4   2  -2 229296. 1205.62   4
   4   2   2 227818. 1007.47   5
  -4   2  -2 228687. 1356.57   2
  -4  -2  -2 230900. 1195.85   1
  -4  -2  -2 225254. 994.064   5
   4  -2   2 232013. 1193.67   4
   4   2   2 231360. 1329.43   6
  -4  -2  -2 229859. 1160.54   4
  -4  -2  -2 224792. 1215.35   7
   4   2   2 232170. 1189.63   1
   4   2   2 229210. 1153.34   4
   4   2   3 2916.11 139.270   4
  -4  -2  -3 2793.79 136.457   4
  -4   2  -3 2956.83 160.301   2
   4   2   3 2898.86 141.534   7
  -4   2  -3 2728.74 148.323   4
  -4  -2  -3 2672.30 149.348   1
   4   2   3 2933.99 148.884   1
  -4  -2  -3 2872.00 118.307   5
   4   2   3 2549.90 113.142   5
   4  -2   3 2953.10 149.116   4
   4   2   3 3041.41 161.178   6
   4   2   4 1601.98 110.850   4
  -4   2  -4 1555.75 119.365   2
  -4  -2  -4 1596.10 113.971   4
   4   2   4 1597.40 122.999   6
  -4  -2  -4 1728.23 100.205   5
  -4   2  -4 1569.21 119.748   4
   4   2   4 1788.25 117.968   7
   4   2   4 1663.76 99.9605   5
   4   2   4 1739.11 126.361   1
   4  -2   4 1870.03 131.869   4
  -4   2  -5 1982.64 142.366   2
   4   2   5 1875.48 136.684   1
  -4  -2  -5 1715.08 105.839   5
   4   2   5 1727.83 132.532   6
  -4  -2  -5 1792.00 125.495   4
   4   2   5 1809.72 109.756   5
   4  -2   5 1698.83 131.458   4
   4   2   5 1790.08 125.016   4
  -4   2  -6 4187.91 214.644   2
   4   2   6 4278.29 219.786   1
   4   2   6 4213.82 210.880   6
  -4  -2  -6 4139.90 175.006   5
   4   2   6 4048.44 173.192   5
  -4   2  -6 4171.61 104.044   3
  -4  -2  -6 3846.91 193.057   4
  -4  -2  -6 4398.74 214.855   6
   4  -2   6 4201.60 215.454   4
   4   2   6 4272.76 198.785   4
   4   2   7 184.262 63.4020   4
  -4   2  -7 95.9348 47.7299   2
  -4  -2  -7 185.345 68.0507   6
  -4  -2  -7 222.536 68.1165   4
   4   2   7 249.869 70.3674   1
   4   2   7 164.840 53.0803   6
  -4   2  -7 142.675 22.6560   3
  -4  -2  -7 231.103 55.5576   5
   4   2   7 155.973 49.2810   5
   4  -2   7 87.5093 54.5137   4
  -4  -2  -8 67979.6 876.134   4
   4   2   8 66518.2 883.132   6
   4  -2   8 69194.1 944.360   4
  -4  -2  -8 66337.6 785.922   5
   4   2   8 67605.3 791.430   5
  -4  -2  -8 66754.1 879.464   6
   4   2   8 67412.4 955.049   1
   4   2   8 68441.1 866.634   4
  -4   2  -8 67239.4 927.389   2
  -4  -2  -9 24868.0 561.071   4
   4   2   9 25630.3 516.487   5
   4   2   9 25419.7 615.219   1
   4  -2   9 24402.1 588.908   2
   4   2   9 23945.3 454.325   3
  -4  -2  -9 25043.6 510.110   5
   4   2   9 24989.0 560.433   6
   4  -2   9 25704.6 604.290   4
   4   2   9 25525.8 556.340   4
  -4  -2  -9 24686.6 555.103   6
  -4   2  -9 25416.2 593.277   2
  -4   2  -9 24880.9 261.522   3
   4   2  10 211.158 63.8418   5
   4  -2  10 195.661 76.8527   4
   4   2  10 184.074 46.4817   3
   4   2  10 184.041 71.0160   4
   4  -2  10 244.953 80.4590   2
  -4  -2 -10 213.723 67.4431   5
   4   2  10 215.578 65.4769   1
  -4   2 -10 206.336 30.3735   3
  -4  -2 -10 251.798 69.5235   6
  -4  -2 -10 22.4096 56.8708   4
  -4   2 -10 233.207 74.4052   2
   4   2  11 130.360 59.8464   2
  -4   2 -11 295.185 89.4517   4
   4   2  11 306.924 77.9750   4
  -4   2 -11 140.031 61.1896   2
  -4   2 -11 248.897 32.8991   3
  -4  -2 -11 262.680 71.2852   6
  -4  -2 -11 328.357 76.2447   5
   4   2  11 216.103 67.3283   1
   4  -2  11 266.836 79.0767   2
   4   2  11 236.670 62.3466   3
  -4  -2 -11 169.599 71.2909   4
   4   2  11 243.703 64.6312   5
   4  -2  11 274.381 86.5669   4
  -4   2 -12 273.808 80.3579   2
  -4   2 -12 150.982 88.9280   4
   4   2  12 316.526 105.740   2
  -4  -2 -12 250.380 72.8035   4
  -4  -2 -12 289.268 71.5048   5
  -4  -2 -12 267.425 72.4554   6
   4   2  12 325.037 80.2933   5
  -4   2 -12 124.426 55.7404   5
  -4   2 -12 285.928 38.2998   3
   4   2  12 236.853 61.4159   3
   4  -2  12 235.043 72.4645   2
   4   2  12 229.010 88.5515   4
   4   2  13 764.556 139.752   2
  -4   2 -13 839.178 143.450   4
   4   2  13 923.474 142.164   4
  -4   2 -13 916.751 133.204   5
  -4  -2 -13 850.679 120.614   6
  -4   2 -13 759.436 60.3894   3
   4   2  13 636.464 88.3664   3
   4  -2  13 785.298 128.008   2
  -4  -2 -13 978.152 133.915   5
  -4  -2 -13 655.051 125.980   4
   4   2  13 556.156 103.098   5
  -4   2 -14 3666.75 290.363   4
  -4  -2 -14 3544.72 245.086   6
  -4  -2 -14 3427.96 247.794   5
   4   2  14 3781.54 206.905   3
  -4   2 -14 3471.03 253.614   5
   4   2  14 3938.83 292.356   2
   4  -2  14 3505.33 268.938   2
  -4  -2 -14 3137.84 249.993   4
  -4  -2 -15 152.642 69.6225   6
   4   2  15 189.387 89.4464   2
   4   2  15 110.450 45.8747   3
  -4  -2 -15 97.8581 86.4717   4
   4  -2  15 212.635 103.967   2
  -4   2 -16 12068.1 568.555   4
  -4  -2 -16 12582.9 537.590   4
   4   2  16 12371.8 553.924   2
   4   2  16 12080.1 376.667   3
   4  -2  16 12421.8 535.767   2
  -4  -2 -16 12885.0 483.672   6
   4   2  17 2624.58 270.351   2
   4  -2  17 2695.92 265.690   2
   4   2  17 2564.35 180.512   3
  -4  -2 -17 2736.82 234.455   6
  -4   2 -17 2781.19 244.659   6
  -4   2 -17 2391.44 270.161   4
  -4  -2 -17 2735.01 271.143   4
   4  -2  18 7329.76 443.308   2
  -4  -2 -18 7468.38 452.741   4
  -4   2 -18 7617.86 410.652   6
   4   2  18 7220.97 456.099   2
  -4  -2 -18 7160.32 377.479   6
  -4   2 -18 7369.65 470.609   4
  -4  -2 -19 619.316 150.101   4
  -4   2 -19 965.584 199.829   4
  -4  -2 -19 733.448 141.307   6
   4   2  19 785.850 166.064   2
  -4   2 -19 888.819 146.346   6
   4  -2  19 662.629 151.736   2
  -4   2 -20 70.1551 95.9083   4
  -4  -2 -20 78.8764 86.1225   4
  -4   2 -20 173.226 79.9536   6
   4  -2  20 286.885 128.980   2
  -4  -2 -20 402.308 110.039   6
   4   2  20 293.708 127.713   2
  -4   2 -21-107.947 119.377   4
  -4  -2 -21 23.1184 91.8919   4
   4  -2  21-66.2780 104.488   2
   4   2  21-33.2331 88.3817   2
  -4   2 -21-135.110 102.332   6
  -4  -2 -21 87.9044 87.1846   6
  -4  -2 -22 4671.81 408.262   4
   4  -2  22 4421.48 394.568   2
  -4   2 -22 4398.43 344.431   6
   4   2  22 4404.38 401.275   2
  -4   2 -22 4269.87 412.995   4
  -4   4  22 1330.93 227.544   2
  -4  -4  22 1144.71 185.664   2
   4  -4 -22 1293.27 210.678   4
   4   4 -22 1042.70 218.824   4
   4  -4 -21 350.733 123.736   4
   4  -4 -21 120.966 117.729   1
  -4   4  21 281.828 135.623   5
   4   4 -21 72.4599 119.948   4
   4   4 -21 328.901 106.732   3
  -4  -4  21 240.158 102.642   2
  -4   4  21 237.301 113.632   2
  -4   4  20 2855.23 304.611   5
   4   4 -20 2392.35 239.709   3
   4  -4 -20 2396.00 292.710   1
  -4  -4  20 2345.16 230.866   2
   4   4 -20 2491.56 301.017   4
  -4   4  20 2399.39 278.466   2
   4  -4 -20 2608.91 265.409   4
   4  -4 -19 59.3137 104.678   4
  -4  -4  19-1.60386 63.6582   2
   4   4 -19-7.30202 73.5748   3
  -4   4  19 174.033 112.041   5
   4  -4 -19 4.66618 87.9149   1
   4   4 -19-67.0099 93.2498   4
   4  -4 -18 1763.86 211.438   4
   4   4 -18 2113.67 217.898   3
   4   4 -18 2287.21 267.271   4
  -4  -4  18 2107.28 207.293   2
  -4   4  18 2233.35 255.955   5
   4  -4 -18 2370.61 264.253   1
   4  -4 -17-20.2528 95.4295   1
  -4   4  17 81.0338 98.1932   5
  -4  -4  17-48.3006 60.0240   2
   4   4 -17-143.585 101.749   3
   4   4 -17 6.73257 106.483   4
   4  -4 -17-147.978 99.7693   4
  -4  -4  16 2947.35 234.204   1
   4  -4 -16 3289.64 296.934   1
   4   4 -16 3105.93 248.677   3
  -4   4  16 3231.10 296.159   5
   4   4 -16 3209.42 301.616   4
   4  -4 -16 3047.81 248.319   4
  -4  -4  16 2872.37 223.403   2
  -4  -4  15-27.9596 58.6819   2
   4  -4 -15-42.5284 72.5997   1
   4   4 -15 89.8825 89.9289   4
  -4   4  15 19.5246 39.7724   6
  -4   4  15 24.5294 85.9525   5
   4   4 -15 19.7049 65.0018   3
   4  -4 -15 34.0958 73.7087   4
  -4  -4  15 36.9969 52.4352   1
  -4  -4  14 12268.5 440.074   1
   4  -4 -14 11752.4 514.130   1
  -4   4  14 11695.6 334.988   6
   4  -4 -14 12624.1 445.499   4
   4   4 -14 11916.6 449.122   3
   4   4 -14 12907.1 542.391   4
  -4   4  14 11450.8 507.197   5
  -4  -4  14 12495.5 424.468   2
   4   4 -13 10.0121 67.4909   3
  -4   4  13 56.6008 88.3705   5
   4   4 -13-27.4036 105.906   4
  -4  -4  13-7.24027 47.3992   2
   4  -4 -13-7.31419 85.4301   1
  -4   4  13-25.8452 38.7199   6
   4  -4 -13-26.5962 63.0616   4
   4   4 -13 0.19350 41.6436   2
   4  -4 -12 24741.1 696.534   1
  -4   4  12 26002.3 695.951   3
   4   4 -12 23490.3 603.914   3
  -4   4  12 24195.3 695.604   5
  -4  -4  12 24454.9 718.731   7
  -4   4  12 24170.2 474.899   6
   4   4 -12 24696.6 688.857   4
   4  -4 -12 24095.1 554.136   4
  -4  -4  12 23781.5 538.548   2
   4   4 -12 24556.9 527.748   2
   4  -4 -11 139.828 52.8136   4
   4  -4 -11 116.951 65.6214   1
  -4   4  11 155.385 77.0473   1
  -4   4  11 46.7680 33.5499   6
  -4   4  11 202.413 84.8931   3
  -4   4  11 76.2326 51.7292   5
  -4  -4  11 46.3637 44.1136   2
   4   4 -11 39.6246 55.6109   3
   4   4 -11 67.6390 44.1979   2
  -4  -4  11 77.0868 88.3895   7
   4   4 -11 52.4753 71.4932   4
  -4  -4  10 7565.18 377.156   7
   4   4 -10 7567.58 356.639   4
  -4   4  10 7921.25 269.255   6
  -4   4  10 8333.28 382.564   3
  -4   4  10 8007.75 367.857   1
   4   4 -10 7492.91 329.775   3
   4  -4 -10 7742.50 279.441   4
   4  -4 -10 7750.73 371.669   1
   4   4 -10 7382.15 262.949   2
   4  -4 -10 8561.80 386.083   5
  -4  -4  10 7889.96 285.304   2
  -4   4  10 7349.71 361.158   5
  -4   4   9 983.794 100.461   6
   4   4  -9 1075.73 130.948   3
   4  -4  -9 918.921 126.431   1
   4  -4  -9 1028.77 133.395   5
  -4  -4   9 813.846 91.6090   2
   4  -4  -9 1001.28 100.456   4
  -4   4   9 1006.59 132.800   1
  -4  -4   9 1023.49 147.617   7
  -4   4   9 963.450 134.863   3
   4   4  -9 943.307 129.047   4
   4   4  -9 895.917 91.4273   2
   4  -4  -8 22000.2 577.878   5
  -4   4   8 21640.3 568.958   1
   4   4  -8 20268.1 522.965   3
  -4  -4   8 20899.7 421.166   2
   4  -4  -8 20631.8 561.338   1
  -4  -4   8 20773.9 575.710   7
   4  -4  -8 20822.7 390.591   4
  -4   4   8 21532.6 579.198   3
   4   4  -8 20147.6 390.285   2
  -4   4   7 1185.07 133.932   1
  -4  -4   7 1131.57 97.6237   2
  -4  -4   7 923.200 124.053   7
   4  -4  -7 1166.95 135.755   5
   4   4  -7 1044.10 88.4896   2
   4  -4  -7 1091.97 132.973   1
   4   4  -7 1013.03 122.340   3
   4  -4  -7 1180.29 88.1526   4
  -4  -4   6 4141.37 181.949   1
   4   4  -6 4170.66 164.445   2
  -4  -4   6 4443.80 246.260   7
   4  -4  -6 4317.87 239.766   5
  -4   4   6 4086.39 118.991   7
  -4   4   6 4211.21 241.527   1
   4   4  -6 3531.32 213.680   3
   4  -4  -5 5002.94 254.008   5
   4   4  -5 5051.06 179.384   2
  -4  -4   5 5132.23 252.971   7
   4   4  -5 4938.64 247.595   3
  -4  -4   5 5197.65 195.642   1
  -4   4   5 4739.29 248.976   1
   4   4  -4 33231.7 468.963   2
   4  -4  -4 34807.7 354.382   4
   4  -4  -4 35612.1 652.706   5
  -4   4   4 34994.4 653.965   1
  -4  -4   4 33435.0 492.972   1
  -4  -4   4 33785.1 623.932   7
  -4  -4   3 946.654 85.2823   1
   4   4  -3 1029.29 110.779   7
   4  -4  -3 895.289 54.1327   4
   4  -4  -3 1068.48 113.167   5
  -4  -4   3 887.897 103.946   7
   4   4  -3 1087.18 87.9485   2
  -4   4   3 1038.25 116.906   1
   4  -4  -2 17823.6 242.368   4
  -4  -4   2 17470.6 359.308   1
   4   4  -2 17387.6 407.942   7
   4  -4  -2 18650.5 454.125   5
  -4  -4   2 17474.2 409.663   7
  -4   4   2 18045.5 452.937   1
   4   4  -2 17602.5 356.454   1
  -4   4   1 32296.3 361.000   4
   4   4  -1 32097.8 542.348   7
  -4  -4   1 31687.1 537.094   7
  -4  -4   1 31549.2 493.949   1
   4  -4  -1 32668.2 593.090   5
  -4   4   1 32352.1 608.958   1
   4  -4  -1 30962.6 347.018   4
  -4   4   1 33591.0 640.441   2
   4   4  -1 32090.5 495.053   1
  -4   4   0 49525.9 495.694   4
  -4  -4   0 49092.1 639.814   1
   4   4   0 50530.7 661.120   7
   4   4   0 47883.4 557.928   4
   4   4   0 49566.5 700.251   5
  -4   4   0 49873.0 785.291   2
  -4  -4   0 48620.9 646.566   7
   4   4   0 50400.8 639.013   1
   4  -4   0 49633.6 479.869   4
   4   4   1 9517.31 290.670   1
   4   4   1 9041.89 238.468   4
   4   4   1 9827.50 288.201   7
  -4   4  -1 9793.57 326.710   5
   4   4   1 9674.36 308.518   5
  -4  -4  -1 9473.34 297.550   1
  -4  -4  -1 9782.31 286.111   7
  -4   4  -1 9829.34 352.726   2
   4  -4   1 9594.05 233.655   4
  -4   4  -1 9292.14 234.168   4
   4   4   2 81944.8 712.812   4
   4   4   2 85216.6 909.394   1
   4   4   2 82850.9 894.820   5
   4   4   2 83170.0 840.716   7
   4   4   2 82872.8 1004.64   6
  -4   4  -2 85102.9 768.843   4
  -4  -4  -2 84020.1 825.451   7
  -4   4  -2 86251.3 1043.02   2
   4  -4   2 83757.7 753.443   4
  -4  -4  -2 83964.9 908.799   1
  -4   4  -3 596.340 99.9118   2
   4   4   3 598.137 63.1004   4
  -4   4  -3 441.143 67.8765   4
  -4  -4  -3 634.036 84.0502   5
   4   4   3 607.014 75.9875   7
  -4   4  -3 391.877 77.2525   5
   4   4   3 588.131 94.0420   6
  -4  -4  -3 615.533 91.5480   1
   4   4   3 596.184 85.6573   5
   4   4   3 608.194 90.5758   1
   4  -4   3 524.188 72.9370   4
   4   4   4 8548.87 239.196   4
   4  -4   4 8704.62 282.084   4
  -4  -4  -4 8379.63 315.145   1
   4   4   4 9267.57 331.700   1
   4   4   4 8499.07 296.964   5
  -4  -4  -4 9245.55 306.220   5
  -4  -4  -4 8917.87 246.833   4
   4   4   4 9171.94 342.769   6
   4   4   4 8968.97 282.926   7
  -4   4  -4 9286.23 350.924   2
  -4   4  -4 9340.66 297.128   4
  -4   4  -5 260.004 66.1049   4
   4   4   5 363.756 58.0628   4
  -4  -4  -5 414.459 73.9277   5
   4   4   5 346.679 74.7765   1
  -4  -4  -5 379.065 87.3519   1
   4  -4   5 313.079 66.2582   4
   4   4   5 379.531 80.0532   6
  -4   4  -5 371.110 77.2216   2
   4  -4   5 283.927 72.6917   2
   4   4   5 414.192 75.1804   5
  -4  -4  -5 326.631 56.3456   4
   4   4   5 368.463 63.0176   7
   4   4   6 699.615 79.2272   4
  -4  -4  -6 513.756 93.5309   1
  -4  -4  -6 668.392 77.6272   4
   4   4   6 790.410 117.530   1
   4   4   6 625.739 100.422   6
   4  -4   6 697.046 111.904   2
  -4   4  -6 902.658 115.741   4
  -4  -4  -6 631.611 91.3130   5
   4   4   6 726.599 96.5706   5
  -4   4  -6 715.619 108.124   2
   4   4   6 640.311 85.2897   7
   4  -4   6 789.748 103.308   4
   4   4   7 474.880 72.0301   4
  -4  -4  -7 463.286 84.2179   5
  -4   4  -7 274.129 79.4872   4
  -4   4  -7 505.868 100.612   2
  -4  -4  -7 255.992 52.0693   4
   4   4   7 562.871 101.715   6
   4  -4   7 421.631 97.4047   2
   4   4   7 297.240 66.7839   5
  -4  -4  -7 362.028 89.6529   1
   4   4   7 372.334 85.9271   1
   4   4   7 359.367 70.8549   7
   4  -4   7 345.542 80.9574   4
   4  -4   8 38924.3 800.488   2
  -4  -4  -8 38574.8 635.854   4
  -4   4  -8 40411.4 785.654   2
  -4  -4  -8 39320.1 806.920   1
   4   4   8 38878.1 626.699   4
  -4   4  -8 40958.7 772.225   4
   4   4   8 39916.4 806.326   1
   4   4   8 39041.4 761.815   6
  -4  -4  -8 41469.7 719.009   5
   4   4   8 40129.2 713.931   5
   4   4   8 40165.0 682.052   7
   4  -4   8 40814.8 759.430   4
  -4   4  -9 2616.93 210.292   2
   4  -4   9 2572.84 204.895   4
  -4   4  -9 2600.41 139.995   3
   4   4   9 2599.73 201.242   6
  -4  -4  -9 2513.32 218.154   1
   4  -4   9 2635.91 218.446   2
  -4  -4  -9 2412.94 184.335   5
  -4  -4  -9 2131.83 163.234   4
   4   4   9 2742.72 221.001   1
   4   4   9 2394.98 168.238   4
   4   4   9 2329.94 183.170   5
  -4   4  -9 2713.35 217.767   4
  -4   4 -10 9189.95 396.577   2
  -4  -4 -10 8292.07 327.202   4
  -4   4 -10 8376.42 247.876   3
   4   4  10 8638.33 371.688   6
   4  -4  10 8409.56 395.230   2
   4   4  10 8829.33 358.382   5
   4  -4  10 8712.41 385.384   4
  -4  -4 -10 8679.12 356.935   5
  -4  -4 -10 8455.35 409.330   1
   4   4  10 8965.04 413.001   1
   4   4  10 8686.98 330.505   4
  -4   4 -10 8278.83 387.689   4
   4   4  11 622.266 110.963   6
   4  -4  11 340.837 98.1848   2
  -4   4 -11 482.481 105.791   2
  -4  -4 -11 377.518 82.2119   5
  -4   4 -11 470.156 114.193   4
  -4   4 -11 369.157 53.0158   3
   4   4  11 407.018 88.5545   5
  -4  -4 -11 414.517 88.0559   4
  -4  -4 -11 441.851 113.300   1
   4   4  11 450.462 92.2789   4
  -4   4 -12 3948.59 168.475   3
   4  -4  12 3722.82 278.042   2
  -4  -4 -12 4293.03 268.346   5
  -4  -4 -12 4179.49 260.432   4
   4   4  12 4073.47 253.853   3
   4   4  12 3753.77 259.480   6
  -4  -4 -12 3683.57 294.179   1
   4   4  12 4424.62 259.659   4
   4   4  12 4133.13 266.546   5
  -4   4 -12 4148.16 302.513   4
  -4   4 -13 1.02664 92.1993   4
  -4  -4 -13 119.100 71.5716   4
  -4   4 -13 136.626 49.0829   3
  -4  -4 -13 65.0955 64.2283   5
   4   4  13 92.9472 77.5548   3
   4   4  13 54.7191 66.4420   6
  -4  -4 -13 80.1558 83.3730   1
   4   4  13 68.4604 66.9327   5
   4  -4  13 102.101 61.8633   2
   4   4  13 133.023 68.6694   2
   4   4  13 100.876 64.2460   4
   4   4  14 6136.00 325.406   3
  -4  -4 -14 6603.90 409.784   1
   4   4  14 5866.35 335.306   5
  -4   4 -14 6029.53 209.149   3
   4   4  14 6152.18 343.458   6
   4   4  14 6394.81 338.000   4
   4   4  14 6234.83 391.305   2
   4  -4  14 5754.85 368.749   2
  -4  -4 -14 6374.49 351.430   4
  -4   4 -14 5746.98 378.608   4
   4   4  15 21.2408 98.4825   2
  -4   4 -15 39.2331 93.0077   4
  -4  -4 -15 66.1968 96.3981   1
   4   4  15 76.9741 85.1243   3
   4  -4  15 80.4249 92.3384   2
  -4   4 -15-23.4817 32.1595   3
  -4  -4 -15 103.068 87.7817   4
   4   4  15 61.2085 80.6141   5
  -4  -4 -16 11124.9 499.362   4
   4   4  16 11061.4 440.808   3
   4   4  16 10415.5 482.638   5
   4  -4  16 10656.6 523.605   2
  -4   4 -16 11212.9 279.277   3
   4   4  16 11477.7 563.782   2
  -4   4 -16 11585.5 578.228   4
  -4   4 -17 4198.82 363.569   4
   4   4  17 4416.56 320.391   5
   4  -4  17 4603.93 356.244   2
  -4  -4 -17 4672.17 340.106   4
   4   4  17 4207.56 357.104   2
  -4   4 -18 2320.00 282.304   4
  -4  -4 -18 2673.14 265.165   4
   4   4  18 2633.33 290.970   2
   4  -4  18 2279.20 264.889   2
   4   4  18 2392.34 248.106   5
   4   4  19 768.549 172.117   2
  -4   4 -19 583.791 182.795   4
   4  -4  19 778.545 172.897   2
  -4  -4 -19 595.177 144.583   4
   4   4  20 239.683 116.209   2
  -4  -4 -20-21.0333 95.7132   4
   4  -4  20 213.961 111.238   2
  -4   4 -20 130.054 98.7722   4
   4   4  21 86.3375 122.917   2
  -4  -4 -21 63.2873 83.4975   4
   4  -4  21 222.402 96.9092   2
  -4   4 -21 194.664 140.500   4
   4   6 -20 1254.37 180.271   3
  -4  -6  20 1420.92 254.008   7
  -4   6  20 1111.91 218.919   5
   4   6 -20 1332.76 240.920   4
   4  -6 -20 1232.20 239.282   1
   4  -6 -19-51.9988 77.9281   4
  -4  -6  19-115.307 82.5957   2
   4  -6 -19-84.3863 94.8047   1
   4   6 -19 146.564 108.436   3
  -4   6  19-15.5110 85.9854   5
  -4  -6  19 152.223 109.669   7
   4   6 -19-195.019 150.906   4
   4  -6 -18 422.114 108.081   4
  -4  -6  18 504.566 117.694   2
   4   6 -18 400.453 116.609   3
   4  -6 -18 765.547 187.895   1
   4   6 -18 563.535 157.843   4
  -4  -6  18 814.980 187.377   7
  -4   6  18 355.879 129.853   5
   4  -6 -17 68.3120 79.2304   4
   4  -6 -17-33.2034 83.5820   1
  -4  -6  17 124.680 71.2817   2
  -4   6  17 62.0423 94.1300   5
   4   6 -17-127.209 85.8880   3
  -4  -6  17 10.5443 99.6610   7
   4   6 -17-57.9116 113.002   4
   4   6 -16 1429.81 179.219   3
  -4  -6  16 1625.98 241.311   7
  -4   6  16 1894.75 244.757   5
   4  -6 -16 2004.20 257.950   1
  -4  -6  16 1693.59 189.797   2
   4  -6 -16 1693.46 177.187   4
   4   6 -16 1385.89 213.347   4
  -4  -6  15 36.6201 61.4522   2
   4  -6 -15 193.160 111.938   1
   4   6 -15 232.656 91.0077   3
  -4   6  15 159.544 66.0580   6
  -4  -6  15 248.358 126.299   7
   4   6 -15 203.660 72.8557   2
  -4   6  15 160.038 106.875   5
   4  -6 -15 217.740 77.6628   4
   4   6 -15 68.2122 91.9553   4
   4   6 -14 1901.46 173.230   2
  -4   6  14 1690.42 167.989   6
   4  -6 -14 1911.58 239.695   1
  -4  -6  14 1790.06 183.562   2
   4  -6 -14 1721.51 158.961   4
   4   6 -14 1668.61 198.733   3
  -4   6  14 1768.33 231.236   5
   4   6 -14 1753.91 219.043   4
  -4  -6  14 1908.51 242.439   7
  -4  -6  13 185.698 58.3517   2
   4  -6 -13 136.657 48.5795   4
   4   6 -13 162.443 69.0094   2
   4   6 -13 161.384 113.089   4
  -4   6  13 115.148 57.4171   6
   4  -6 -13 94.3186 81.2258   1
   4   6 -13 8.44548 68.9577   3
  -4  -6  13 297.728 125.962   7
  -4   6  13 37.8436 77.2375   5
   4   6 -12 6660.33 365.314   3
  -4  -6  12 7110.78 328.817   2
   4   6 -12 6992.62 392.269   4
   4  -6 -12 6787.79 265.528   4
  -4   6  12 6663.98 404.605   5
   4  -6 -12 7165.48 422.448   1
  -4  -6  12 7260.86 426.842   7
  -4   6  12 7044.33 327.699   6
   4   6 -12 7081.91 307.983   2
   4  -6 -11 27.4803 43.2068   4
   4   6 -11 108.634 53.8729   2
  -4   6  11-79.4583 80.5772   5
   4  -6 -11 66.3404 88.4578   1
  -4  -6  11-35.0472 80.1066   7
  -4   6  11 110.466 57.1802   6
  -4  -6  11 57.0009 61.4492   2
   4   6 -11-0.28723 63.4448   3
   4   6 -11 77.4245 99.0936   4
  -4  -6  10 716.415 112.989   1
  -4   6  10 541.478 129.097   5
   4  -6 -10 691.105 78.2566   4
  -4   6  10 649.324 103.349   6
   4  -6 -10 767.355 140.287   1
  -4  -6  10 761.769 142.434   7
   4   6 -10 940.766 147.474   3
   4   6 -10 737.215 102.655   2
   4   6 -10 828.011 138.739   4
   4  -6  -9 5497.23 178.210   4
  -4  -6   9 5582.18 278.181   1
   4  -6  -9 5577.63 351.630   1
  -4  -6   9 5656.00 343.835   7
  -4   6   9 5213.05 150.944   7
  -4   6   9 5443.68 147.418   7
   4   6  -9 5071.83 307.707   3
   4   6  -9 5165.90 247.051   2
  -4   6   9 5416.15 343.063   5
   4   6  -9 5176.48 302.531   4
  -4  -6   8 917.368 115.394   1
   4   6  -8 863.147 104.958   2
  -4  -6   8 846.971 142.337   7
   4   6  -8 822.394 122.852   4
   4  -6  -8 801.616 138.985   1
  -4   6   8 677.545 118.519   5
   4  -6  -8 820.238 61.9093   4
   4   6  -8 748.481 126.414   3
   4  -6  -7 2731.96 82.4758   4
   4   6  -7 3084.59 187.277   2
  -4  -6   7 3017.02 237.958   7
   4  -6  -7 3085.57 255.418   1
  -4   6   7 2766.80 241.465   5
   4   6  -7 2990.41 212.425   4
   4  -6  -7 2684.49 82.3068   4
   4   6  -7 2873.00 228.698   3
  -4  -6   7 3162.61 201.207   1
   4  -6  -6 12643.4 482.010   5
  -4   6   6 11943.1 471.478   1
   4  -6  -6 11500.7 477.134   1
  -4   6   6 12453.9 483.981   5
   4   6  -6 11654.2 361.716   2
  -4  -6   6 11792.9 384.410   1
  -4  -6   6 12160.7 445.524   7
   4   6  -6 12279.1 395.395   4
  -4  -6   5 58.8035 55.5280   7
   4   6  -5 25.4890 42.3075   2
  -4   6   5 53.4967 55.1734   1
  -4   6   5 57.2855 72.1462   5
   4  -6  -5 179.214 67.4232   5
  -4  -6   5 134.904 63.6472   1
   4  -6  -5 193.787 79.2011   1
   4  -6  -4 3216.59 247.862   1
   4   6  -4 3146.40 193.628   2
  -4  -6   4 3385.86 221.635   7
   4  -6  -4 3430.67 245.572   5
  -4   6   4 3119.66 239.646   5
  -4   6   4 3227.46 242.884   1
  -4  -6   4 3038.73 196.908   1
  -4  -6   3 2269.94 170.226   1
   4  -6  -3 2267.23 208.014   1
   4  -6  -3 2270.22 199.475   5
   4   6  -3 2131.70 160.932   2
  -4   6   3 2214.48 199.092   5
  -4   6   3 2143.33 196.310   1
  -4  -6   3 2212.47 173.994   7
  -4  -6   2 366.033 81.1791   1
   4   6  -2 512.434 87.2722   2
  -4  -6   2 563.183 92.5150   7
   4  -6  -2 428.954 88.3502   5
   4  -6  -2 383.135 91.5473   1
   4   6  -2 546.872 92.3590   7
   4   6  -2 454.841 91.3957   5
  -4   6   2 567.899 103.162   1
  -4   6   2 485.585 102.172   5
   4   6  -2 509.215 86.6649   1
  -4  -6   1 79.3553 52.4122   7
   4   6  -1 108.698 57.0196   1
   4  -6  -1 97.5387 69.4763   1
   4   6  -1 48.9161 39.2754   7
  -4  -6   1 204.817 69.1486   1
  -4   6   1 19.8717 60.5358   5
   4   6  -1 56.3424 59.9067   5
  -4   6   1 123.231 78.7085   2
   4  -6   0 14752.8 510.146   1
   4   6   0 14558.3 322.758   4
  -4  -6   0 15909.5 414.998   7
  -4   6   0 14593.8 263.395   4
   4   6   0 14384.3 478.288   5
  -4   6   0 15163.4 518.228   2
  -4  -6   0 14914.7 445.466   1
  -4   6   0 15091.9 502.221   5
   4   6   0 14861.2 405.737   7
   4  -6   0 14463.2 237.989   7
   4  -6   0 14503.8 252.331   4
   4   6   0 15390.5 447.848   1
  -4  -6  -1 465.102 76.2375   7
  -4  -6  -1 520.443 101.699   1
   4  -6   1 484.237 56.5846   7
   4  -6   1 549.393 111.782   1
  -4   6  -1 432.971 106.052   5
   4   6   1 483.248 90.4859   1
   4   6   1 565.377 64.9418   4
   4   6   1 493.082 102.461   5
   4   6   1 409.872 74.7442   7
  -4   6  -1 573.449 103.988   2
  -4   6  -1 502.806 62.0960   4
   4  -6   1 513.601 60.9452   4
   4   6   2 8799.61 307.124   7
  -4   6  -2 8425.83 255.237   4
  -4  -6  -2 8306.67 353.196   1
  -4  -6  -2 8459.65 293.662   7
   4  -6   2 8502.60 251.324   4
   4   6   2 8626.70 229.426   4
  -4   6  -2 8749.81 394.798   2
  -4   6  -2 8028.54 372.236   5
   4   6   2 8654.16 354.433   1
   4  -6   2 9254.78 404.969   1
   4   6   2 9022.26 372.125   5
   4   6   3 66.6605 46.9185   7
  -4   6  -3 49.2103 41.9337   4
   4   6   3 29.1942 26.2381   4
  -4   6  -3 14.5081 59.8634   5
   4   6   3 68.2225 56.2404   6
  -4  -6  -3 83.1615 57.6270   1
   4   6   3 117.766 66.9905   5
  -4   6  -3 59.9730 64.4141   2
   4  -6   3 154.377 85.0818   1
  -4  -6  -3 36.6997 39.2641   7
   4   6   3 200.746 75.8265   1
   4  -6   3 39.2644 34.8945   4
   4  -6   4 739.984 131.149   1
   4   6   4 796.171 126.717   6
  -4   6  -4 878.423 136.592   2
  -4  -6  -4 783.317 126.003   1
   4   6   4 1043.71 136.990   1
   4   6   4 780.489 67.4202   4
  -4   6  -4 783.697 98.4565   4
  -4   6  -4 582.047 111.400   5
   4   6   4 794.107 96.0248   7
   4   6   4 632.638 109.102   5
   4  -6   4 856.316 99.8227   4
  -4   6  -5 953.058 110.947   4
  -4   6  -5 768.020 125.874   5
  -4  -6  -5 838.542 130.952   1
   4   6   5 1076.74 141.877   1
   4   6   5 937.403 140.938   6
  -4  -6  -5 853.252 115.261   5
   4   6   5 835.666 99.7400   7
  -4   6  -5 768.591 125.541   2
   4   6   5 958.275 130.779   5
   4  -6   5 969.747 106.844   4
   4   6   5 893.493 78.1532   4
   4  -6   5 986.173 142.886   1
   4   6   6 2601.30 224.564   1
   4   6   6 2558.37 222.377   6
  -4   6  -6 2169.53 203.054   2
   4  -6   6 2296.43 224.164   2
   4   6   6 2612.62 210.984   5
  -4  -6  -6 2537.69 201.526   5
   4   6   6 2475.97 171.040   7
  -4  -6  -6 2101.08 208.227   1
   4  -6   6 2700.01 189.656   4
   4   6   6 2656.23 137.208   4
  -4   6  -6 2577.08 188.020   4
  -4   6  -7 2366.81 211.025   2
   4   6   7 2222.44 132.745   4
  -4  -6  -7 2422.11 201.644   5
  -4  -6  -7 2531.78 146.046   4
   4   6   7 2700.82 229.572   6
   4   6   7 2369.03 172.845   7
   4   6   7 2469.60 210.616   5
   4  -6   7 2510.24 237.483   2
   4  -6   7 2419.34 189.609   4
  -4   6  -7 2477.20 200.713   4
  -4  -6  -7 2349.62 219.280   1
  -4  -6  -8 2355.94 226.332   1
   4  -6   8 2672.97 203.987   4
  -4  -6  -8 2195.00 143.642   4
  -4  -6  -8 2224.19 197.589   5
   4  -6   8 2235.70 222.391   2
   4   6   8 2378.17 207.278   5
   4   6   8 2495.65 179.115   7
   4   6   8 2249.63 144.647   4
  -4   6  -8 2630.83 212.010   4
  -4   6  -9 1486.13 170.703   4
  -4  -6  -9 1516.18 128.031   4
   4  -6   9 1015.73 161.645   2
   4   6   9 1362.01 138.608   7
  -4  -6  -9 1722.71 206.072   1
  -4  -6  -9 1527.85 174.346   5
   4   6   9 1343.78 156.995   5
   4   6   9 1277.05 116.241   4
   4   6  10 1030.49 126.251   7
   4   6  10 912.050 106.996   4
   4  -6  10 748.360 139.678   2
  -4  -6 -10 763.973 157.483   1
   4   6  10 1018.18 150.493   5
  -4   6 -10 696.638 129.999   4
  -4  -6 -10 1021.70 112.744   4
  -4   6 -10 853.923 113.167   3
  -4  -6 -11 86.3153 77.6485   1
  -4   6 -11 195.982 94.7864   4
   4   6  11 169.723 67.7516   7
  -4  -6 -11 134.574 60.4879   4
   4   6  11 154.301 57.1506   4
  -4   6 -11 258.092 70.3954   3
   4   6  11 267.193 90.7279   5
   4  -6  11 162.116 90.9921   2
  -4   6 -12 952.457 164.906   4
  -4  -6 -12 1282.41 142.272   4
  -4   6 -12 1243.11 130.275   3
   4   6  12 1338.59 141.993   4
   4  -6  12 1156.11 177.118   2
   4   6  12 1332.60 146.822   7
  -4  -6 -12 1352.58 193.980   1
   4   6  12 1166.98 163.187   5
  -4   6 -13 354.518 124.962   4
  -4   6 -13 634.982 91.2637   3
  -4  -6 -13 349.668 124.563   1
   4   6  13 672.435 110.333   7
   4   6  13 525.252 126.403   5
  -4  -6 -13 322.957 87.5972   4
   4   6  13 519.074 93.1605   4
   4  -6  13 378.447 121.518   2
  -4   6 -14 1675.83 220.463   4
   4   6  14 1478.86 192.162   5
  -4  -6 -14 1315.45 158.354   4
  -4   6 -14 1486.44 136.544   3
   4  -6  14 1528.09 212.100   2
  -4  -6 -14 1256.53 200.289   1
  -4   6 -15 182.074 102.675   4
  -4   6 -15 301.337 71.3307   3
   4  -6  15-21.5129 101.108   2
   4   6  15 198.418 84.6879   5
  -4  -6 -15 241.216 79.3630   4
  -4  -6 -15 105.832 103.401   1
   4  -6  16 3180.02 315.415   2
   4   6  16 3368.74 293.595   5
  -4  -6 -16 2943.73 317.453   1
  -4   6 -16 3260.63 323.703   4
  -4  -6 -16 2868.92 246.929   4
   4   6  16 3327.18 330.064   2
  -4   6 -17 240.846 137.684   4
   4  -6  17 145.403 110.534   2
  -4  -6 -17 146.850 92.7766   1
  -4  -6 -17 224.657 102.853   4
   4   6  17 32.4350 80.5580   5
   4   6  17 109.919 112.131   2
  -4   6 -18 266.081 109.740   4
  -4  -6 -18 430.313 124.490   4
   4   6  18 110.360 99.5675   5
   4  -6  18-13.4395 87.8912   2
   4   6  18 328.249 135.950   2
  -4  -6 -18 52.9445 115.834   1
   4   6  19-130.122 104.215   2
  -4  -6 -19 155.869 100.138   1
   4  -6  19 81.8636 96.0133   2
  -4  -6 -19-5.04204 71.9036   4
   4   6  19 146.228 103.709   5
  -4   6 -19-97.0883 131.916   4
  -4  -8  17 399.814 162.885   7
   4   8 -17 59.7267 83.0209   3
  -4  -8  17 415.417 118.739   1
   4  -8 -17 50.2390 97.7969   1
  -4   8  17 342.411 152.507   5
   4   8 -17 238.012 126.506   4
  -4  -8  16 1395.04 179.665   1
   4   8 -16 1223.44 212.296   4
  -4  -8  16 1620.32 251.305   7
   4  -8 -16 1998.84 275.029   1
   4   8 -16 1239.57 184.091   3
  -4   8  16 1621.21 251.659   5
   4  -8 -15 163.781 123.034   1
  -4  -8  15 37.7921 111.201   7
  -4   8  15-0.50813 90.8238   5
   4   8 -15 47.3709 80.6477   3
  -4  -8  15-11.3696 63.1009   1
   4   8 -15-49.5593 90.0521   4
   4   8 -14 582.682 154.063   4
  -4  -8  14 579.920 136.819   1
  -4  -8  14 616.725 164.907   7
   4  -8 -14 441.105 140.841   1
  -4   8  14 390.502 151.199   5
   4   8 -14 453.445 133.044   3
   4  -8 -13 139.184 89.3964   1
  -4  -8  13-27.7257 65.6648   1
   4   8 -13 87.0266 96.9336   3
  -4  -8  13 10.8339 93.1943   7
  -4   8  13-35.2744 90.9301   5
   4   8 -13 9.26529 77.2034   4
   4  -8 -12 2978.01 315.791   1
   4   8 -12 2599.56 256.198   4
  -4  -8  12 2619.19 277.832   7
   4   8 -12 2454.03 255.731   3
  -4  -8  12 2761.85 241.201   1
  -4   8  12 3022.24 311.467   5
   4  -8 -11 490.746 155.212   1
  -4  -8  11 591.361 122.646   1
  -4   8  11 414.001 137.835   5
  -4  -8  11 423.265 123.599   7
   4   8 -11 531.354 135.134   3
   4   8 -11 290.500 106.030   4
   4   8 -10 4561.40 272.998   2
   4   8 -10 4951.81 348.727   3
   4  -8 -10 4667.52 375.595   1
  -4  -8  10 4040.09 322.693   7
  -4   8  10 4591.91 362.499   5
   4   8 -10 4550.01 305.823   4
  -4  -8  10 4299.46 292.146   1
  -4   8   9 5627.60 396.922   5
   4   8  -9 5010.66 315.615   4
   4   8  -9 5304.07 356.264   3
   4   8  -9 5148.67 291.489   2
  -4  -8   9 5256.89 315.200   1
  -4  -8   9 5543.58 362.619   7
   4  -8  -9 5231.51 387.251   1
  -4  -8   8 346.907 87.9175   1
   4  -8  -8 463.876 134.135   1
  -4   8   8 688.445 156.540   5
   4   8  -8 353.829 86.5937   2
  -4  -8   8 554.678 132.664   7
   4   8  -8 509.218 128.336   3
   4   8  -8 511.382 119.857   4
   4  -8  -7 379.746 142.324   1
  -4   8   7 456.819 131.173   5
  -4  -8   7 274.388 90.8513   1
   4   8  -7 136.670 64.4868   2
  -4  -8   7 212.619 88.6628   7
   4   8  -7 385.560 102.910   4
   4   8  -6 12578.8 451.653   2
  -4  -8   6 12642.8 497.737   7
  -4   8   6 12559.8 562.621   5
  -4  -8   6 11615.3 466.956   1
   4  -8  -6 11738.5 552.863   1
   4   8  -6 13355.7 442.207   4
  -4  -8   5 73.7971 77.4692   1
  -4   8   5 67.8540 95.7839   5
  -4  -8   5-26.3877 61.5987   7
   4   8  -5 14.8704 67.7753   2
   4   8  -5-37.8373 62.4295   4
   4   8  -5 92.0536 76.0531   5
   4  -8  -5-22.7704 80.5603   1
  -4  -8   4 3560.73 256.265   1
   4   8  -4 3843.00 213.985   4
  -4  -8   4 4131.21 267.770   7
  -4   8   4 3856.55 307.357   5
   4   8  -4 3899.70 305.181   5
   4   8  -4 3813.66 258.320   2
   4  -8  -4 4069.59 323.310   1
  -4  -8   3 960.296 129.813   7
  -4   8   3 1087.41 170.526   5
   4  -8  -3 1273.99 184.925   1
   4   8  -3 966.393 151.342   5
   4   8  -3 835.956 126.846   2
  -4  -8   3 1204.27 163.063   1
   4   8  -3 1144.68 113.731   4
   4   8  -2 149.067 47.3185   4
  -4   8   2 225.287 83.4820   5
  -4  -8   2 108.071 77.4045   1
   4   8  -2 95.7669 73.6818   5
  -4  -8   2 187.677 62.4971   7
   4  -8  -2 103.986 75.6162   1
   4   8  -2 164.846 76.7354   2
  -4  -8   1-26.4498 74.2389   1
   4   8  -1 92.8348 66.8135   1
  -4   8   1 77.3921 65.0614   5
   4  -8  -1-52.6525 84.8898   1
   4   8  -1 216.143 92.5623   5
   4   8  -1 167.985 91.3644   2
   4   8  -1 16.2204 31.5361   4
  -4  -8   1 65.3587 50.8462   7
   4   8  -1-5.66802 36.7899   4
   4   8   0 3467.43 155.057   4
  -4  -8   0 3517.64 266.799   1
   4  -8   0 3074.01 101.383   7
  -4   8   0 4007.93 308.928   5
   4   8   0 3598.32 152.136   4
  -4  -8   0 3522.20 216.549   7
   4   8   0 3638.64 287.654   5
   4  -8   0 3641.86 300.964   1
  -4   8  -1 319.946 46.8039   4
  -4  -8  -1 365.325 105.101   1
   4   8   1 416.275 130.074   5
   4   8   1 453.889 89.7010   7
   4  -8   1 323.949 117.143   1
   4   8   1 356.933 47.9082   4
  -4   8  -1 545.189 133.417   5
  -4  -8  -1 420.533 83.5457   7
   4  -8   1 293.585 45.1158   7
   4   8   1 302.665 47.5071   4
   4   8   2 4449.71 136.318   4
   4  -8   2 4704.82 335.554   1
   4   8   2 4573.20 241.627   7
  -4  -8  -2 4589.35 309.114   1
  -4  -8  -2 4656.15 237.610   7
  -4   8  -2 4323.22 178.423   4
  -4   8  -2 4586.43 328.078   5
   4   8   2 5004.81 336.416   5
   4  -8   2 4415.95 190.081   7
  -4   8  -3 72.0940 44.4124   4
   4  -8   3-62.3273 116.430   1
   4   8   3 72.9110 45.7620   7
  -4  -8  -3 195.801 89.9235   1
   4  -8   3 60.8193 47.0091   7
   4   8   3 102.678 21.5773   4
   4   8   3 104.213 65.0298   5
  -4   8  -3 59.5604 73.0897   5
  -4   8  -4 2085.62 227.498   5
   4   8   4 2302.12 172.544   7
   4  -8   4 2515.52 177.909   7
   4   8   4 2320.56 233.908   5
  -4  -8  -4 2220.59 228.337   1
  -4   8  -4 2267.32 164.459   4
   4  -8   4 2561.57 250.203   1
   4  -8   5 397.722 123.195   1
  -4   8  -5 605.840 98.5647   4
  -4  -8  -5 474.791 131.991   1
   4   8   5 382.430 70.3251   7
   4   8   5 407.949 117.816   5
  -4   8  -5 640.293 149.246   5
   4  -8   5 518.298 103.068   7
  -4   8  -6 6816.51 411.127   5
   4  -8   6 7166.42 334.221   7
   4   8   6 6771.74 293.307   7
   4   8   6 6974.80 406.363   5
   4  -8   6 6825.71 412.317   1
  -4   8  -6 6990.26 316.669   4
  -4  -8  -6 6972.41 413.579   1
   4  -8   7 2301.63 248.523   1
  -4  -8  -7 2614.99 272.450   1
   4   8   7 2241.55 173.969   7
  -4   8  -7 2217.07 243.129   5
   4   8   7 2505.03 245.546   5
  -4   8  -7 2393.73 204.406   4
   4  -8   8 1746.96 216.808   1
  -4   8  -8 1975.68 195.183   4
   4   8   8 1687.74 210.380   5
   4   8   8 1576.34 149.508   7
  -4  -8  -8 1798.65 229.472   1
  -4   8  -8 1837.68 228.206   5
   4   8   9 1718.28 214.625   5
  -4  -8  -9 1967.03 247.652   1
   4   8   9 1866.04 163.226   7
  -4   8  -9 1909.17 203.486   4
   4  -8   9 2338.83 261.186   1
   4   8  10 3779.12 313.370   5
   4  -8  10 3496.41 308.349   1
  -4  -8 -10 3440.36 323.450   1
  -4   8 -10 3788.61 290.340   4
   4  -8  11 52.8009 84.7707   1
  -4   8 -11-138.733 102.348   4
   4   8  11-66.7669 70.2068   5
  -4  -8 -11 6.85468 93.3301   1
   4  -8  11 146.247 105.218   2
  -4   8 -11-21.7139 73.4503   3
  -4   8 -12 649.761 133.950   4
   4  -8  12 759.447 165.285   2
   4   8  12 784.757 163.240   5
  -4   8 -12 774.477 123.628   3
  -4  -8 -12 675.044 158.973   1
  -4  -8 -13 306.201 129.786   1
  -4   8 -13 442.534 105.214   3
  -4   8 -13 226.755 116.986   4
   4  -8  13 528.632 154.037   2
   4   8  13 538.647 135.332   5
  -4   8 -14 334.405 122.615   4
   4  -8  14 563.124 144.787   2
   4   8  14 504.639 140.021   5
  -4   8 -14 352.905 91.8447   3
  -4  -8 -14 573.978 172.706   1
  -4   8 -15 13.0613 90.6335   4
  -4  -8 -15 21.2889 108.197   1
   4  -8  15 286.906 138.986   2
   4   8  15 418.091 136.345   5
  -4   8 -16 2315.57 288.324   4
  -4  -8 -16 1886.88 290.189   1
   4  -8  16 1973.20 258.438   2
   4   8  16 2348.30 276.495   5
   4  10 -12 108.890 81.2908   4
  -4 -10  12 129.900 102.387   1
  -4  10  12 156.574 115.971   5
  -4 -10  12 19.6395 95.4938   7
   4  10 -12 208.439 125.981   3
   4 -10 -12-13.5684 89.3644   1
  -4 -10  11 195.604 115.342   7
  -4 -10  11 126.490 88.5073   1
   4 -10 -11 105.765 116.815   1
  -4  10  11-104.017 110.588   5
   4  10 -11-25.4840 98.9910   3
   4  10 -11-103.394 75.6984   4
   4 -10 -10 445.513 149.195   1
  -4 -10  10 813.960 159.990   7
  -4  10  10 779.025 189.469   5
   4  10 -10 656.800 152.414   3
  -4 -10  10 744.205 152.654   1
   4  10 -10 688.419 139.280   4
  -4 -10   9 694.409 155.008   1
   4  10  -9 727.572 137.193   4
  -4  10   9 1079.50 210.104   5
   4 -10  -9 632.329 169.514   1
  -4 -10   9 967.910 169.110   7
   4  10  -9 829.290 169.540   3
   4  10  -9 1021.42 189.057   5
   4  10  -8-61.7434 94.4810   5
  -4 -10   8 163.087 91.2160   7
   4 -10  -8 60.1292 103.297   1
  -4 -10   8 84.4884 80.2654   1
  -4  10   8 91.6723 100.268   5
   4  10  -8 113.077 97.8777   3
   4  10  -8-96.5972 70.8990   4
  -4  10   7 296.889 150.316   5
  -4 -10   7 180.849 85.5694   7
   4 -10  -7 213.632 113.714   1
   4  10  -7 231.681 112.637   5
  -4 -10   7 271.029 104.675   1
   4  10  -7 249.111 85.2295   4
   4  10  -6 3150.09 319.177   5
  -4 -10   6 3300.15 270.298   7
  -4 -10   6 3237.26 288.458   1
   4 -10  -6 4015.30 370.259   1
  -4  10   6 3443.30 343.662   5
   4  10  -6 3273.11 227.404   4
  -4  10   5 268.086 126.613   5
   4  10  -5 144.373 115.787   5
  -4 -10   5 214.321 84.3824   7
  -4 -10   5 301.262 108.447   1
   4 -10  -5 165.150 121.893   1
   4  10  -5 119.869 65.9731   4
  -4 -10   4-83.9479 73.8378   1
  -4  10   4 7.14919 98.1842   5
  -4 -10   4 107.222 69.7260   7
   4  10  -4 3.64252 80.6681   5
   4 -10  -4 18.9566 89.6578   1
  -4 -10   3 1360.36 162.485   7
   4  10  -3 1319.61 210.082   5
  -4  10   3 1653.61 244.978   5
   4 -10  -3 1543.83 234.813   1
  -4 -10   3 1407.88 200.158   1
  -4 -10   2 3.29170 51.5679   7
  -4  10   2 0.93535 98.2518   5
   4  10  -2-52.9667 77.7899   5
   4 -10  -2-113.111 80.3820   1
  -4 -10   2-38.1177 81.0973   1
  -4 -10   1 180.206 106.073   1
  -4 -10   1 23.3671 45.7031   7
   4  10  -1-40.4996 83.1898   5
   4 -10  -1 58.9046 99.1209   1
  -4  10   1-170.492 106.131   5
  -4  10   0 577.996 163.336   5
   4 -10   0 749.994 177.088   1
  -4 -10   0 637.123 105.333   7
   4  10   0 689.390 165.351   5
  -4 -10   0 500.944 132.854   1
  -4 -10  -1 81.7828 44.7469   7
  -4 -10  -1 167.039 95.3709   1
  -4  10  -1 334.459 127.123   5
   4 -10   1 191.881 120.683   1
   4  10   1 341.493 113.780   5
  -4 -10  -2 533.212 138.395   1
   4 -10   2 816.217 182.970   1
   4  10   2 984.951 182.609   5
  -4  10  -2 754.058 159.096   5
   4 -10   3-87.8007 106.382   1
  -4 -10  -3-138.641 103.068   1
   4  10   3 23.5247 68.1631   5
  -4  10  -3 72.3242 107.767   5
  -4  10  -4-37.2570 95.0284   5
   4  10   4 123.153 102.842   5
  -4 -10  -4 206.915 114.198   1
   4 -10   4 3.73005 78.5416   1
   4 -10   5-41.5999 52.8046   7
  -4  10  -5 5.66329 78.5566   5
   4  10   5 37.4489 82.3617   5
   4 -10   5 101.445 106.740   1
  -4 -10  -5-28.5766 80.5524   1
  -4  10  -6 1629.15 234.905   5
   4 -10   6 1437.18 225.027   1
   4 -10   6 1230.27 147.771   7
   4  10   6 1134.77 200.264   5
  -4 -10  -6 1318.40 209.969   1
   4  10   7-8.73970 99.2733   5
   4 -10   7 186.297 83.2588   7
  -4  10  -7 227.821 112.258   5
   4 -10   7 102.948 96.0934   1
  -4 -10  -7 74.7065 106.798   1
  -4 -10  -8 753.244 178.485   1
   4 -10   8 686.405 123.833   7
  -4  10  -8 639.541 169.589   5
   4  10   8 624.971 165.928   5
   4 -10   8 776.203 178.143   1
   4 -10   9 217.440 112.901   1
   4 -10   9 29.9847 67.8130   7
  -4 -10  -9-133.460 114.061   1
  -4  10  -9 124.033 105.361   5
   4  10   9 34.7472 89.1024   5
   4 -10  10 841.929 179.190   1
  -4  10 -10 531.620 142.629   5
   4 -10  10 716.196 140.514   7
  -4 -10 -10 825.000 188.449   1
  -4  10 -10 833.989 144.500   4
   4  10  10 594.033 162.257   5
  -4  10 -11 272.050 98.9982   4
   4 -10  11 461.347 155.540   1
   4 -10  11 72.7564 91.5939   7
  -4  10 -11 171.774 90.0847   3
  -4  10 -11 369.904 141.162   5
  -4 -10 -11 372.735 139.630   1
   4  10  11 265.822 127.745   5
   5  -1 -23 2657.33 317.752   4
   5   1 -23 2648.02 267.970   3
  -5   1  23 2694.38 286.492   2
  -5  -1  23 2922.76 286.787   2
   5   1 -23 2871.19 337.504   4
   5   1 -22 264.079 113.917   3
   5   1 -22-4.78672 117.647   4
  -5  -1  22 217.925 107.654   2
  -5   1  22 150.797 96.7294   2
   5  -1 -22 152.613 116.918   4
  -5  -1  21 3012.75 271.327   2
   5   1 -21 3585.15 352.593   4
  -5   1  21 3649.32 316.251   2
   5  -1 -21 3350.40 331.779   4
   5   1 -21 3457.57 290.937   3
  -5   1  20-185.408 107.501   2
   5  -1 -20-193.183 140.499   3
   5   1 -20 121.108 90.2526   3
  -5  -1  20-74.1068 87.0536   2
   5   1 -20 30.7321 100.251   4
   5  -1 -20 16.2770 96.5255   4
   5   1 -19 4197.04 354.551   4
   5   1 -19 4605.16 315.421   3
  -5  -1  19 4364.74 304.057   2
   5  -1 -19 4552.07 330.831   3
  -5   1  19 4132.93 311.840   2
   5  -1 -19 4114.47 340.351   4
  -5  -1  18-40.6411 65.9198   2
  -5   1  18-56.5133 71.0923   2
   5   1 -18 36.0002 94.1975   4
   5   1 -18 18.0355 20.9869   6
   5  -1 -18 6.83821 88.3561   4
   5  -1 -18-96.8611 111.504   3
   5   1 -18-0.30714 94.1191   3
   5  -1 -17 17171.6 598.719   3
   5   1 -17 18302.2 591.289   3
   5   1 -17 17553.9 315.869   6
   5  -1 -17 17972.1 648.058   4
  -5  -1  17 17696.0 558.992   2
   5   1 -17 17962.3 671.623   4
  -5   1  17 18471.5 614.655   2
  -5  -1  17 17705.1 571.925   1
  -5   1  16 806.886 127.682   2
  -5  -1  16 1023.45 133.254   2
  -5  -1  16 1023.43 137.547   1
   5   1 -16 1112.45 81.4458   6
  -5  -1  16 1165.80 153.665   3
   5  -1 -16 1116.48 165.130   3
   5   1 -16 1233.00 163.599   3
   5   1 -16 1110.67 171.012   4
   5  -1 -16 1018.80 172.750   4
   5   1 -15 58.1714 29.1777   6
  -5   1  15-56.9369 72.0482   1
  -5   1  15 24.4091 56.0389   3
   5   1 -15 41.8467 70.1526   3
  -5  -1  15-28.4123 65.2528   1
   5   1 -15 198.410 106.610   4
  -5  -1  15 25.5855 50.2427   2
  -5  -1  15 26.2835 53.9872   3
   5  -1 -15 156.359 91.3600   3
   5  -1 -15 119.190 85.4105   4
  -5   1  15-19.8720 63.3749   2
  -5  -1  14 27.2450 42.1503   1
  -5  -1  14 11.1938 44.9500   2
   5   1 -14 41.1959 24.8139   6
   5   1 -14 79.5744 79.9087   3
  -5  -1  14 56.7558 53.2067   3
  -5   1  14 95.2139 68.4180   3
   5  -1 -14 96.4408 69.4419   1
   5  -1 -14 104.192 79.5965   3
   5   1 -14-127.444 112.394   4
   5  -1 -14 1.66273 70.7657   4
  -5   1  14-10.9435 54.6795   1
   5  -1 -13 8.58592 50.2394   1
   5   1 -13 74.0639 74.9685   4
   5   1 -13 116.821 74.6038   3
   5  -1 -13 251.590 98.4562   3
  -5   1  13 223.265 88.1942   5
  -5   1  13 68.7972 50.2156   3
  -5  -1  13 50.3445 44.3050   1
  -5   1  13 92.9896 52.3903   1
   5  -1 -13 84.7977 77.2875   5
  -5  -1  13 56.4982 45.1692   2
  -5  -1  13 102.068 62.1275   3
   5   1 -13 103.702 58.1816   5
   5  -1 -13 74.8250 68.2674   4
  -5  -1  12 175.346 49.5174   2
  -5  -1  12 197.210 60.3372   3
   5  -1 -12 167.603 68.8421   1
  -5  -1  12 153.462 50.2955   1
  -5   1  12 230.957 68.0788   1
   5  -1 -12 207.146 89.5482   3
   5   1 -12 149.252 69.0236   3
  -5   1  12 224.624 75.1868   3
   5  -1 -12 262.014 81.1554   5
   5   1 -12 129.249 55.9405   5
  -5   1  12 33.8838 52.3215   5
   5  -1 -12 163.841 75.3932   4
   5   1 -12 90.5231 51.5806   4
  -5  -1  11 1852.10 140.489   1
   5   1 -11 2126.84 188.892   5
   5  -1 -11 1994.24 165.043   1
   5   1 -11 1619.07 150.801   3
  -5   1  11 1964.50 157.288   1
  -5  -1  11 1841.54 155.827   3
   5  -1 -11 2100.10 183.765   5
   5  -1 -11 1969.07 174.198   3
   5  -1 -11 1997.12 177.147   4
  -5   1  11 2076.14 171.357   3
  -5  -1  11 1786.58 135.770   2
  -5  -1  10 750.714 84.3166   1
   5   1 -10 798.794 108.635   5
  -5   1  10 806.381 102.556   1
  -5  -1  10 709.286 81.1054   2
   5  -1 -10 679.769 97.0837   1
  -5   1  10 625.426 100.335   3
  -5  -1  10 729.801 99.0043   3
   5   1 -10 650.032 96.0299   3
   5  -1 -10 914.062 122.262   5
   5  -1 -10 799.568 115.839   3
  -5  -1   9 26555.3 597.289   7
  -5  -1   9 25506.8 438.679   1
   5  -1  -9 25559.6 563.007   3
  -5   1   9 26405.3 554.976   3
  -5   1   9 25963.1 508.558   1
   5  -1  -9 26102.2 515.028   1
   5   1  -9 26168.2 545.806   3
  -5  -1   9 27086.0 548.836   3
   5   1  -9 25711.0 573.058   5
   5  -1  -9 27052.9 587.803   5
  -5  -1   9 25582.1 429.137   2
  -5  -1   8 2850.95 135.282   1
   5  -1  -8 3029.93 168.945   1
  -5  -1   8 3091.00 203.568   7
  -5   1   8 3044.06 182.901   3
   5  -1  -8 2979.45 192.583   3
   5   1  -8 3225.83 190.996   5
   5   1  -8 3122.44 189.272   3
  -5   1   8 3058.50 166.321   1
   5  -1  -8 2937.73 187.895   5
  -5  -1   8 2972.20 133.753   2
  -5  -1   8 3109.66 182.036   3
  -5  -1   7 21747.3 327.886   1
  -5  -1   7 22760.3 469.527   3
   5  -1  -7 22592.3 488.900   3
  -5   1   7 22407.2 444.452   7
   5   1  -7 21927.3 467.817   3
  -5   1   7 22089.5 416.244   1
   5  -1  -7 22429.4 482.224   5
  -5  -1   7 22134.9 498.024   7
   5   1  -7 22180.2 473.517   5
  -5  -1   7 22954.7 328.061   2
   5  -1  -7 22655.1 424.781   1
   5  -1  -6 1268.80 126.833   3
  -5  -1   6 1189.56 67.1409   2
  -5   1   6 1257.72 105.647   7
  -5  -1   6 1313.84 128.372   7
   5   1  -6 1375.98 113.652   5
   5  -1  -6 1325.98 117.309   5
  -5   1   6 1357.37 99.8768   1
   5  -1  -6 1333.85 101.539   1
   5   1  -6 1269.48 114.103   3
  -5  -1   6 1305.17 71.6760   1
  -5   1   5 33949.1 449.105   1
   5  -1  -5 33849.4 523.656   5
  -5  -1   5 33420.6 553.928   7
   5  -1  -5 34587.5 554.904   3
  -5   1   5 34475.6 475.955   7
   5   1  -5 32403.4 525.291   3
   5  -1  -5 33960.7 456.579   1
   5   1  -5 33348.7 354.173   6
  -5  -1   5 34228.7 291.647   1
   5   1  -5 34855.0 511.804   5
  -5  -1   5 33619.8 290.412   2
   5  -1  -4 21254.1 384.175   5
  -5  -1   4 22129.3 427.403   7
   5   1  -4 21951.9 410.890   3
   5  -1  -4 21756.8 421.885   3
   5  -1  -4 21191.5 353.380   7
   5  -1  -4 21144.6 339.380   1
  -5   1   4 21359.8 338.450   1
  -5   1   4 21432.3 350.290   7
   5   1  -4 21387.7 294.652   6
   5  -1  -3 24363.1 352.877   1
  -5   1   3 24535.6 350.691   7
   5   1  -3 25247.6 335.147   6
  -5  -1   3 23967.9 425.271   7
  -5   1   3 24964.9 385.194   5
   5  -1  -3 24830.9 427.004   3
  -5   1   3 24866.1 350.387   1
   5   1  -3 24174.6 414.429   3
   5  -1  -3 25070.6 382.957   5
   5  -1  -3 24506.4 364.225   7
   5  -1  -2 40399.6 508.427   3
   5  -1  -2 40443.1 441.936   5
   5  -1  -2 38775.4 438.716   7
  -5   1   2 40465.3 430.750   7
  -5  -1   2 39323.8 451.569   6
  -5  -1   2 41480.0 534.969   7
  -5   1   2 40598.9 450.231   5
   5  -1  -2 38428.1 442.634   1
  -5   1   2 40561.1 485.440   2
   5   1  -2 40937.5 513.335   3
   5   1  -2 40837.0 450.696   6
  -5  -1   1 20541.4 214.253   2
   5   1  -1 20530.3 214.626   2
   5   1  -1 19652.7 333.854   6
  -5   1   1 19758.3 283.358   5
   5   1  -1 20114.4 204.410   1
   5   1  -1 20441.5 348.688   3
  -5   1   1 20175.9 305.478   7
   5  -1  -1 20183.4 286.278   5
   5  -1  -1 19798.0 341.012   4
   5  -1  -1 20992.8 340.958   3
   5  -1  -1 20168.0 305.908   7
  -5  -1   1 19653.0 361.466   7
  -5   1   1 20452.8 348.098   2
   5  -1   0 1118.67 80.4760   3
   5  -1   0 933.560 68.7049   7
  -5   1   0 991.067 62.1771   5
   5  -1   0 1018.20 60.5230   5
   5   1   0 1011.00 78.4731   3
  -5   1   0 944.773 71.6000   7
  -5   1   0 879.062 68.3148   3
   5   1   0 913.502 82.9352   4
   5   1   0 996.153 60.7971   2
   5   1   0 994.160 80.7268   6
  -5   1   0 844.710 77.6799   2
  -5  -1   0 936.539 80.9697   7
   5   1   0 985.050 61.8387   1
   5  -1   0 918.308 75.5854   4
  -5  -1   0 872.101 55.8078   2
   5  -1   1 149789. 976.851   4
  -5  -1  -1 147713. 991.888   7
   5   1   1 147910. 995.336   4
  -5   1  -1 149479. 680.660   5
  -5   1  -1 148174. 758.242   3
   5   1   1 149422. 1012.58   6
   5   1   1 148447. 858.672   3
   5  -1   1 149839. 763.361   3
   5   1   1 149895. 823.716   2
   5  -1   1 147456. 889.844   7
   5   1   1 147677. 820.457   1
  -5  -1  -1 146171. 822.671   2
  -5   1  -1 148331. 977.732   2
   5   1   2 66848.5 689.428   4
  -5   1  -2 67885.2 684.552   2
   5  -1   2 67640.6 462.167   3
   5   1   2 67903.9 717.433   6
  -5   1  -2 67042.1 458.223   3
  -5  -1  -2 68179.1 342.662   5
   5  -1   2 65640.6 690.762   4
   5   1   2 67586.3 342.453   5
  -5  -1  -2 67922.3 622.888   2
  -5   1  -2 66314.4 475.263   5
   5   1   2 69144.9 566.080   3
   5   1   2 68580.5 629.183   1
   5   1   2 69201.9 626.099   2
   5  -1   3 72795.5 764.638   4
   5  -1   3 73287.6 409.664   3
  -5   1  -3 74672.3 755.670   2
   5   1   3 74155.1 709.049   2
   5   1   3 74211.4 781.060   6
  -5  -1  -3 72830.2 709.074   2
  -5   1  -3 73990.8 402.028   3
   5   1   3 74753.9 421.414   5
   5   1   3 73651.5 754.030   4
  -5  -1  -3 72050.5 423.885   5
   5   1   3 74643.3 723.217   1
   5   1   4 3027.84 165.568   4
  -5   1  -4 3565.72 176.586   2
   5   1   4 3424.52 171.977   1
   5   1   4 3288.54 107.985   5
   5  -1   4 3203.90 172.321   4
  -5  -1  -4 3053.01 104.619   5
   5   1   4 3597.32 179.936   6
   5   1   5 21666.3 448.116   4
   5   1   5 22556.4 317.732   5
   5  -1   5 23015.5 477.748   4
   5   1   5 21870.9 462.739   1
  -5  -1  -5 22921.0 320.997   5
   5   1   5 23402.2 473.433   6
  -5   1  -5 22877.6 466.672   2
  -5  -1  -6 4290.30 214.979   4
  -5  -1  -6 4436.37 221.233   6
  -5  -1  -6 4317.86 157.914   5
   5   1   6 4475.06 224.397   1
   5   1   6 4336.72 158.089   5
   5  -1   6 4460.23 223.298   4
   5   1   6 4438.97 216.642   4
  -5   1  -6 4414.26 219.606   2
  -5  -1  -7 74882.4 929.599   4
   5  -1   7 77934.9 959.184   4
   5   1   7 74359.0 707.733   5
  -5  -1  -7 72623.5 913.765   6
  -5  -1  -7 74812.5 716.033   5
  -5   1  -7 75912.4 945.115   2
   5   1   7 72156.3 955.980   1
   5   1   7 75037.0 918.341   4
  -5  -1  -8 5520.56 262.312   4
   5   1   8 5791.31 266.626   4
  -5  -1  -8 5634.51 266.587   6
  -5  -1  -8 5768.29 215.856   5
   5   1   8 5191.31 271.704   1
   5   1   8 5194.85 161.463   3
   5  -1   8 5530.17 271.548   4
  -5   1  -8 5094.39 260.081   2
  -5  -1  -9 10727.5 374.800   6
   5   1   9 10865.3 240.600   3
   5   1   9 11108.7 385.962   4
   5   1   9 11076.3 414.905   1
  -5  -1  -9 10592.1 314.433   5
  -5  -1  -9 10104.3 377.210   4
  -5   1  -9 10749.7 330.623   5
  -5   1  -9 11098.0 398.960   2
   5  -1   9 11211.1 402.402   4
  -5  -1 -10 3791.61 234.753   6
   5   1  10 3726.27 251.272   1
  -5   1 -10 3575.79 203.346   5
   5   1  10 3688.76 145.611   3
  -5  -1 -10 3299.43 192.137   5
  -5  -1 -10 3134.49 226.350   4
   5  -1  10 3583.70 241.151   4
   5   1  10 3599.19 232.063   4
  -5   1 -10 3876.34 248.160   2
   5  -1  11 14813.4 497.186   2
   5   1  11 14606.1 509.169   1
   5  -1  11 14707.4 509.204   1
   5   1  11 14437.9 294.652   3
  -5  -1 -11 14544.0 460.171   6
   5   1  11 14434.4 479.710   4
  -5  -1 -11 14069.7 482.957   4
  -5  -1 -11 14172.3 415.356   5
  -5   1 -11 14403.4 428.308   5
   5  -1  11 14665.0 500.833   4
  -5   1 -11 14464.6 494.593   2
   5   1  11 14449.9 494.813   2
  -5   1 -11 13946.8 498.176   4
  -5  -1 -12 539.482 103.000   6
   5   1  12 613.788 123.500   1
  -5  -1 -12 627.289 116.666   4
   5  -1  12 540.860 108.981   4
   5  -1  12 665.165 126.329   2
   5   1  12 672.231 124.392   2
   5   1  12 592.269 64.4834   3
  -5   1 -12 497.328 116.517   4
  -5  -1 -12 744.604 110.284   5
  -5   1 -12 556.747 98.0648   5
   5   1  12 630.476 116.543   4
   5  -1  12 650.853 117.171   1
  -5   1 -12 770.906 126.672   2
  -5   1 -13 13628.2 538.120   4
   5  -1  13 14146.7 525.979   2
   5   1  13 13731.6 307.522   3
  -5  -1 -13 13027.2 465.097   6
   5   1  13 14211.1 529.558   2
  -5  -1 -13 13737.6 450.258   5
  -5   1 -13 14295.1 470.373   5
  -5   1 -13 13083.1 475.194   6
  -5  -1 -13 12889.0 500.907   4
  -5   1 -14-121.671 93.9076   4
   5   1  14 70.4248 64.0756   2
   5   1  14 24.4607 31.1985   3
  -5  -1 -14-16.6957 51.1852   5
  -5   1 -14 14.9330 60.0713   6
  -5  -1 -14-50.1907 81.2257   6
   5  -1  14 81.5483 85.4459   2
  -5   1 -14-65.7909 52.0077   5
  -5  -1 -14-45.8606 78.8464   4
  -5   1 -15 64.1152 82.2233   4
   5   1  15 112.195 84.6375   2
   5  -1  15 170.378 82.0070   2
   5   1  15 84.6269 40.6974   3
  -5   1 -15 116.530 81.7923   6
  -5  -1 -15 56.4176 83.3810   4
  -5  -1 -15 102.609 67.5536   5
  -5  -1 -15 93.8376 59.6870   6
  -5   1 -15 17.4486 62.1763   5
   5   1  16 1703.98 204.038   2
  -5   1 -16 1540.73 182.607   6
   5  -1  16 2093.56 234.487   2
   5   1  16 1885.10 125.664   3
  -5  -1 -16 1699.30 211.316   4
  -5  -1 -16 1803.43 196.488   6
  -5   1 -16 1440.96 213.151   4
   5  -1  17 8132.81 460.943   2
  -5   1 -17 7848.32 410.910   6
  -5  -1 -17 8002.45 403.902   6
   5   1  17 8361.31 466.325   2
  -5   1 -17 8509.46 488.035   4
  -5  -1 -17 8044.82 467.108   4
  -5  -1 -18 0.85731 93.2676   4
   5   1  18 21.9874 101.455   2
  -5   1 -18 87.0811 75.0255   6
   5  -1  18 247.529 121.641   2
  -5  -1 -18 41.3552 62.7593   6
  -5   1 -18 68.8064 116.085   4
  -5  -1 -19 12132.8 607.900   4
   5  -1  19 12116.1 597.967   2
  -5   1 -19 12356.5 543.539   6
  -5  -1 -19 13051.4 537.010   6
   5   1  19 13071.8 624.452   2
  -5   1 -19 12832.4 637.205   4
  -5   1 -20 207.662 77.5511   6
  -5   1 -20 297.151 147.057   4
   5  -1  20 347.583 124.647   2
   5   1  20 350.214 131.806   2
  -5  -1 -20 214.984 122.017   4
  -5  -1 -20 177.319 77.5140   6
  -5   1 -21 1873.43 264.899   4
   5  -1  21 2057.79 269.054   2
   5   1  21 2401.94 290.350   2
  -5  -1 -21 1765.25 221.452   6
  -5  -1 -21 1838.49 250.722   4
  -5   1 -21 1869.41 223.878   6
  -5   1 -22-8.16900 125.504   4
   5  -1  22 30.7168 95.7062   2
   5   1  22-110.489 106.191   2
  -5  -1 -22 74.4182 101.089   4
  -5   1 -22 63.0806 74.2429   6
   5  -3 -22 157.669 115.376   4
  -5   3  22 200.572 95.9565   2
  -5  -3  22 221.659 131.696   7
   5   3 -22 130.805 98.4384   3
  -5  -3  22 300.664 121.026   2
   5   3 -22 430.438 154.401   4
   5  -3 -21 2340.24 273.563   4
  -5   3  21 2348.61 271.035   2
  -5  -3  21 2783.87 255.677   2
   5   3 -21 2640.13 256.680   3
  -5  -3  20 99.3589 64.7060   2
   5   3 -20 371.748 119.918   3
   5   3 -20 206.790 127.469   4
  -5   3  20-38.8978 91.7715   2
   5  -3 -20 118.557 79.7621   4
  -5  -3  19 1231.41 160.263   2
   5  -3 -19 1143.07 188.799   1
   5   3 -19 1426.86 184.062   3
  -5   3  19 1533.42 225.533   5
  -5   3  19 1050.21 181.259   2
   5   3 -19 1325.89 213.038   4
   5  -3 -19 1263.52 191.943   4
  -5  -3  18 39.7153 57.5028   2
  -5   3  18-82.2418 118.997   5
   5   3 -18 15.2369 76.0729   3
   5  -3 -18-65.5620 100.822   1
   5   3 -18 171.142 114.426   4
   5  -3 -18 16.4248 87.1258   4
   5  -3 -17 8327.89 425.748   4
  -5  -3  17 8982.72 406.487   1
  -5   3  17 8629.52 480.000   5
  -5  -3  17 8463.00 380.715   2
   5   3 -17 8359.17 408.191   3
   5   3 -17 8863.33 494.284   4
   5  -3 -17 8091.83 452.552   1
  -5  -3  16-11.1797 49.2119   1
   5  -3 -16 20.0061 71.5303   4
   5   3 -16-25.6370 97.7211   3
   5  -3 -16 98.9051 79.2948   1
   5   3 -16-84.5169 104.846   4
  -5   3  16 96.9703 87.7907   5
  -5  -3  16 3.28592 73.4569   3
  -5  -3  16 25.3372 52.2010   2
  -5  -3  15 12275.3 440.008   1
   5  -3 -15 11973.5 513.767   1
   5   3 -15 11269.4 449.687   3
  -5  -3  15 11662.6 447.929   3
  -5   3  15 12163.1 528.401   5
  -5  -3  15 12330.3 414.846   2
   5   3 -15 11204.8 517.965   4
   5  -3 -15 10719.4 443.694   4
  -5  -3  14 1592.85 166.713   3
  -5  -3  14 1565.24 144.406   2
   5  -3 -14 1734.62 194.968   1
   5   3 -14 1410.16 185.564   4
   5   3 -14 1530.60 169.003   3
  -5  -3  14 1488.27 147.626   1
  -5   3  14 1291.54 181.449   5
   5  -3 -14 1435.74 166.005   4
  -5   3  13 2304.34 210.737   1
  -5   3  13 1844.11 187.605   3
   5  -3 -13 1582.66 178.326   1
  -5  -3  13 1487.92 132.057   2
   5   3 -13 1570.10 164.531   3
  -5   3  13 1761.29 101.977   6
  -5  -3  13 1341.12 151.952   3
  -5  -3  13 2025.83 220.530   7
  -5   3  13 1671.47 188.490   5
  -5  -3  13 1585.94 144.964   1
   5   3 -13 1673.45 195.271   4
   5  -3 -13 1735.74 168.050   4
   5   3 -12 421.577 95.0654   3
   5   3 -12 181.850 78.7520   4
  -5   3  12 267.153 42.3263   6
  -5  -3  12 319.173 101.383   7
  -5  -3  12 286.777 64.0643   1
   5  -3 -12 240.435 73.5912   1
  -5   3  12 333.022 95.2404   3
  -5  -3  12 168.484 57.3770   3
  -5   3  12 213.740 66.8262   1
  -5   3  12 299.714 89.7944   5
   5  -3 -12 169.609 68.9776   4
  -5  -3  12 292.502 63.0167   2
   5  -3 -11 4066.28 257.427   1
  -5  -3  11 3598.09 183.289   2
   5   3 -11 3045.25 214.496   3
  -5   3  11 3526.20 253.970   5
  -5  -3  11 3925.03 282.605   7
  -5   3  11 3668.00 250.135   3
   5  -3 -11 3791.65 259.956   5
  -5  -3  11 3720.11 196.820   1
  -5  -3  11 3564.52 227.181   3
   5  -3 -11 3618.06 213.490   4
  -5   3  11 3563.84 240.159   1
  -5   3  11 3776.25 148.138   6
   5   3 -11 3752.31 260.066   4
  -5  -3  10 1345.09 156.310   7
  -5   3  10 1287.03 90.4798   6
  -5   3  10 1257.97 146.995   3
   5  -3 -10 1344.13 150.322   1
   5  -3 -10 1121.96 139.873   5
   5   3 -10 1201.43 138.498   3
  -5  -3  10 1491.31 113.709   2
  -5   3  10 1449.96 150.116   1
   5  -3 -10 1259.51 125.052   4
  -5  -3  10 1305.75 133.583   3
   5  -3  -9 19825.4 524.886   1
  -5  -3   9 20899.5 514.482   3
  -5   3   9 20188.7 526.864   1
  -5  -3   9 19191.8 368.968   2
   5   3  -9 19390.0 358.623   2
  -5  -3   9 20121.3 569.599   7
   5   3  -9 19854.4 508.551   3
  -5   3   9 19268.3 339.067   6
   5  -3  -9 19932.8 546.381   5
  -5   3   8 1215.46 129.783   1
  -5   3   8 1511.59 111.663   7
  -5  -3   8 1189.99 89.2653   2
   5  -3  -8 1238.56 134.424   5
   5   3  -8 1177.73 128.856   3
  -5  -3   8 1260.26 143.630   7
   5   3  -8 1407.74 90.2293   2
   5  -3  -8 1270.40 137.325   1
  -5   3   7 50811.3 774.710   1
   5  -3  -7 50913.6 804.747   5
  -5  -3   7 50264.4 502.935   2
  -5  -3   7 50009.1 829.467   7
   5  -3  -7 49622.6 780.804   1
   5   3  -7 49107.1 762.785   3
  -5   3   7 49975.0 562.832   7
   5   3  -7 49420.7 470.292   2
  -5  -3   6 10842.8 374.307   7
  -5  -3   6 11023.0 215.888   2
   5  -3  -6 10904.3 354.690   1
   5   3  -6 11186.9 358.074   3
  -5   3   6 11273.6 238.829   7
   5  -3  -6 11751.0 376.521   5
  -5   3   6 11174.8 356.388   1
   5   3  -6 11175.1 201.141   2
   5   3  -5 37945.1 342.776   2
   5  -3  -5 37527.3 640.149   1
   5  -3  -5 38840.7 648.507   5
  -5  -3   5 37264.2 663.389   7
  -5  -3   5 37173.8 407.104   1
  -5   3   5 37257.3 382.430   7
  -5   3   5 39311.3 640.995   1
   5   3  -5 37604.5 640.574   3
  -5  -3   4 4715.35 140.913   1
  -5   3   4 4885.82 119.847   7
   5   3  -4 4970.10 124.783   2
  -5  -3   4 4732.01 228.142   7
   5   3  -4 4744.66 227.705   3
   5  -3  -4 5317.87 232.897   5
  -5   3   4 5192.31 231.641   1
  -5  -3   3 34489.6 377.206   1
   5   3  -3 35568.8 597.121   7
   5   3  -3 34876.8 592.461   3
   5  -3  -3 34394.2 572.424   5
   5   3  -3 34417.9 347.111   2
   5  -3  -3 33337.0 292.112   7
  -5  -3   3 35727.0 595.636   7
  -5   3   3 33938.0 279.969   7
  -5   3   3 34742.1 579.445   1
   5  -3  -3 32711.7 415.630   4
   5  -3  -2 7972.81 204.025   4
   5  -3  -2 7558.64 140.614   7
  -5  -3   2 8174.61 191.945   1
   5  -3  -2 8570.89 275.246   5
   5   3  -2 7634.22 268.982   7
  -5  -3   2 7851.72 272.139   7
  -5   3   2 7863.33 267.161   5
  -5   3   2 8121.18 279.054   1
   5   3  -2 7870.86 189.365   1
   5   3  -1 67480.6 587.485   1
   5  -3  -1 67931.6 450.989   7
   5  -3  -1 66805.7 759.127   5
  -5   3   1 66807.1 765.777   5
  -5   3   1 68355.9 772.249   3
   5   3  -1 68337.8 805.481   6
  -5  -3   1 66730.6 593.356   1
  -5   3   1 69238.0 853.991   2
  -5  -3   1 67803.3 777.614   7
  -5   3   1 66940.0 613.852   4
   5   3  -1 68315.1 783.210   7
   5  -3  -1 66787.6 598.116   4
   5  -3   0 8152.15 220.035   4
  -5   3   0 8173.31 227.051   4
   5   3   0 8609.04 248.980   5
  -5  -3   0 8285.21 269.501   7
  -5   3   0 8522.90 263.919   3
   5   3   0 8032.56 243.142   4
   5   3   0 8467.84 289.004   6
  -5   3   0 8578.19 268.752   5
   5   3   0 8367.61 268.905   7
  -5  -3   0 8120.50 223.545   1
  -5   3   0 8476.94 302.885   2
   5  -3   0 8448.65 266.236   5
   5   3   0 8336.29 222.321   1
  -5   3  -1 1633.69 111.806   4
  -5  -3  -1 1253.33 107.883   7
   5   3   1 1268.29 96.2132   4
  -5   3  -1 1381.77 127.119   2
   5   3   1 1407.03 103.354   5
  -5   3  -1 1645.72 122.690   5
  -5  -3  -1 1259.16 100.067   1
   5   3   1 1396.77 122.484   6
   5   3   1 1334.58 101.007   1
   5   3   1 1656.41 122.809   7
   5  -3   1 1420.41 101.678   4
  -5   3  -2 6126.88 263.447   2
  -5   3  -2 6096.01 217.958   4
  -5  -3  -2 5767.45 223.143   7
   5   3   2 5710.38 200.788   5
   5   3   2 6006.64 253.631   6
   5   3   2 6084.70 218.992   1
  -5   3  -2 5872.01 226.506   5
  -5  -3  -2 5879.30 207.503   4
   5   3   2 6567.76 237.098   7
  -5  -3  -2 5702.21 218.370   1
   5   3   2 5956.15 210.313   4
   5  -3   2 5613.49 210.154   4
   5   3   3 3661.89 170.334   4
  -5  -3  -3 3786.52 173.003   4
  -5  -3  -3 3717.10 189.086   1
   5   3   3 3818.60 163.663   5
   5   3   3 3772.25 205.682   6
  -5   3  -3 3939.29 214.639   2
   5   3   3 3464.60 178.002   1
  -5   3  -3 3607.92 180.142   4
   5   3   3 4196.55 193.212   7
  -5  -3  -3 3788.58 161.239   5
   5  -3   3 3457.70 178.198   4
  -5   3  -4 7121.29 265.525   4
  -5  -3  -4 6571.24 234.690   4
   5   3   4 6776.17 264.111   1
   5   3   4 7021.40 283.617   6
   5   3   4 7022.85 242.635   4
   5   3   4 7080.06 253.348   7
  -5  -3  -4 6521.67 218.217   5
   5   3   4 6723.35 222.290   5
   5  -3   4 6955.87 257.865   4
  -5  -3  -4 6912.39 270.554   1
  -5   3  -4 6497.82 278.591   2
  -5  -3  -5 38895.0 673.597   1
  -5   3  -5 38643.1 691.938   2
   5   3   5 38481.7 660.988   1
   5   3   5 39534.0 625.927   7
  -5   3  -5 39064.5 648.617   4
   5  -3   5 38314.6 636.130   4
   5   3   5 39181.7 687.032   6
   5   3   5 38346.2 549.394   5
  -5  -3  -5 39475.6 552.772   5
  -5  -3  -5 39425.5 592.224   4
   5   3   5 37346.2 574.725   4
  -5   3  -6 1361.25 135.344   4
  -5  -3  -6 1198.03 104.070   5
  -5  -3  -6 1295.68 137.258   1
   5   3   6 1238.61 105.156   5
   5   3   6 1315.69 133.181   6
   5   3   6 1352.58 133.872   1
  -5  -3  -6 1340.40 138.124   6
   5  -3   6 1286.22 131.754   4
  -5  -3  -6 1269.03 115.162   4
  -5   3  -6 1300.39 132.759   2
   5   3   6 1221.63 115.570   7
   5   3   6 1224.58 114.805   4
  -5   3  -7 30448.2 647.168   2
  -5  -3  -7 30006.0 568.662   4
   5   3   7 30507.5 642.108   6
  -5  -3  -7 29927.8 636.766   6
  -5  -3  -7 30234.4 533.152   5
   5   3   7 30391.4 649.573   1
  -5  -3  -7 30657.5 660.669   1
   5   3   7 31383.2 540.838   5
   5  -3   7 30889.5 632.762   4
   5   3   7 30134.8 563.639   4
  -5   3  -7 30084.5 633.658   4
  -5   3  -8 4498.06 259.211   2
  -5  -3  -8 4270.94 227.742   4
   5   3   8 4499.50 229.683   4
   5  -3   8 4323.06 263.000   2
   5   3   8 4332.50 250.786   6
  -5  -3  -8 4402.25 251.566   6
  -5  -3  -8 4577.88 268.574   1
  -5  -3  -8 4571.21 217.491   5
  -5   3  -8 4250.90 132.166   3
   5   3   8 4304.03 212.739   5
   5   3   8 4237.23 257.395   1
   5  -3   8 4555.63 256.791   4
  -5   3  -8 4683.45 267.025   4
   5   3   9 338.121 83.0248   4
  -5   3  -9 389.929 95.2570   2
  -5   3  -9 278.505 87.1526   4
  -5  -3  -9 410.894 87.2688   4
   5   3   9 325.828 79.8560   6
   5   3   9 369.893 88.5180   1
   5   3   9 290.363 69.5995   5
  -5  -3  -9 375.767 88.9349   6
  -5  -3  -9 505.443 100.035   1
  -5   3  -9 360.860 39.4057   3
   5  -3   9 288.720 81.9870   2
  -5  -3  -9 364.002 70.8702   5
   5  -3   9 349.108 91.7080   4
   5   3   9 486.297 108.272   2
  -5   3 -10 390.484 104.067   4
  -5  -3 -10 476.659 93.5775   4
  -5   3 -10 323.275 86.2729   2
   5   3  10 662.087 108.355   6
  -5  -3 -10 445.426 101.016   1
   5  -3  10 457.890 102.581   2
  -5  -3 -10 527.650 105.949   6
  -5  -3 -10 394.478 79.6342   5
  -5   3 -10 450.434 43.0241   3
   5   3  10 496.350 92.1121   5
   5  -3  10 544.165 109.088   4
   5   3  10 586.048 114.567   1
   5   3  10 369.711 84.5363   4
   5   3  10 426.672 93.6623   2
  -5  -3 -11 10412.3 408.191   4
  -5  -3 -11 9789.11 445.027   1
   5  -3  11 10324.8 438.861   2
   5   3  11 10290.6 375.405   5
   5   3  11 10208.5 408.856   6
   5   3  11 9862.90 433.643   2
  -5   3 -11 9814.36 184.637   3
   5   3  11 9647.27 336.990   3
   5   3  11 10199.5 394.653   4
  -5  -3 -11 9968.13 370.285   5
  -5  -3 -11 10537.7 410.647   6
   5  -3  11 10200.7 431.988   4
  -5   3 -11 10030.6 423.855   2
  -5   3 -11 9762.18 434.246   4
  -5  -3 -12 2194.64 197.835   4
  -5   3 -12 2400.08 226.697   4
  -5   3 -12 2418.75 91.5259   3
   5   3  12 2618.51 200.501   5
   5   3  12 2442.96 213.493   6
  -5  -3 -12 2678.14 213.335   6
  -5  -3 -12 2606.40 198.455   5
   5   3  12 2253.59 171.905   3
   5   3  12 2356.25 202.328   4
   5  -3  12 2482.75 230.420   2
   5   3  12 2647.20 235.723   2
  -5  -3 -12 2719.56 251.215   1
   5   3  13 12433.3 398.339   3
   5  -3  13 12734.9 519.062   2
  -5  -3 -13 12698.2 481.914   4
  -5  -3 -13 12018.5 466.348   6
  -5  -3 -13 12634.6 453.537   5
   5   3  13 12260.7 465.718   4
   5   3  13 12686.9 451.486   5
   5   3  13 11941.9 511.407   2
  -5   3 -13 11593.2 190.306   3
  -5   3 -13 12713.7 529.496   4
   5   3  14 1284.77 185.080   2
  -5   3 -14 1461.72 200.339   4
  -5  -3 -14 1515.92 182.518   4
  -5  -3 -14 1469.91 171.175   6
   5  -3  14 1504.26 195.565   2
  -5   3 -14 1213.87 59.5539   3
   5   3  14 1478.60 170.574   5
  -5  -3 -14 1438.95 163.650   5
   5   3  14 1633.21 154.788   3
   5   3  15 79.4703 61.7216   3
   5   3  15-39.0884 69.0689   2
  -5  -3 -15 5.57879 84.8027   4
   5   3  15 23.4195 62.4638   5
  -5  -3 -15 38.5632 66.0279   6
  -5   3 -15-67.5269 87.2969   4
   5  -3  15 239.473 95.1605   2
  -5  -3 -16 2970.99 271.424   4
   5  -3  16 2777.68 270.178   2
  -5   3 -16 2311.48 264.126   4
   5   3  16 2984.79 209.148   3
  -5  -3 -16 2498.83 231.800   6
   5   3  16 2938.81 249.331   5
   5   3  16 2967.84 287.758   2
  -5  -3 -17 3895.51 319.726   4
   5  -3  17 4212.14 338.413   2
  -5  -3 -17 3972.41 294.263   6
  -5   3 -17 4105.98 353.204   4
   5   3  17 3989.81 338.137   2
   5   3  18 804.554 168.856   2
  -5  -3 -18 929.331 180.889   4
   5  -3  18 464.905 137.981   2
  -5   3 -18 832.039 194.156   4
  -5  -3 -18 726.093 134.381   6
  -5  -3 -19 6314.28 431.949   4
  -5   3 -19 5509.42 380.886   6
   5  -3  19 6477.37 449.833   2
  -5  -3 -19 5978.32 373.836   6
   5   3  19 6045.39 443.392   2
  -5   3 -19 6529.49 471.805   4
  -5   3 -20 388.181 147.515   4
  -5  -3 -20 490.734 139.851   4
   5  -3  20 747.800 188.210   2
  -5  -3 -20 688.505 139.999   6
  -5   3 -20 531.743 129.045   6
   5   3  20 450.116 140.115   2
  -5   3 -21 1780.78 262.885   4
  -5  -3 -21 1587.70 239.552   4
  -5  -3 -21 1824.80 217.721   6
   5  -3  21 1537.26 238.934   2
  -5   3 -21 1750.74 232.138   6
   5   3  21 1515.52 236.476   2
   5  -5 -21 944.838 175.912   4
  -5   5  21 1067.64 211.156   5
   5   5 -21 1225.33 189.758   3
   5  -5 -21 1322.27 236.726   1
  -5  -5  21 1373.86 245.157   7
   5   5 -21 1055.28 215.643   4
   5  -5 -20 52.2625 85.7163   4
   5  -5 -20 9.46745 95.0803   1
  -5  -5  20 123.429 114.107   7
   5   5 -20-32.5425 87.5093   3
  -5  -5  20 38.1888 63.1461   2
  -5   5  20 264.294 137.213   5
   5   5 -20 136.571 104.361   4
   5  -5 -19 498.842 121.643   4
  -5  -5  19 434.804 150.087   7
   5   5 -19 280.132 100.550   3
   5  -5 -19 346.311 114.875   1
  -5   5  19 598.023 162.520   5
  -5  -5  19 475.521 109.174   2
   5   5 -19 509.003 150.482   4
   5  -5 -18 1096.04 166.799   4
  -5  -5  18 949.903 204.875   7
   5   5 -18 1171.46 171.811   3
  -5  -5  18 907.896 137.912   2
   5  -5 -18 1134.76 206.549   1
  -5   5  18 1024.06 187.562   5
   5   5 -18 1066.25 190.994   4
   5  -5 -17 2991.61 301.562   1
  -5  -5  17 2687.92 222.849   2
  -5  -5  17 2359.68 280.556   7
   5   5 -17 2521.27 239.800   3
  -5   5  17 3112.74 308.055   5
   5  -5 -17 2535.32 224.818   4
   5   5 -17 2487.99 282.659   4
   5  -5 -16 48.4311 69.4082   4
  -5  -5  16 179.180 79.9702   2
  -5  -5  16 216.184 120.299   7
  -5   5  16 53.4385 76.5581   5
  -5  -5  16-6.47565 51.4973   1
   5   5 -16 108.035 98.8424   3
   5   5 -16-13.6248 100.386   4
   5  -5 -16 36.1002 73.9744   1
  -5   5  15 6189.54 264.907   6
  -5  -5  15 6343.69 424.985   7
   5  -5 -15 6141.28 402.203   1
   5   5 -15 5942.83 350.647   3
   5  -5 -15 5817.84 311.783   4
  -5   5  15 6382.47 412.642   5
   5   5 -15 5955.41 397.564   4
  -5  -5  15 6539.62 320.439   2
  -5   5  14 112.761 105.889   5
  -5   5  14 18.4732 37.8995   6
   5  -5 -14 34.3026 86.6059   1
  -5  -5  14 237.579 134.824   7
  -5  -5  14 86.4911 62.8719   2
   5   5 -14 41.4992 68.8753   3
   5   5 -14 19.4394 82.8598   4
   5   5 -14-1.83546 44.0808   2
   5  -5 -14 162.396 70.0814   4
   5   5 -13 37.9973 47.0348   2
   5  -5 -13-18.6931 101.141   1
  -5  -5  13 49.4098 50.5217   2
   5   5 -13 73.4236 80.5016   4
  -5   5  13 60.8169 39.2969   6
  -5  -5  13 50.2756 68.0672   7
   5   5 -13-49.9874 66.8316   3
  -5   5  13-37.6868 82.9505   5
   5  -5 -13-77.1175 59.3907   4
   5   5 -12 240.128 59.8475   2
   5   5 -12 55.8002 80.7763   3
   5  -5 -12 108.630 68.0455   1
  -5  -5  12 143.138 57.4199   2
   5   5 -12 126.561 91.9430   4
   5  -5 -12 140.259 65.0275   4
  -5   5  12 160.721 59.3289   6
  -5   5  12 149.434 74.4213   5
  -5  -5  12 280.198 103.344   7
  -5   5  11 3081.89 191.745   6
   5  -5 -11 3658.30 280.821   1
  -5  -5  11 3384.49 278.782   7
   5   5 -11 3364.00 249.368   3
  -5  -5  11 3156.75 191.261   2
  -5   5  11 3430.37 275.785   5
   5   5 -11 3188.82 181.923   2
   5   5 -11 3323.38 255.986   4
   5  -5 -11 3078.65 182.640   4
   5   5 -10 629.517 80.4379   2
   5  -5 -10 617.394 124.758   1
  -5  -5  10 662.307 129.359   7
  -5   5  10 701.984 125.920   5
  -5   5  10 806.419 102.633   6
  -5   5  10 784.470 85.1181   7
   5   5 -10 510.641 107.653   4
  -5  -5  10 705.958 94.2166   2
   5   5 -10 650.952 125.559   3
   5  -5 -10 697.250 89.8279   4
  -5   5   9 7864.01 387.994   5
  -5  -5   9 7511.11 381.615   7
   5   5  -9 7856.33 362.667   3
   5  -5  -9 7406.65 379.311   1
   5  -5  -9 7586.62 246.239   4
  -5   5   9 7712.04 214.194   7
  -5   5   9 7757.37 380.879   1
   5   5  -9 7595.94 254.697   2
   5  -5  -8 259.661 51.5961   4
  -5   5   8 331.191 89.9140   5
  -5   5   8 251.031 87.0458   1
   5   5  -8 262.164 53.5166   2
  -5   5   8 209.599 35.4833   7
  -5  -5   8 159.054 69.1151   7
   5  -5  -8 411.237 106.789   1
   5  -5  -8 347.417 94.2847   5
  -5  -5   8 238.670 63.4841   1
   5   5  -8 283.698 86.7383   3
  -5   5   8 306.278 96.4314   3
   5   5  -7 18028.3 372.763   2
   5   5  -7 18822.3 543.311   3
   5  -5  -7 19081.9 325.744   4
   5  -5  -7 19261.0 579.689   1
   5  -5  -7 19121.2 569.068   5
  -5   5   7 20290.5 593.794   3
  -5   5   7 18645.0 565.983   5
  -5  -5   7 17744.9 549.804   7
  -5  -5   7 18413.2 420.166   1
  -5   5   7 19432.9 571.980   1
   5  -5  -6 1642.59 92.4298   4
   5  -5  -6 1850.75 185.391   1
  -5  -5   6 1781.60 175.040   7
   5  -5  -6 1938.91 183.560   5
   5   5  -6 1570.24 114.138   2
   5   5  -6 1501.84 156.328   3
  -5  -5   6 1602.79 123.595   1
  -5   5   6 1623.31 168.765   1
   5  -5  -5 2549.96 206.073   5
   5  -5  -5 2281.88 99.1180   4
  -5  -5   5 2143.57 184.951   7
   5   5  -5 2317.16 138.082   2
   5   5  -5 2075.03 178.853   3
  -5   5   5 2293.68 190.999   1
  -5  -5   5 2317.17 147.560   1
   5  -5  -4 621.598 49.4577   4
  -5   5   4 694.595 110.115   1
  -5  -5   4 644.375 83.9324   1
  -5  -5   4 708.980 110.896   7
   5   5  -4 550.941 72.4748   2
   5  -5  -4 469.971 91.7933   5
   5   5  -3 2960.46 197.668   7
  -5  -5   3 2927.41 195.012   7
   5  -5  -3 2855.23 205.931   5
  -5   5   3 3390.40 227.802   1
  -5  -5   3 3041.37 169.533   1
   5  -5  -3 2711.33 100.395   4
   5   5  -3 2855.01 157.092   2
   5   5  -2 144.224 49.1764   1
   5  -5  -2 108.303 24.0130   4
   5   5  -2 94.9394 54.5611   7
   5  -5  -2 151.404 66.2018   5
  -5  -5   2 109.262 51.1012   7
  -5  -5   2 117.754 49.5128   1
  -5   5   2 176.321 67.2938   1
  -5  -5   1 25513.9 535.407   7
  -5   5   1 25743.4 358.107   4
  -5  -5   1 25159.0 500.417   1
   5  -5  -1 24316.3 583.711   5
   5   5  -1 25022.1 564.936   5
  -5   5   1 26524.0 610.174   5
  -5   5   1 25135.8 629.581   2
   5   5  -1 24675.2 530.534   7
   5   5  -1 25170.4 497.322   1
   5  -5  -1 25778.1 351.615   4
   5   5   0 436.035 64.5655   4
  -5   5   0 512.653 61.8123   4
   5   5   0 441.297 81.0739   1
   5   5   0 330.640 70.8209   7
  -5  -5   0 475.712 78.4401   1
   5   5   0 527.108 85.2295   5
  -5   5   0 448.337 94.9344   5
  -5   5   0 594.423 103.394   2
  -5  -5   0 423.068 76.1368   7
   5  -5   0 565.333 64.3937   4
   5   5   1 23172.3 426.178   4
  -5   5  -1 23403.4 408.242   4
  -5  -5  -1 22717.2 490.642   7
  -5  -5  -1 22869.5 507.463   1
   5   5   1 23050.4 500.290   7
   5   5   1 23025.4 587.194   6
  -5   5  -1 24103.2 575.126   5
   5   5   1 23641.6 540.858   5
  -5   5  -1 23098.6 605.291   2
   5   5   1 23213.9 507.051   1
   5  -5   1 22719.2 392.983   4
  -5  -5  -2 622.237 94.4441   1
  -5   5  -2 654.072 77.9811   4
  -5   5  -2 795.388 111.030   5
   5   5   2 683.763 108.269   6
  -5   5  -2 728.576 116.647   2
   5  -5   2 695.999 79.7875   4
   5   5   2 927.306 111.366   5
   5   5   2 732.278 100.688   1
   5   5   2 711.325 77.0567   4
  -5  -5  -2 637.554 88.5082   7
   5   5   2 772.166 93.7234   7
  -5   5  -3 29.0492 42.7336   5
  -5   5  -3 194.314 59.3872   4
   5   5   3 126.505 35.8284   4
  -5  -5  -3 81.1898 40.9598   7
   5   5   3 82.5639 50.1622   6
  -5   5  -3 78.1677 67.6554   2
   5   5   3 68.5452 56.8116   5
  -5  -5  -3 63.3317 54.0577   1
   5   5   3 45.8536 36.6813   7
   5  -5   3 98.9346 47.4725   4
  -5  -5  -4 939.624 124.074   1
   5   5   4 802.929 84.3509   4
  -5   5  -4 687.651 98.9839   4
   5   5   4 829.869 115.623   6
  -5   5  -4 683.967 115.277   2
   5   5   4 737.685 95.9466   7
  -5   5  -4 645.286 103.304   5
   5   5   4 734.709 102.700   5
  -5  -5  -4 793.806 101.722   5
   5  -5   4 691.544 126.773   2
   5   5   4 667.095 99.8675   1
   5  -5   4 690.753 91.2167   4
  -5  -5  -5 28893.7 658.937   1
   5   5   5 29758.3 689.677   6
  -5  -5  -5 28894.9 494.058   4
   5   5   5 29285.1 660.616   1
  -5  -5  -5 29339.7 608.629   5
   5  -5   5 27888.2 706.111   2
   5   5   5 29603.0 576.576   7
  -5   5  -5 28860.0 586.685   4
   5   5   5 28321.7 601.918   5
  -5   5  -5 29941.3 704.042   2
   5  -5   5 28757.8 570.178   4
   5   5   5 27176.0 473.962   4
   5   5   6 213.413 56.9633   4
  -5  -5  -6 241.637 54.3455   4
  -5   5  -6 215.671 72.0742   4
   5   5   6 283.152 63.6531   7
   5   5   6 328.789 82.4395   5
   5   5   6 284.734 82.1958   1
   5   5   6 272.002 91.5049   6
  -5  -5  -6 314.889 68.2451   5
  -5  -5  -6 326.860 93.9148   1
   5  -5   6 266.452 87.5592   2
  -5   5  -6 262.981 80.0633   2
   5  -5   6 392.897 86.3467   4
  -5  -5  -7 16992.7 416.491   4
  -5   5  -7 17315.2 550.656   2
   5  -5   7 17133.2 491.003   4
   5   5   7 17116.0 543.958   6
   5   5   7 17480.7 548.655   1
   5   5   7 16497.3 453.216   7
   5  -5   7 16774.9 568.950   2
   5   5   7 16193.4 400.000   4
  -5  -5  -7 17176.5 480.715   5
  -5  -5  -7 17204.4 550.481   1
   5   5   7 16844.6 485.310   5
  -5   5  -7 16758.4 501.166   4
   5   5   8 557.182 84.7176   4
  -5   5  -8 510.793 105.588   4
   5   5   8 672.581 123.612   1
  -5  -5  -8 449.423 102.855   1
  -5  -5  -8 528.879 82.7518   4
  -5   5  -8 767.622 124.973   2
   5   5   8 746.579 131.992   6
  -5  -5  -8 575.002 101.688   5
   5   5   8 633.868 99.0485   7
   5   5   8 580.090 102.290   5
   5  -5   8 615.853 130.022   2
   5  -5   8 554.833 104.016   4
  -5   5  -9 1696.21 182.149   4
  -5  -5  -9 1513.77 141.242   4
  -5  -5  -9 1452.47 186.970   1
   5  -5   9 1571.32 189.575   2
   5   5   9 1319.07 129.343   4
   5  -5   9 1485.81 166.327   4
   5   5   9 1412.56 151.874   5
  -5  -5  -9 1522.06 156.518   5
   5   5   9 1703.55 177.638   6
   5   5   9 1664.13 157.760   7
  -5   5 -10 20.8389 88.9661   4
  -5  -5 -10 45.2510 51.7044   4
   5  -5  10 89.2181 75.6999   2
   5  -5  10 38.7657 70.8107   4
  -5   5 -10 135.747 49.2197   3
  -5  -5 -10 138.787 79.9164   1
   5   5  10 167.410 77.7431   5
   5   5  10-5.88065 61.5016   6
  -5  -5 -10 79.8195 55.8326   5
   5   5  10 118.654 58.8313   7
   5   5  10 135.722 62.9828   4
  -5  -5 -11 5478.69 283.232   4
  -5  -5 -11 5746.40 315.480   5
   5   5  11 5247.49 286.643   7
   5   5  11 5195.58 303.923   5
   5  -5  11 5754.62 364.404   2
  -5   5 -11 5703.14 225.999   3
  -5  -5 -11 5318.07 351.327   1
   5   5  11 5162.52 268.836   4
  -5   5 -11 5191.55 332.837   4
  -5   5 -12 1014.79 170.782   4
  -5   5 -12 764.462 89.1957   3
  -5  -5 -12 865.356 126.185   4
   5  -5  12 721.900 146.411   2
  -5  -5 -12 930.925 141.570   5
   5   5  12 815.052 125.952   7
   5   5  12 793.947 133.218   5
  -5  -5 -12 782.234 161.425   1
   5   5  12 848.356 122.009   4
  -5  -5 -13 8958.05 396.332   4
  -5  -5 -13 9354.53 495.933   1
   5   5  13 9046.42 413.301   3
  -5   5 -13 9263.58 276.401   3
   5  -5  13 9101.88 475.686   2
   5   5  13 9417.00 427.337   5
   5   5  13 9509.56 395.427   4
  -5   5 -13 9489.40 479.365   4
  -5   5 -14 879.568 179.831   4
  -5  -5 -14 830.275 137.713   4
   5   5  14 749.420 138.526   5
  -5   5 -14 771.947 82.4931   3
   5  -5  14 455.805 129.727   2
  -5  -5 -14 736.582 163.668   1
   5   5  14 638.047 117.883   4
   5   5  14 524.082 135.688   2
  -5  -5 -15 2458.86 276.361   1
  -5   5 -15 2653.87 141.880   3
  -5  -5 -15 2640.30 236.850   4
   5   5  15 2557.30 239.404   5
  -5   5 -15 2440.27 271.112   4
   5   5  15 2460.09 270.547   2
   5  -5  15 2629.98 271.372   2
   5   5  16-51.4199 94.6277   2
  -5   5 -16-82.5805 101.590   4
  -5  -5 -16 11.0977 69.1475   4
   5  -5  16-9.58958 96.8344   2
  -5  -5 -16 40.7035 101.422   1
   5   5  16 37.9143 65.5488   5
   5   5  17 1380.06 216.126   2
  -5   5 -17 1073.25 201.987   4
   5  -5  17 1043.41 196.149   2
  -5  -5 -17 1059.75 170.295   4
   5   5  17 983.084 169.712   5
   5   5  18-214.956 138.169   2
  -5   5 -18-30.2641 104.764   4
  -5  -5 -18-16.7766 67.1628   4
   5  -5  18 78.3270 100.117   2
   5   5  18 63.0643 75.8204   5
   5   5  19 1282.32 224.378   2
  -5   5 -19 1121.93 217.094   4
   5   5  19 1304.84 201.964   5
  -5  -5 -19 1425.48 214.257   4
   5  -5  19 1509.07 236.715   2
   5  -5  20-47.2432 95.2534   2
   5   5  20 121.439 117.759   2
  -5   5 -20 40.0344 90.9021   4
  -5  -5 -20 8.07004 84.8282   4
   5   5  20-25.9545 96.5312   5
   5  -7 -18 652.799 172.725   1
  -5  -7  18 544.970 169.634   7
  -5   7  18 407.485 150.439   5
   5   7 -18 453.582 117.212   3
   5   7 -18 721.701 186.745   4
   5   7 -17 1946.62 226.463   3
  -5   7  17 2428.94 293.747   5
  -5  -7  17 2303.34 299.782   7
   5  -7 -17 2585.51 314.229   1
   5   7 -17 2255.22 283.132   4
  -5  -7  16 7.29038 61.0760   2
   5  -7 -16-49.6105 99.0404   1
  -5  -7  16 63.1744 101.067   7
   5   7 -16 130.850 112.578   4
   5   7 -16-63.8189 89.3207   3
  -5   7  16-153.548 118.617   5
   5  -7 -15 4717.68 391.307   1
  -5  -7  15 4169.94 371.176   7
   5   7 -15 3968.31 312.040   3
  -5   7  15 4258.27 370.155   5
   5   7 -15 3929.44 343.065   4
   5  -7 -14 95.7736 51.7507   4
   5  -7 -14 234.348 119.157   1
   5   7 -14 7.96005 82.1960   3
  -5   7  14-37.7098 107.858   5
  -5  -7  14 141.818 95.7605   7
   5   7 -14 138.866 108.364   4
  -5  -7  14 74.1218 69.3147   1
  -5  -7  13 49.5373 58.3143   1
   5  -7 -13 158.834 107.665   1
   5  -7 -13 17.1648 37.8134   4
   5   7 -13 144.278 65.5920   2
   5   7 -13 146.059 75.6421   3
  -5  -7  13 93.8344 78.6575   7
  -5   7  13 141.485 42.3068   7
  -5   7  13 141.654 101.201   5
   5   7 -13-99.7253 97.0815   4
  -5  -7  12 18.9089 59.0181   1
   5  -7 -12 80.8206 40.4432   4
   5   7 -12 45.5010 51.1411   2
  -5   7  12 70.9132 60.7801   6
  -5   7  12 35.3876 25.1671   7
  -5   7  12-39.6275 84.7401   5
   5   7 -12-14.5229 86.5304   3
   5  -7 -12 90.9804 100.308   1
  -5  -7  12 86.5528 81.3049   7
   5   7 -12 24.2167 81.3434   4
   5   7 -11 693.256 135.675   4
  -5  -7  11 836.484 118.806   1
  -5   7  11 720.158 48.3698   7
   5   7 -11 721.780 102.195   2
  -5   7  11 992.388 141.244   6
   5   7 -11 819.056 149.030   3
   5  -7 -11 766.504 162.423   1
  -5  -7  11 805.048 161.872   7
  -5   7  11 590.214 136.516   5
   5  -7 -11 756.227 72.8836   4
   5  -7 -10 305.534 40.8227   4
  -5  -7  10 413.047 91.7127   1
   5  -7 -10 320.479 120.142   1
  -5   7  10 496.464 134.352   5
   5   7 -10 480.181 91.4069   2
  -5  -7  10 246.145 102.883   7
   5  -7 -10 404.746 45.7439   4
   5   7 -10 350.568 110.992   3
   5   7 -10 374.064 103.544   4
  -5  -7   9 9166.95 373.246   1
  -5  -7   9 9499.12 462.708   7
   5  -7  -9 9515.64 492.298   1
  -5   7   9 9018.62 471.737   5
   5   7  -9 9114.92 412.190   4
   5   7  -9 9042.11 442.534   3
   5   7  -9 8939.93 336.896   2
   5   7  -8 1891.90 157.449   2
  -5  -7   8 2141.47 183.035   1
  -5  -7   8 2313.64 225.511   7
  -5   7   8 2321.72 246.901   5
   5   7  -8 2159.18 224.580   3
   5   7  -8 2156.80 205.143   4
   5   7  -7 12788.3 515.812   3
   5  -7  -7 13087.7 561.223   1
  -5   7   7 13332.7 547.545   5
   5   7  -7 12454.5 394.357   2
   5   7  -7 12691.0 451.418   4
  -5  -7   7 13197.7 511.076   7
  -5  -7   7 12707.1 429.707   1
  -5  -7   6 1437.65 147.866   1
  -5  -7   6 1698.40 185.995   7
  -5   7   6 1929.51 217.343   5
   5   7  -6 1454.14 139.970   2
   5  -7  -6 1336.63 185.655   1
   5   7  -6 1582.48 159.699   4
  -5  -7   5 964.905 124.432   1
  -5  -7   5 745.947 123.315   7
  -5   7   5 691.665 142.225   5
   5   7  -5 862.174 111.584   2
   5  -7  -5 936.249 151.642   1
  -5  -7   4 4103.08 245.271   1
   5  -7  -4 4539.88 319.355   1
   5   7  -4 3966.55 234.441   2
  -5   7   4 4096.75 300.607   5
  -5  -7   4 3931.60 255.274   7
   5  -7  -3 8430.03 428.284   1
   5   7  -3 7894.23 392.443   5
  -5  -7   3 8550.01 366.051   7
  -5  -7   3 8429.59 350.546   1
  -5   7   3 8970.54 433.506   5
   5   7  -3 8561.83 342.658   2
  -5  -7   2-30.9798 54.8850   7
   5  -7  -2 25.7859 66.2659   1
  -5   7   2 31.7316 67.5987   5
   5   7  -2 53.0077 71.0641   5
   5   7  -2 101.576 59.8810   2
  -5  -7   2-31.3669 56.7731   1
   5   7  -1 14582.4 448.584   7
  -5  -7   1 14655.8 471.623   1
  -5  -7   1 14547.4 446.845   7
  -5   7   1 14684.9 543.184   5
   5  -7  -1 14421.6 555.780   1
   5   7  -1 15267.9 530.011   5
   5   7  -1 13530.9 354.304   4
   5   7  -1 14200.3 463.612   1
  -5  -7   0 28.8508 73.4487   1
   5   7   0-31.5897 47.1822   1
  -5   7   0-10.4549 24.4588   4
  -5  -7   0 1.99174 51.3185   7
   5   7   0 4.95009 43.4475   7
  -5   7   0 58.6988 71.0236   5
   5   7   0-32.7847 41.9479   4
   5   7   0-70.3976 67.4529   5
   5  -7   0 3.82405 16.0213   7
   5  -7   0-12.2939 73.2567   1
   5   7   1 991.132 93.5643   4
   5   7   1 895.542 128.252   1
  -5   7  -1 967.733 86.6186   4
   5  -7   1 926.645 75.6348   7
   5  -7   1 1027.70 152.791   1
  -5  -7  -1 997.533 118.543   7
   5   7   1 812.434 132.110   5
  -5   7  -1 939.944 151.045   5
   5   7   1 690.592 100.516   7
  -5  -7  -1 931.143 132.534   1
   5  -7   2 104.440 90.6772   1
   5   7   2 187.523 42.9324   4
  -5   7  -2 46.6990 39.4203   4
  -5  -7  -2 122.908 73.3107   1
  -5   7  -2 28.6343 66.0865   5
   5  -7   2 167.393 46.0106   7
   5   7   2 127.524 68.7373   1
  -5  -7  -2 121.530 51.8159   7
   5   7   2 116.193 72.1823   5
   5   7   2 165.806 57.7442   7
  -5  -7  -3 55.8458 43.0454   7
  -5   7  -3-13.9038 40.6469   4
   5  -7   3 68.4399 73.4827   1
   5   7   3-102.142 76.4283   5
   5   7   3 122.031 42.4104   4
   5   7   3 19.0155 54.6803   1
  -5   7  -3 85.7582 62.9876   5
   5   7   3 2.96545 48.2992   7
  -5  -7  -3 141.169 79.0413   1
   5  -7   3 39.9236 36.3806   4
   5   7   4-64.3772 43.6783   4
   5   7   4 43.7763 64.3969   5
  -5   7  -4 48.8683 43.7421   4
  -5   7  -4 1.54088 76.4176   5
  -5  -7  -4 1.14098 64.5569   1
   5  -7   4-89.5063 84.3272   1
   5   7   4-48.0710 51.2437   7
   5   7   4-37.7874 50.1325   1
   5  -7   4 38.6884 53.8965   4
   5   7   5 26390.0 586.393   7
   5  -7   5 26927.1 761.978   1
   5  -7   5 25853.2 563.941   4
  -5   7  -5 26447.5 739.072   5
   5   7   5 26696.5 705.867   5
  -5   7  -5 27015.2 589.954   4
  -5  -7  -5 25715.9 714.720   1
   5   7   5 25725.3 419.050   4
   5   7   6 116.905 49.3335   4
   5  -7   6 70.0120 101.992   1
  -5   7  -6 181.085 76.9071   4
  -5  -7  -6 0.31919 73.0654   1
  -5   7  -6 206.729 103.765   5
   5   7   6-29.8621 54.6590   7
   5   7   6 95.1746 82.6804   5
  -5   7  -7 9889.41 401.519   4
  -5  -7  -7 9632.58 469.386   1
   5   7   7 9836.87 370.447   7
  -5   7  -7 9719.61 466.566   5
   5   7   7 10582.1 452.988   5
   5   7   7 9991.26 281.991   4
   5  -7   7 10378.4 491.215   1
  -5   7  -8 4393.23 283.018   4
   5  -7   8 4421.66 338.629   2
  -5  -7  -8 4055.44 313.819   1
   5   7   8 4323.49 253.288   7
   5   7   8 4032.25 294.040   5
   5   7   8 4198.82 195.052   4
  -5   7  -9 1274.38 169.047   4
  -5  -7  -9 1524.39 125.806   4
  -5  -7  -9 1178.94 177.504   1
   5   7   9 1647.58 160.107   7
   5   7   9 1558.10 192.132   5
   5  -7   9 1219.72 188.304   2
   5   7   9 1669.48 131.536   4
  -5   7 -10-19.9933 78.8108   4
   5   7  10 68.5027 53.9996   4
   5  -7  10 49.5494 80.6432   2
   5   7  10 9.26495 46.4323   7
   5   7  10-32.9657 80.1578   5
  -5  -7 -10-0.52079 41.6503   4
  -5  -7 -10 6.72428 84.7672   1
  -5  -7 -11 1653.06 228.095   1
  -5   7 -11 1788.71 209.426   4
  -5  -7 -11 1646.06 150.275   4
   5   7  11 1642.64 171.640   7
   5  -7  11 1734.88 228.257   2
  -5   7 -11 1586.14 155.581   3
   5   7  11 1507.07 194.564   5
   5   7  11 1595.37 143.655   4
   5   7  12 1274.42 185.918   5
  -5  -7 -12 1246.90 141.799   4
  -5   7 -12 1097.69 181.659   4
  -5  -7 -12 1376.19 212.453   1
   5  -7  12 1003.86 193.438   2
  -5   7 -12 1285.08 147.446   3
  -5   7 -13 1405.98 207.450   4
   5  -7  13 1573.93 222.658   2
  -5  -7 -13 1311.45 147.447   4
  -5  -7 -13 988.422 191.898   1
  -5   7 -13 1463.48 147.338   3
   5   7  13 1405.63 190.951   5
  -5   7 -14 311.362 113.887   4
  -5  -7 -14 134.243 67.2465   4
   5  -7  14 94.5528 77.0590   2
  -5   7 -14 138.173 62.1903   3
  -5  -7 -14 173.046 91.2989   1
   5   7  14 179.556 87.7317   5
  -5  -7 -15 1720.64 259.198   1
  -5   7 -15 2004.88 255.200   4
   5  -7  15 1723.59 243.524   2
   5   7  15 1879.12 231.449   5
  -5  -7 -15 1689.00 180.678   4
  -5   7 -16-33.1184 108.771   4
  -5  -7 -16-38.4295 125.907   1
   5  -7  16-80.6367 87.6785   2
   5   7  16 94.7464 102.667   5
   5   7  16 109.708 100.415   2
  -5   7 -17 447.231 132.908   4
   5  -7  17 963.059 204.036   2
   5   7  17 685.173 151.899   5
  -5  -7 -17 409.417 152.529   1
   5   7  17 708.069 169.870   2
   5  -9 -15 900.031 210.004   1
  -5  -9  15 451.670 158.006   7
  -5   9  15 675.111 172.300   5
   5   9 -15 408.588 145.450   3
   5   9 -15 380.189 125.736   4
   5  -9 -14-9.75154 102.266   1
  -5  -9  14-44.5188 108.936   7
  -5  -9  14 58.8882 75.6540   1
  -5   9  14 259.452 118.695   5
   5   9 -14 111.329 89.4995   3
   5   9 -14 178.615 103.763   4
  -5  -9  13-130.418 114.586   7
  -5  -9  13 6.81940 76.7257   1
  -5   9  13 26.5121 103.792   5
   5   9 -13-11.4767 86.9734   3
   5  -9 -13 152.334 120.385   1
   5   9 -13-95.4673 86.7161   4
   5   9 -12-39.9035 98.1753   3
  -5  -9  12-3.31946 81.2944   1
  -5  -9  12-130.101 114.618   7
  -5   9  12-151.582 96.5446   5
   5  -9 -12-165.356 129.330   1
   5   9 -12-103.862 101.476   4
  -5   9  11 392.522 129.107   5
   5  -9 -11 387.784 134.576   1
  -5  -9  11 504.912 116.312   1
  -5  -9  11 400.165 135.293   7
   5   9 -11 389.228 128.978   3
   5   9 -11 549.590 128.205   4
   5   9 -10 196.174 117.479   3
  -5  -9  10 161.508 108.730   7
   5  -9 -10 46.4309 75.6193   1
  -5  -9  10 148.767 90.5892   1
  -5   9  10 421.924 159.913   5
   5   9 -10 90.6785 77.5905   4
  -5   9   9 7830.38 493.050   5
  -5  -9   9 7405.81 435.116   7
   5   9  -9 6429.29 423.636   3
   5  -9  -9 7178.76 488.587   1
   5   9  -9 7251.75 390.389   4
  -5  -9   9 7402.71 393.187   1
   5  -9  -8 151.329 126.129   1
  -5  -9   8 260.453 110.056   1
   5   9  -8 27.4466 65.2427   4
   5   9  -8 331.036 128.870   3
  -5   9   8 209.864 129.562   5
  -5  -9   8 142.068 95.3691   7
   5   9  -7 3430.28 244.658   4
  -5  -9   7 3038.79 250.594   1
   5   9  -7 2971.42 299.078   5
  -5   9   7 3021.46 307.383   5
  -5  -9   7 2815.40 262.927   7
   5  -9  -7 3430.45 330.726   1
   5   9  -7 3304.52 305.074   3
   5  -9  -6 1229.98 206.575   1
  -5  -9   6 1365.95 179.759   7
  -5  -9   6 1212.90 167.792   1
   5   9  -6 1242.01 158.584   2
   5   9  -6 1244.13 200.972   5
  -5   9   6 1124.30 201.102   5
   5   9  -6 1272.78 148.300   4
   5  -9  -5-26.1332 96.0612   1
  -5  -9   5-13.5255 73.3561   7
  -5  -9   5 42.1425 71.3134   1
   5   9  -5 2.84111 72.1385   5
   5   9  -5 41.0647 56.4282   2
  -5   9   5 92.3258 97.1267   5
   5   9  -5-1.05997 59.4188   4
   5   9  -4 441.726 82.9172   4
   5   9  -4 591.947 139.021   5
   5   9  -4 629.238 127.612   2
  -5   9   4 408.378 129.981   5
  -5  -9   4 498.166 109.789   1
   5  -9  -4 450.252 134.525   1
  -5  -9   4 581.669 113.226   7
  -5  -9   3 1261.58 156.159   7
   5  -9  -3 1506.44 220.161   1
   5   9  -3 1187.92 120.411   4
  -5  -9   3 1043.42 160.583   1
  -5   9   3 1307.21 200.548   5
   5   9  -3 1531.80 180.200   2
   5   9  -3 1412.50 202.748   5
  -5  -9   2 120.432 68.5701   1
   5   9  -2-19.6071 34.0630   4
  -5   9   2 48.5477 97.2587   5
   5   9  -2 41.6740 78.6581   5
   5  -9  -2 78.3745 91.6029   1
  -5  -9   2 183.517 89.1956   7
   5   9  -2 28.9005 43.3996   4
   5  -9  -1 2256.43 254.562   1
   5   9  -1 2325.44 144.182   4
  -5  -9   1 2259.41 220.592   1
  -5   9   1 2795.70 281.415   5
   5   9  -1 2335.11 256.186   5
  -5  -9   1 2338.47 198.047   7
   5   9  -1 2256.98 137.511   4
   5  -9   0 29.7106 78.5641   1
   5   9   0 78.9219 38.1099   4
  -5  -9   0 309.319 110.740   1
  -5  -9   0 110.201 68.8220   7
   5   9   0 136.990 84.5119   5
   5   9   0 86.0070 32.7764   4
   5   9   1-136.450 107.716   5
   5   9   1 92.2254 31.9792   4
  -5  -9  -1-73.9384 98.7676   1
   5  -9   1-96.2290 124.763   1
  -5  -9  -1 24.8523 44.3287   7
  -5   9  -1-145.356 108.815   5
   5  -9   1 37.8097 17.0807   7
   5   9   1 69.7838 27.9290   4
  -5   9  -2 15.4551 32.7471   4
  -5  -9  -2 64.7355 60.4816   7
  -5  -9  -2 7.44427 64.7552   1
   5   9   2 43.3159 60.2845   7
   5  -9   2 7.29613 26.2116   7
  -5   9  -2-64.5957 83.0866   5
   5  -9   2-167.424 133.242   1
   5   9   2-199.745 116.666   5
   5   9   2 15.7737 18.8036   4
   5   9   3 335.237 82.2318   7
  -5   9  -3 330.238 61.5079   4
   5  -9   3 408.772 69.2863   7
  -5  -9  -3 391.724 117.656   1
  -5   9  -3 426.364 134.578   5
   5   9   3 412.779 127.995   5
   5  -9   3 247.504 109.849   1
  -5   9  -4-22.1519 41.3832   4
   5   9   4-48.1104 55.6196   7
  -5  -9  -4-35.8241 85.8370   1
   5  -9   4 92.5929 52.7483   7
   5  -9   4 50.8248 95.1638   1
  -5   9  -4 6.56563 88.9897   5
   5   9   4-78.9176 79.0607   5
  -5   9  -5 7546.76 318.522   4
   5  -9   5 7290.65 321.538   7
  -5   9  -5 7441.07 458.213   5
   5  -9   5 6778.29 444.192   1
   5   9   5 7124.78 428.834   5
  -5  -9  -5 7085.13 433.045   1
  -5  -9  -6 194.326 111.437   1
  -5   9  -6 8.52627 75.1983   5
   5  -9   6 159.859 98.9432   1
  -5   9  -6-56.9854 54.8388   4
   5   9   6 119.092 104.409   5
   5  -9   6 219.827 82.2773   7
  -5   9  -7 1344.83 160.705   4
   5  -9   7 1317.53 210.599   1
   5  -9   7 1545.57 176.620   7
   5   9   7 1141.91 191.386   5
  -5  -9  -7 1250.65 201.438   1
  -5   9  -7 1526.73 218.140   5
  -5  -9  -8 624.901 156.095   1
   5  -9   8 484.661 157.833   1
  -5   9  -8 574.461 114.534   4
   5  -9   8 712.819 127.621   7
  -5   9  -8 601.678 146.250   5
   5   9   8 749.895 154.438   5
   5  -9   9 198.704 119.843   1
  -5   9  -9 69.9657 67.3051   4
  -5   9  -9 31.4733 84.1828   5
   5  -9   9 137.922 91.3423   7
  -5  -9  -9 202.626 119.737   1
   5   9   9 0.41397 86.7804   5
  -5   9 -10-0.34190 69.1820   4
   5  -9  10 27.7012 95.7428   1
  -5   9 -10 85.4023 71.8165   5
   5   9  10-126.474 74.5880   5
  -5  -9 -10-64.7206 88.5074   1
  -5   9 -11 1149.35 178.749   4
  -5   9 -11 1105.05 205.054   5
   5  -9  11 1111.00 208.807   1
   5   9  11 927.105 165.139   5
  -5  -9 -11 997.982 204.935   1
  -5   9 -11 970.263 153.648   3
   5  -9  12 391.933 139.707   1
  -5   9 -12 628.416 143.517   4
   5   9  12 436.037 139.741   5
  -5   9 -12 309.313 91.6886   3
  -5  -9 -12 539.789 159.614   1
  -5  -9 -13 263.032 125.449   1
   5   9  13 156.093 111.291   5
  -5   9 -13-50.8390 98.9439   4
   5  -9  13 228.467 117.815   1
  -5   9 -14-74.8167 106.087   4
  -5  -9 -14 148.833 97.1123   1
   5   9  14 9.56067 79.0028   5
   5  -9  14-22.8469 104.246   1
   5 -11  -8 154.385 122.790   1
  -5  11   8-171.623 140.434   5
  -5 -11   8 308.687 113.668   7
   5  11  -8 51.4961 116.023   5
  -5 -11   8-57.9283 85.2402   1
   5  11  -8-7.24872 89.9784   3
   5  11  -7 378.623 153.419   5
  -5 -11   7 240.536 94.8557   7
   5 -11  -7-44.1143 99.6702   1
  -5  11   7-32.7579 95.6810   5
  -5 -11   7 119.017 78.1361   1
   5  11  -7 164.194 106.971   3
   5 -11  -6 59.4848 128.921   1
  -5 -11   6 306.723 106.631   7
  -5  11   6 14.4825 91.8894   5
  -5 -11   6 199.317 98.3618   1
   5 -11  -5 1048.29 215.550   1
   5  11  -5 1160.70 220.121   5
  -5  11   5 1353.39 237.931   5
  -5 -11   5 640.719 133.439   7
  -5 -11   5 842.124 156.020   1
  -5 -11   4-120.048 90.1823   1
   5  11  -4 127.425 111.385   5
  -5  11   4 79.6261 115.136   5
  -5 -11   4-19.5554 58.8765   7
   5 -11  -4 183.287 137.671   1
  -5 -11   3 864.611 167.802   1
   5 -11  -3 1061.80 216.956   1
   5  11  -3 864.684 198.004   5
  -5 -11   3 908.450 144.780   7
  -5  11   3 890.082 194.062   5
  -5 -11   2 261.890 98.0681   1
   5  11  -2 34.1877 81.0152   5
   5 -11  -2 101.392 90.5674   1
  -5  11   2 6.95192 79.2122   5
  -5 -11   1 122.074 96.0379   1
  -5  11   1 10.1175 109.791   5
   5 -11  -1 89.7618 126.735   1
   5  11  -1 153.347 116.600   5
   5 -11   0 37.6962 105.285   1
  -5  11   0-21.7754 108.847   5
   5  11   0 48.2350 72.2612   5
  -5 -11   0-72.2299 88.6712   1
   5  11   1-46.1476 86.7389   5
   5 -11   1 75.1136 91.9534   1
  -5 -11  -1 105.972 80.7845   1
  -5  11  -1 53.1458 92.7115   5
   5 -11   2 102.323 113.179   1
   5  11   2 127.888 103.449   5
  -5 -11  -2 77.1957 81.7254   1
  -5  11  -2 290.292 143.236   5
  -5  11  -3 592.236 179.205   5
   5 -11   3 897.464 209.817   1
  -5 -11  -3 625.073 156.183   1
   5  11   3 723.253 173.203   5
   5 -11   4 199.460 136.426   1
  -5  11  -4 15.5312 105.933   5
   5  11   4 212.606 122.622   5
  -5 -11  -4 11.6838 94.9629   1
   5 -11   5 2041.66 286.776   1
   5  11   5 1898.07 265.019   5
  -5  11  -5 2273.47 291.778   5
  -5 -11  -5 2188.73 276.442   1
  -5 -11  -6 89.8832 105.078   1
   5 -11   6 114.023 137.535   1
   5  11   6 147.644 109.492   5
  -5  11  -6 320.351 157.998   5
   5  11   7 913.497 190.787   5
   5 -11   7 534.911 151.579   1
  -5 -11  -7 883.450 197.068   1
  -5  11  -7 765.418 192.118   5
  -6   0  23-211.258 109.798   2
   6   0 -23 123.593 91.9276   3
   6   0 -23-130.331 116.112   4
   6   0 -22 2570.09 278.204   3
  -6   0  22 2168.14 240.254   2
   6   0 -22 2030.36 275.586   4
   6   0 -21-103.066 100.345   3
  -6   0  21 37.0934 67.2645   2
   6   0 -21 77.7542 117.284   4
   6   0 -20 10633.0 571.233   4
   6   0 -20 10975.3 521.353   3
  -6   0  20 10893.9 503.905   2
   6   0 -19-66.1273 93.2428   3
  -6   0  19 62.8943 77.2190   2
   6   0 -19 0.42336 83.4888   4
  -6   0  18 12604.5 504.355   2
   6   0 -18 13075.6 539.994   3
   6   0 -18 12916.5 580.320   4
  -6   0  17-52.4266 69.0433   2
   6   0 -17-57.1400 95.5984   3
  -6   0  17 31.0277 62.9143   1
   6   0 -17-61.7744 112.813   4
  -6   0  16 9494.23 405.605   1
   6   0 -16 8753.66 418.664   3
   6   0 -16 8951.66 453.413   4
  -6   0  16 8498.43 384.471   2
  -6   0  15 26.7418 53.7931   1
  -6   0  15-97.8179 69.8242   2
   6   0 -15-71.6592 105.497   4
   6   0 -15 10.0905 92.0641   3
  -6   0  15-20.4024 68.6642   3
  -6   0  14 117.830 58.8874   2
  -6   0  14 167.247 66.3875   1
   6   0 -14 151.265 83.5448   3
  -6   0  14 55.0336 52.9347   3
   6   0 -14-9.38614 97.1924   4
  -6   0  13 23.9464 47.7879   1
  -6   0  13-16.2592 64.5933   3
   6   0 -13-22.3000 67.9445   3
   6   0 -13-146.694 94.8312   4
  -6   0  13-40.2615 53.2566   2
   6   0 -12 18351.0 533.771   3
   6   0 -12 18932.7 565.416   5
  -6   0  12 18714.7 524.863   3
  -6   0  12 18575.3 466.355   1
  -6   0  12 18057.6 458.948   2
   6   0 -11 118.076 70.9653   5
  -6   0  11 101.335 83.6399   7
  -6   0  11 3.18980 40.3951   1
   6   0 -11 37.0612 77.2861   3
  -6   0  11-20.5769 48.0591   3
   6   0 -11 84.9210 47.9270   1
   6   0 -10 51323.6 696.079   1
   6   0 -10 51268.9 831.362   3
  -6   0  10 52848.0 821.086   3
   6   0 -10 52310.5 858.937   5
  -6   0  10 51701.6 690.682   1
  -6   0  10 50760.5 843.999   7
   6   0  -9 49.2279 42.2116   1
   6   0  -9-15.0019 59.0064   3
  -6   0   9-5.63008 41.7722   3
  -6   0   9-50.6366 38.4529   1
  -6   0   9 41.6481 64.2784   7
   6   0  -9 113.265 70.8712   5
   6   0  -8 67884.7 692.793   1
   6   0  -8 68755.2 887.753   5
  -6   0   8 69434.6 688.684   1
  -6   0   8 68126.7 891.075   7
  -6   0   8 71277.2 890.653   3
   6   0  -8 68432.0 892.642   3
  -6   0   7-3.07030 32.5149   1
   6   0  -7 64.2077 45.3102   5
  -6   0   7-15.1834 57.2889   7
   6   0  -7-49.9090 65.1932   3
   6   0  -7-11.0738 30.1569   1
  -6   0   6 95700.6 927.703   5
   6   0  -6 96105.5 683.547   1
  -6   0   6 96637.7 676.138   1
   6   0  -6 95025.2 975.500   3
  -6   0   6 96892.9 961.438   7
   6   0  -6 96041.4 928.659   5
  -6   0   5-3.26336 16.2421   6
   6   0  -5 15.0337 55.1946   3
  -6   0   5 2.71656 21.7640   1
  -6   0   5-39.3850 56.5668   7
   6   0  -5 77.7429 52.5989   5
  -6   0   5 19.0018 42.7593   5
   6   0  -5 44.3484 27.7631   1
   6   0  -5 87.0659 50.5483   7
  -6   0   4 47347.9 606.295   7
   6   0  -4 46985.5 391.177   1
   6   0  -4 46514.3 550.868   5
   6   0  -4 46240.2 625.652   3
  -6   0   4 46879.1 406.164   6
  -6   0   4 47538.8 555.615   5
  -6   0   4 46890.2 389.369   1
   6   0  -3 13.2161 20.8547   1
  -6   0   3 59.2931 27.3445   2
  -6   0   3 5.47970 42.1778   7
   6   0  -3 105.620 65.7620   3
   6   0  -3-21.0444 32.2886   5
  -6   0   3-2.73652 32.4726   5
  -6   0   3 10.4709 27.8568   6
  -6   0   2 10279.2 206.906   2
   6   0  -2 10224.9 207.349   5
  -6   0   2 10218.5 263.721   7
   6   0  -2 10714.1 270.362   3
  -6   0   2 10299.5 207.957   5
  -6   0   2 9875.94 228.472   6
   6   0  -2 9952.35 183.244   1
   6   0  -1 29.4479 36.9423   4
  -6   0   1 18.1585 23.6587   2
   6   0  -1 17.5007 21.5882   5
   6   0  -1 89.0847 47.9681   3
  -6   0   1 32.3480 35.6274   7
   6   0  -1 36.5876 27.6064   2
  -6   0   1 12.7808 32.6138   6
  -6   0   1 29.5333 20.9376   5
  -6   0   0 13564.9 260.115   2
   6   0   0 13688.7 322.934   4
   6   0   0 13407.0 268.970   2
   6   0   0 13698.4 159.522   5
  -6   0   0 13679.8 301.767   7
   6   0   0 13603.5 272.401   3
  -6   0   0 13693.2 159.720   5
  -6   0   0 13493.0 269.127   3
   6   0   1 11.7763 37.8011   4
  -6   0  -1 17.7527 25.0034   3
   6   0   1-3.82907 30.1237   2
  -6   0  -1 18.8292 36.7873   7
   6   0   1 13.4194 26.8182   3
  -6   0  -1 42.4246 29.6753   2
   6   0   2 38499.4 514.895   2
   6   0   2 38443.8 565.587   4
  -6   0  -2 39040.7 512.594   2
   6   0   2 39113.1 393.122   3
  -6   0  -2 38454.2 391.359   3
   6   0   3-16.3093 25.0757   3
  -6   0  -3-11.9089 37.6199   2
  -6   0  -3 5.21062 10.4291   5
   6   0   4 67147.4 799.465   4
   6   0   4 68317.0 426.595   3
  -6   0  -4 67561.2 435.388   5
  -6   0  -4 66229.0 762.874   2
  -6   0  -5-25.9327 39.2344   2
   6   0   5-24.3066 44.5084   4
   6   0   5 4.47898 13.2417   3
  -6   0  -5-18.3187 23.8840   5
  -6   0  -6 98916.1 1049.09   2
  -6   0  -6 95670.3 704.358   5
   6   0   6 98197.4 1054.26   4
  -6   0  -7 31.2378 44.8139   2
   6   0   7 77.3849 47.1921   4
  -6   0  -7 10.6133 48.3630   6
  -6   0  -7-21.4299 26.6468   5
  -6   0  -8 28488.9 615.484   6
   6   0   8 28111.4 637.087   1
  -6   0  -8 28392.3 469.183   5
  -6   0  -8 28822.0 628.090   2
   6   0   8 29512.0 631.145   4
   6   0   9 32.2357 56.3985   4
   6   0   9-4.00632 46.5101   1
  -6   0  -9-17.3099 47.0887   6
  -6   0  -9 20.2579 40.1371   5
  -6   0  -9-0.45837 45.7416   2
  -6   0 -10 17745.2 545.622   4
   6   0  10 18187.6 557.278   1
  -6   0 -10 17603.1 517.091   6
  -6   0 -10 17441.5 424.289   5
   6   0  10 18160.5 538.224   4
  -6   0 -10 18275.7 547.965   2
  -6   0 -11-15.5265 55.9352   6
  -6   0 -11-179.830 98.5552   4
   6   0  11-12.0067 46.3845   1
  -6   0 -11-99.6831 58.8987   5
   6   0  11-41.5234 62.3963   2
   6   0  11-38.4644 62.0728   4
  -6   0 -12 295.472 84.8915   4
  -6   0 -12 388.777 100.248   6
   6   0  12 363.827 97.8343   2
   6   0  12 263.608 28.4030   3
  -6   0 -12 403.375 87.5193   5
  -6   0 -13-8.46440 66.6272   6
   6   0  13-10.9662 54.7676   2
   6   0  13 27.5160 14.1953   3
  -6   0 -13-40.1418 55.0009   5
  -6   0 -14 244.317 84.8197   4
   6   0  14 175.894 88.8503   2
   6   0  14 221.572 29.4054   3
  -6   0 -14 135.268 67.7745   6
  -6   0 -14 315.187 83.4820   5
  -6   0 -15-173.850 126.990   4
  -6   0 -15 44.6878 79.1317   6
  -6   0 -15-84.2406 72.2044   5
   6   0  15 15.8164 69.8766   2
   6   0  16 27416.1 824.370   2
  -6   0 -16 24862.0 724.691   6
  -6   0 -16 25609.2 814.503   4
  -6   0 -17-245.265 145.508   4
   6   0  17-72.0436 85.8108   2
  -6   0 -17 5.05271 75.2411   6
   6   0  18 5816.23 412.135   2
  -6   0 -18 6526.41 391.470   6
  -6   0 -18 5738.30 419.210   4
  -6   0 -19-64.5786 101.828   4
   6   0  19 48.0941 85.6675   2
  -6   0 -19-29.1747 89.0601   6
   6   0  20 2421.35 285.163   2
  -6   0 -20 2674.48 315.955   4
  -6   0 -20 2435.82 252.276   6
  -6   0 -21-149.203 132.223   4
   6   0  21-81.2892 107.863   2
  -6   0 -21-15.2054 73.0786   6
   6   0  22 2202.06 305.376   2
  -6   0 -22 2261.37 305.501   4
  -6   0 -22 1927.73 236.973   6
  -6   2  22 763.023 169.428   2
  -6  -2  22 941.340 170.239   2
  -6  -2  22 821.095 195.152   7
   6   2 -22 736.541 172.503   3
   6   2 -22 804.680 192.228   4
   6  -2 -22 829.159 188.133   4
  -6  -2  21 60.1813 69.9528   2
  -6   2  21-67.4763 93.4709   2
  -6  -2  21 73.3470 110.509   7
   6   2 -21-16.5375 91.9436   3
   6   2 -21 91.1077 99.2688   4
   6  -2 -21-151.169 94.9352   4
  -6  -2  20 4886.41 320.320   2
  -6  -2  20 5367.72 424.123   7
   6   2 -20 5411.67 363.515   3
  -6   2  20 5317.54 377.235   2
   6   2 -20 5295.40 418.342   4
   6  -2 -20 4474.14 364.220   4
  -6   2  19 58.0738 68.1029   2
  -6  -2  19 73.9098 85.3673   7
   6   2 -19 9.24171 78.5063   3
  -6  -2  19 29.5125 64.6167   2
   6   2 -19-55.9782 87.7639   4
   6  -2 -19 82.6995 83.0382   4
   6   2 -18 2980.81 302.859   4
  -6  -2  18 2906.58 230.335   2
   6  -2 -18 3193.64 279.574   1
   6   2 -18 2909.85 262.251   3
   6   2 -18 2889.15 145.309   6
   6  -2 -18 2689.06 263.571   4
  -6   2  18 2813.37 263.771   2
  -6  -2  17 26.8169 56.0772   1
   6  -2 -17-12.3430 65.6189   1
   6   2 -17-74.5412 88.6148   3
  -6  -2  17 180.813 80.5740   2
   6  -2 -17-51.3110 98.1312   3
  -6   2  17-40.9167 89.4118   5
   6   2 -17 110.050 95.2174   4
   6  -2 -17 146.928 102.061   4
  -6  -2  16 109.811 61.8160   2
   6  -2 -16-2.98305 80.4219   3
  -6  -2  16 55.7682 79.4509   7
  -6  -2  16-48.1623 70.7751   1
   6   2 -16-27.3533 78.9260   3
   6  -2 -16 105.938 66.3304   1
  -6   2  16 129.188 77.7105   5
   6   2 -16 99.3322 88.7607   4
   6  -2 -16 180.136 97.3149   4
  -6  -2  15 1646.82 151.351   2
  -6  -2  15 1523.38 154.679   1
   6   2 -15 1545.78 179.583   3
   6   2 -15 1707.30 207.716   4
   6  -2 -15 1897.13 197.030   4
  -6   2  15 2019.90 200.915   1
  -6  -2  15 2158.54 241.614   7
   6  -2 -15 1616.80 196.059   3
  -6  -2  15 1884.47 186.170   3
  -6   2  15 2030.14 218.808   5
   6  -2 -15 1921.58 198.509   1
  -6   2  14 810.632 128.084   1
  -6   2  14 895.058 145.802   5
   6  -2 -14 982.018 161.793   3
  -6  -2  14 879.891 108.384   2
  -6  -2  14 994.523 139.428   3
  -6  -2  14 817.498 151.350   7
   6   2 -14 865.181 126.431   3
  -6  -2  14 1061.36 119.838   1
   6  -2 -14 590.265 118.635   1
   6  -2 -14 842.923 131.879   4
   6   2 -14 635.866 115.730   4
  -6   2  13 579.045 106.983   1
  -6  -2  13 681.827 93.8510   2
   6  -2 -13 456.753 89.4619   4
   6  -2 -13 533.111 109.210   1
  -6  -2  13 662.861 136.708   7
  -6   2  13 520.481 112.434   5
   6   2 -13 399.724 100.980   4
  -6   2  13 490.329 97.7899   3
   6   2 -13 328.309 83.5542   3
   6  -2 -13 678.931 132.413   3
  -6  -2  13 699.143 99.1419   1
  -6  -2  13 600.081 107.233   3
  -6  -2  12 20061.7 434.444   2
   6  -2 -12 20487.5 610.979   5
   6   2 -12 19084.3 546.953   3
  -6  -2  12 20144.1 625.707   7
   6  -2 -12 19367.3 585.700   3
   6  -2 -12 20505.9 560.347   1
  -6   2  12 20224.5 600.699   5
   6   2 -12 20185.5 602.116   5
  -6  -2  12 20123.7 457.846   1
  -6  -2  12 21702.6 574.267   3
  -6   2  12 20384.6 552.089   1
  -6   2  12 21665.7 592.787   3
   6  -2 -12 20607.4 556.636   4
  -6  -2  11 2139.17 135.809   2
   6  -2 -11 2016.14 173.724   1
   6  -2 -11 1989.31 185.705   5
  -6  -2  11 2110.49 142.078   1
  -6   2  11 1840.47 160.227   1
   6  -2 -11 1970.66 198.466   3
  -6   2  11 2236.55 183.116   3
  -6  -2  11 2022.66 197.907   7
   6   2 -11 1927.04 180.474   3
   6   2 -11 2107.99 188.287   5
  -6  -2  11 2284.89 184.893   3
   6  -2 -10 7523.07 313.521   1
  -6  -2  10 7922.73 234.819   2
  -6  -2  10 7684.31 245.184   1
  -6   2  10 7881.34 339.963   3
  -6  -2  10 7958.17 364.252   7
  -6   2  10 7597.35 300.295   7
   6  -2 -10 7722.58 353.222   3
  -6   2  10 7422.83 305.620   1
   6   2 -10 7424.51 319.980   3
   6  -2 -10 7826.21 349.101   5
  -6  -2  10 7959.13 325.641   3
   6   2 -10 7346.32 332.762   5
   6  -2  -9 74.9448 44.3646   1
  -6  -2   9 240.626 47.3237   1
   6  -2  -9 212.183 87.4721   3
   6  -2  -9 69.5543 50.1988   5
  -6   2   9 150.525 22.3619   6
  -6   2   9 198.073 59.1585   3
  -6  -2   9 191.653 40.3311   2
   6   2  -9 26.7153 57.5047   3
  -6   2   9 173.239 57.1383   7
  -6   2   9 171.241 62.8216   1
  -6  -2   9 169.889 62.4914   3
  -6  -2   9 137.232 72.6282   7
  -6  -2   8 791.255 61.9577   2
  -6  -2   8 718.431 108.919   7
  -6   2   8 806.379 93.1217   7
  -6  -2   8 696.112 62.7630   1
   6  -2  -8 929.171 102.921   1
  -6   2   8 731.034 96.7890   1
   6   2  -8 592.534 87.3219   3
   6  -2  -8 781.660 108.472   5
   6  -2  -8 606.397 109.399   3
  -6  -2   8 735.727 97.6989   3
  -6  -2   7 521.082 42.5735   2
  -6  -2   7 490.593 46.2299   1
   6  -2  -7 532.749 103.837   3
   6  -2  -7 513.728 82.2861   1
  -6   2   7 562.857 82.5980   1
  -6   2   7 507.807 66.9121   7
   6  -2  -7 497.361 82.1183   5
  -6  -2   7 599.046 97.1073   7
   6   2  -7 523.719 85.8078   3
  -6  -2   7 544.756 81.5342   3
  -6  -2   6 72416.9 937.799   7
   6  -2  -6 71703.8 815.333   1
   6  -2  -6 71781.3 916.574   3
  -6  -2   6 70531.2 447.661   1
   6  -2  -6 73304.3 877.746   5
  -6   2   6 71853.1 709.091   7
   6   2  -6 71782.7 881.988   3
  -6   2   6 71087.0 801.532   1
   6  -2  -5 9883.70 333.031   3
  -6   2   5 10051.7 245.929   7
   6   2  -5 10296.4 261.759   6
   6  -2  -5 10115.0 296.809   1
   6  -2  -5 10361.7 314.185   5
  -6   2   5 9833.34 309.794   5
  -6  -2   5 9922.93 333.333   7
   6   2  -5 10070.8 325.889   3
  -6   2   5 10022.7 292.939   1
   6  -2  -4 16875.8 372.154   1
  -6   2   4 16664.6 295.415   7
  -6  -2   4 16157.4 411.827   7
  -6   2   4 16064.3 376.818   5
   6   2  -4 16525.8 337.269   6
   6  -2  -4 16175.7 407.766   3
   6  -2  -4 16147.4 375.772   5
   6   2  -4 16763.8 401.722   3
   6  -2  -4 16371.9 301.633   7
  -6   2   4 16526.1 363.496   1
   6  -2  -3 16912.1 341.493   4
   6  -2  -3 16372.8 289.016   7
   6   2  -3 16971.1 347.553   6
   6   2  -3 17092.1 396.131   3
  -6  -2   3 16403.2 400.954   7
   6  -2  -3 16736.1 360.040   5
  -6   2   3 16398.2 361.039   5
  -6   2   3 16881.8 359.016   1
   6  -2  -3 16403.4 391.285   3
  -6   2   3 17108.2 283.817   7
   6  -2  -3 16538.6 365.957   1
  -6   2   2 801.163 63.5507   7
  -6  -2   2 924.928 101.231   7
  -6   2   2 773.507 78.3441   5
   6  -2  -2 827.048 68.2933   7
   6  -2  -2 652.823 91.9653   3
   6  -2  -2 810.339 87.9728   1
   6  -2  -2 823.500 78.1332   4
  -6  -2   2 822.516 44.4216   1
   6  -2  -2 854.070 83.2785   5
   6   2  -2 739.248 89.3797   3
  -6   2   2 881.941 93.1437   2
   6   2  -2 842.891 83.1971   6
   6   2  -2 802.563 39.1099   2
   6   2  -2 865.461 43.6955   1
   6  -2  -1 44.7784 44.4361   1
   6   2  -1 51.4975 22.9487   2
   6   2  -1 6.48006 34.8645   4
  -6   2   1 105.171 49.6490   3
   6  -2  -1 11.3896 38.9293   4
   6   2  -1 25.7148 20.1895   1
  -6   2   1 7.84937 38.4933   4
   6  -2  -1 23.5548 49.1227   3
   6   2  -1-80.6013 43.9724   6
   6  -2  -1 39.4098 30.3803   7
  -6  -2   1 13.5172 43.1329   7
   6  -2  -1 41.3805 33.0018   5
  -6   2   1 58.6173 35.8162   5
  -6   2   1 57.1694 42.6074   2
  -6  -2   1 20.3823 23.6420   1
   6   2  -1 4.89564 38.1418   3
   6  -2   0 4353.02 178.215   4
  -6   2   0 4464.98 186.919   4
   6   2   0 4370.19 196.923   6
   6   2   0 4520.46 142.183   1
  -6   2   0 4436.44 202.645   2
   6   2   0 4661.05 195.018   4
   6   2   0 4543.18 140.391   2
  -6   2   0 4508.64 173.648   3
  -6   2   0 4355.76 165.427   5
   6  -2   0 4606.57 168.702   5
   6  -2   0 4118.95 151.673   7
  -6  -2   0 4458.61 198.702   7
   6  -2   0 4269.18 174.378   3
   6   2   0 4755.72 198.027   3
  -6  -2   0 4494.94 146.176   1
   6   2   1 490.481 57.9462   1
   6  -2   1 459.843 68.5502   4
  -6   2  -1 375.684 69.2220   4
   6  -2   1 342.976 53.4773   7
  -6  -2  -1 445.800 74.0283   4
   6   2   1 390.775 72.7117   6
  -6   2  -1 394.991 63.5893   3
   6   2   1 375.711 44.8155   5
  -6   2  -1 445.940 59.9639   5
  -6   2  -1 430.436 71.2446   2
   6   2   1 483.802 72.0227   4
  -6  -2  -1 386.815 67.4032   7
  -6  -2  -1 306.667 51.9100   1
   6   2   1 355.012 51.4679   2
   6   2   2 13215.1 302.998   1
  -6   2  -2 13679.4 342.095   4
   6   2   2 13673.2 342.779   4
   6   2   2 14281.8 376.119   6
  -6  -2  -2 13089.7 310.095   1
   6  -2   2 13179.5 335.933   4
  -6   2  -2 13155.3 358.003   2
  -6   2  -2 13229.5 264.339   3
  -6  -2  -2 13650.0 346.833   7
  -6   2  -2 13035.3 281.535   5
  -6  -2  -2 13590.9 340.374   4
   6   2   2 14018.0 233.760   5
   6   2   2 13520.5 303.174   2
   6   2   3 13765.1 347.428   4
  -6   2  -3 13745.1 360.410   4
  -6   2  -3 13592.3 374.769   2
   6   2   3 13421.3 332.712   1
  -6   2  -3 13637.7 247.181   3
  -6  -2  -3 13811.9 355.268   4
   6   2   3 13942.0 380.789   6
  -6  -2  -3 13918.2 239.566   5
   6   2   3 13536.4 236.489   5
   6   2   3 14114.5 336.615   2
  -6  -2  -3 14041.3 341.111   1
   6  -2   3 13898.3 357.125   4
   6   2   4 19553.8 427.527   4
  -6   2  -4 20139.5 469.049   2
  -6  -2  -4 19621.2 434.373   4
   6   2   4 20364.0 440.586   1
   6  -2   4 19919.0 452.082   4
  -6   2  -4 20289.4 272.514   3
  -6   2  -4 19697.1 454.659   4
  -6  -2  -4 20266.1 308.889   5
   6   2   4 19511.7 308.223   5
   6   2   4 20417.7 478.756   6
  -6  -2  -4 20751.3 447.516   1
   6   2   4 20548.8 433.248   2
   6   2   5 2105.29 148.274   4
  -6   2  -5 2459.32 172.546   2
  -6  -2  -5 2065.67 150.195   4
   6   2   5 1937.07 144.267   7
   6  -2   5 1809.95 153.056   4
   6   2   5 2272.60 167.981   6
  -6  -2  -5 2209.13 160.698   1
  -6  -2  -5 2253.14 112.250   5
  -6   2  -5 2200.63 79.1749   3
   6   2   5 2025.17 109.219   5
   6   2   5 2122.55 153.403   1
   6   2   5 2110.13 153.277   2
  -6   2  -6 15958.3 446.667   2
  -6  -2  -6 16825.1 430.141   4
   6   2   6 16023.6 440.885   1
  -6  -2  -6 15914.8 320.451   5
   6   2   6 15930.4 450.190   6
   6   2   6 16072.9 321.001   5
   6   2   6 16323.6 435.378   2
   6  -2   6 16068.5 444.121   4
   6   2   6 15953.4 419.271   4
  -6   2  -7 1290.21 136.957   2
   6   2   7 1199.15 125.655   4
  -6  -2  -7 1296.19 134.479   4
   6   2   7 969.197 120.815   6
   6   2   7 1293.59 133.486   1
   6   2   7 1093.75 94.9207   5
  -6  -2  -7 1296.83 100.239   5
  -6  -2  -7 1049.42 122.830   6
   6  -2   7 1554.98 150.888   4
  -6  -2  -8 10104.2 368.606   4
  -6  -2  -8 10104.9 291.645   5
  -6  -2  -8 9616.61 369.475   6
   6   2   8 10405.5 384.782   6
   6   2   8 9863.65 385.955   1
   6   2   8 9849.98 287.811   5
   6  -2   8 10248.4 387.638   4
   6   2   8 10253.2 363.638   4
  -6   2  -8 10697.7 396.426   2
  -6  -2  -9 1817.72 167.120   4
   6   2   9 1943.87 181.457   1
   6   2   9 1968.61 174.369   6
  -6  -2  -9 1737.19 165.155   6
  -6  -2  -9 1700.28 131.991   5
   6   2   9 1905.82 139.344   5
   6  -2   9 1887.76 178.674   4
   6   2   9 1876.63 167.492   4
  -6   2  -9 1699.23 166.253   2
   6  -2  10 18383.7 560.032   2
   6   2  10 18129.5 561.733   1
  -6  -2 -10 18288.9 531.126   6
  -6  -2 -10 18673.7 538.522   4
   6   2  10 17983.8 522.485   4
   6   2  10 18556.5 561.996   2
  -6  -2 -10 18873.3 451.136   5
   6   2  10 18641.6 447.640   5
   6  -2  10 19020.9 569.449   4
  -6   2 -10 19599.9 574.453   2
  -6   2 -10 18354.5 567.111   4
  -6   2 -11 370.443 85.8135   2
   6   2  11 269.221 78.8546   2
  -6   2 -11 338.120 114.143   4
   6   2  11 394.415 72.4636   3
   6  -2  11 455.991 111.950   2
   6   2  11 216.514 71.5503   1
  -6  -2 -11 360.401 92.5676   4
  -6  -2 -11 389.140 95.8260   6
  -6  -2 -11 217.150 57.6805   5
   6   2  11 307.330 69.7564   5
   6  -2  11 334.702 101.537   4
   6   2  11 327.603 90.3256   4
   6   2  12 127.308 80.3998   2
  -6   2 -12 386.797 106.961   4
  -6  -2 -12 291.592 103.506   4
   6   2  12 273.946 62.3602   3
   6   2  12 274.159 86.6909   4
   6  -2  12 181.825 77.1890   2
  -6  -2 -12 297.570 80.7437   5
  -6  -2 -12 247.146 79.1076   6
  -6   2 -12 278.863 72.9165   5
   6   2  12 129.063 55.2149   5
   6   2  13 713.879 135.670   2
  -6   2 -13 537.133 116.519   4
  -6  -2 -13 702.618 130.511   4
  -6  -2 -13 551.165 110.502   6
   6   2  13 685.791 87.2719   3
  -6   2 -13 700.737 114.826   5
  -6  -2 -13 741.901 110.959   5
   6  -2  13 620.688 126.808   2
  -6   2 -14-67.1628 111.021   4
   6   2  14 23.7090 72.0754   2
  -6  -2 -14-75.7065 94.2690   4
  -6   2 -14 84.8340 57.8104   5
  -6  -2 -14-45.8015 67.8059   5
  -6  -2 -14 28.4930 57.7646   6
   6   2  14 62.9850 47.1588   3
   6  -2  14 6.74844 67.3232   2
   6   2  15 2225.35 152.453   3
  -6   2 -15 2040.34 239.815   4
   6   2  15 1773.49 210.637   2
  -6  -2 -15 1833.00 219.348   4
   6  -2  15 1692.38 204.284   2
  -6  -2 -15 1983.55 198.628   5
  -6  -2 -15 2181.47 218.403   6
  -6  -2 -16 8900.43 469.614   4
   6  -2  16 8696.80 472.402   2
   6   2  16 9004.04 301.085   3
  -6   2 -16 8167.12 437.899   6
  -6  -2 -16 8802.03 437.822   6
   6   2  16 8717.03 480.268   2
  -6   2 -16 9472.20 512.667   4
  -6   2 -17 430.002 138.101   4
  -6  -2 -17 5.23374 93.7011   4
   6   2  17 271.686 110.480   2
  -6   2 -17 477.213 111.258   6
   6  -2  17 347.818 129.304   2
  -6  -2 -17 229.540 103.609   6
  -6  -2 -18 3179.97 306.156   4
   6  -2  18 2819.36 295.415   2
  -6   2 -18 3374.48 300.703   6
  -6  -2 -18 3329.10 280.595   6
   6   2  18 3458.86 330.315   2
  -6   2 -18 3049.56 312.690   4
  -6   2 -19 42.0164 96.5934   4
  -6  -2 -19 16.1524 93.5158   4
   6   2  19 30.4542 98.4990   2
  -6  -2 -19-53.8376 79.0648   6
   6  -2  19-128.202 100.885   2
  -6   2 -19-104.941 90.3740   6
  -6  -2 -20 2785.51 308.776   4
  -6   2 -20 2870.17 287.098   6
  -6  -2 -20 2200.61 244.022   6
   6  -2  20 2572.24 293.388   2
   6   2  20 2825.68 317.167   2
  -6   2 -20 3177.06 351.908   4
  -6  -2 -21 537.478 154.663   4
   6   2  21 321.001 127.167   2
  -6   2 -21 365.109 148.160   4
  -6  -2 -21 375.240 118.369   6
   6  -2  21 291.262 129.098   2
  -6   2 -21 187.078 92.1231   6
   6  -4 -21 213.993 115.902   4
  -6   4  21 394.444 152.091   5
  -6  -4  21 493.769 162.097   7
   6   4 -21 264.124 110.013   3
   6  -4 -21 213.080 115.943   1
  -6   4  21 261.476 94.0602   2
   6   4 -21 332.819 124.164   4
   6  -4 -20 3511.57 338.250   1
   6   4 -20 3506.83 305.745   3
  -6  -4  20 3299.40 260.380   2
  -6  -4  20 3572.75 365.814   7
  -6   4  20 3174.60 331.800   5
   6   4 -20 2979.39 326.369   4
   6  -4 -20 3339.22 303.173   4
  -6  -4  19 14.9049 64.3407   2
   6   4 -19-34.0378 84.8302   3
  -6  -4  19 297.386 138.679   7
   6  -4 -19 201.149 119.045   1
  -6   4  19-47.7709 92.3936   5
   6   4 -19 32.5074 95.4967   4
   6  -4 -19-38.1960 97.0078   4
   6   4 -18 5090.87 342.076   3
  -6  -4  18 5593.46 434.479   7
  -6  -4  18 5019.94 296.300   2
  -6   4  18 5291.29 399.715   5
   6  -4 -18 5514.05 401.080   1
   6   4 -18 5552.20 412.316   4
   6  -4 -18 5409.00 354.026   4
  -6  -4  17 374.808 132.777   7
   6   4 -17 501.915 121.268   3
   6  -4 -17 489.122 140.149   1
  -6  -4  17 522.423 100.640   1
  -6  -4  17 539.904 101.351   2
  -6   4  17 404.637 135.216   5
   6   4 -17 780.663 177.560   4
   6  -4 -17 433.515 117.350   4
  -6  -4  16 163.457 66.9610   1
   6  -4 -16 210.081 101.562   1
  -6  -4  16 226.222 74.0456   2
  -6  -4  16 404.310 150.485   7
   6   4 -16 92.1940 74.7282   3
  -6   4  16 216.707 115.440   5
   6   4 -16 215.182 122.477   4
   6  -4 -16 120.078 78.8586   4
  -6  -4  15 967.101 118.172   2
  -6   4  15 1028.47 86.1975   6
  -6   4  15 963.666 178.882   5
  -6  -4  15 774.060 162.823   7
  -6  -4  15 898.495 116.836   1
   6   4 -15 999.350 151.397   3
   6  -4 -15 1329.17 181.565   1
   6   4 -15 1092.57 182.597   4
   6  -4 -15 990.304 145.690   4
  -6  -4  14 3718.61 227.418   1
   6  -4 -14 3840.65 290.840   1
  -6  -4  14 3421.83 207.335   2
  -6   4  14 3544.25 160.189   6
   6   4 -14 3600.20 264.260   3
  -6   4  14 3717.71 300.380   5
  -6  -4  14 3677.32 313.744   7
   6   4 -14 3212.51 279.931   4
   6  -4 -14 3570.71 245.724   4
   6   4 -13 1421.41 190.278   4
  -6  -4  13 1683.98 215.204   7
  -6  -4  13 1478.88 134.938   2
  -6   4  13 1435.42 107.157   6
   6  -4 -13 1609.55 188.899   1
  -6   4  13 1629.00 208.106   5
  -6  -4  13 1380.87 136.405   1
   6   4 -13 1583.56 180.456   3
   6  -4 -13 1729.00 166.224   4
  -6   4  12 17284.5 366.974   6
  -6  -4  12 17112.8 414.584   2
   6   4 -12 16961.4 549.183   3
  -6  -4  12 18115.5 633.694   7
  -6   4  12 17528.1 600.372   5
  -6   4  12 18027.8 465.683   7
   6   4 -12 18027.6 599.685   4
   6  -4 -12 17536.1 483.880   4
   6  -4 -12 17968.8 591.596   1
  -6   4  11 64.4188 39.4088   6
  -6   4  11 101.089 62.1243   7
  -6  -4  11 52.1436 86.8300   7
   6   4 -11 88.5889 74.8942   3
  -6   4  11 73.4438 56.3802   1
  -6  -4  11 134.513 43.2294   2
  -6   4  11 99.8423 65.5722   5
   6  -4 -11 41.4213 50.6094   4
   6  -4 -11 79.1557 63.9709   1
  -6   4  10 11167.5 432.810   1
  -6  -4  10 10064.0 443.241   7
  -6   4  10 10317.7 308.239   7
   6  -4 -10 10957.2 343.692   4
  -6   4  10 10792.4 447.025   3
  -6   4  10 10528.8 295.750   6
   6  -4 -10 10984.1 447.629   5
   6   4 -10 10804.1 419.821   3
  -6   4  10 10578.6 441.002   5
   6  -4 -10 10958.9 435.319   1
  -6  -4  10 10597.0 291.828   2
   6   4 -10 10361.2 273.009   2
   6   4  -9 54.5944 31.7682   2
  -6   4   9 13.1157 35.3112   7
  -6   4   9-14.7114 66.2312   3
  -6  -4   9 35.9142 82.7992   7
  -6   4   9-34.1472 62.0258   5
  -6   4   9 9.82093 46.0205   1
  -6  -4   9 83.5250 36.3519   2
   6  -4  -9 0.26227 50.2166   5
   6  -4  -9 166.557 78.9770   1
   6   4  -9 49.1154 58.5860   3
  -6   4   8 1996.31 177.637   1
  -6   4   8 1718.89 107.170   7
  -6  -4   8 1784.99 185.923   7
   6  -4  -8 1881.12 179.809   5
   6   4  -8 1943.61 178.653   3
   6   4  -8 1639.27 92.8502   2
   6  -4  -8 1685.07 168.846   1
  -6   4   7 5382.51 162.475   7
   6  -4  -7 4895.95 276.764   1
  -6  -4   7 5457.60 297.692   7
   6  -4  -7 5200.48 284.918   5
   6   4  -7 5093.74 275.981   3
  -6  -4   7 5280.84 186.294   1
  -6   4   7 5504.25 284.911   1
   6   4  -7 5368.67 157.965   2
   6   4  -6 88094.7 616.230   2
  -6  -4   6 89030.0 1155.69   7
   6  -4  -6 89583.7 1131.78   5
   6   4  -6 87530.1 1112.56   3
  -6   4   6 88848.6 572.262   7
   6  -4  -6 91802.1 1142.43   1
  -6  -4   6 88613.9 735.675   1
  -6   4   6 91786.6 1126.97   1
   6  -4  -5 1634.13 157.485   1
   6  -4  -5 1645.74 106.318   4
   6   4  -5 1749.53 162.508   7
  -6  -4   5 1797.21 171.215   7
   6   4  -5 1560.63 84.0987   2
   6  -4  -5 1938.86 165.712   5
  -6  -4   5 1700.85 100.759   1
   6   4  -5 1780.47 164.025   3
  -6   4   5 1640.01 65.4226   7
  -6   4   5 1722.74 155.618   1
  -6  -4   4 22060.5 359.596   1
   6   4  -4 22196.1 327.929   2
  -6  -4   4 22294.0 542.808   7
   6  -4  -4 23030.2 543.227   5
   6  -4  -4 21985.7 370.834   4
   6   4  -4 21909.8 539.063   3
  -6   4   4 21332.6 524.113   5
  -6   4   4 23071.2 544.095   1
   6   4  -4 22733.9 542.558   7
  -6   4   3 30.7657 50.4722   1
  -6  -4   3 32.5291 28.4566   1
   6   4  -3 47.1727 45.0041   7
  -6  -4   3-36.9119 58.0682   7
   6  -4  -3 29.7226 36.2284   5
  -6   4   3 29.0094 44.7882   5
   6   4  -3 41.3266 24.3787   2
   6  -4  -3-32.0813 34.9104   4
   6   4  -3-14.3878 42.8142   3
   6  -4  -2 8090.47 220.637   4
   6   4  -2 7675.32 301.959   7
  -6   4   2 7791.45 304.384   5
   6  -4  -2 7160.13 137.207   7
   6  -4  -2 7747.11 302.076   5
  -6   4   2 7856.70 312.592   3
  -6  -4   2 7685.69 226.593   1
  -6   4   2 7596.30 331.709   2
  -6  -4   2 7777.74 302.841   7
   6   4  -2 7422.92 221.297   1
   6  -4  -1 24202.3 393.543   4
  -6   4   1 24820.6 534.391   5
  -6   4   1 23925.9 402.956   4
   6  -4  -1 24102.2 287.057   7
  -6   4   1 24458.9 586.156   2
   6   4  -1 24609.4 525.945   7
   6  -4  -1 25002.1 531.539   5
   6   4  -1 24290.9 549.923   6
  -6   4   1 24017.9 524.334   3
  -6  -4   1 23046.1 507.558   7
  -6  -4   1 24022.7 417.961   1
   6   4  -1 23544.7 411.766   1
   6   4   0 2033.40 130.090   1
  -6   4   0 2224.61 130.151   4
   6   4   0 2136.19 145.693   5
   6   4   0 2014.51 138.003   4
  -6   4   0 1976.06 150.945   3
   6  -4   0 2238.95 160.776   5
  -6  -4   0 2170.23 156.059   7
   6  -4   0 2066.36 96.0687   7
  -6   4   0 1897.16 166.151   2
  -6   4   0 1964.46 156.061   5
   6   4   0 2070.66 153.092   7
   6   4   0 2242.22 173.388   6
  -6  -4   0 2342.90 137.854   1
   6  -4   0 2026.71 120.565   4
  -6   4  -1 4966.32 202.251   4
   6   4   1 4792.33 207.608   1
   6   4   1 5240.32 216.493   4
   6   4   1 5186.42 238.386   7
  -6   4  -1 4725.97 262.024   2
  -6  -4  -1 4666.58 224.467   7
   6   4   1 5174.16 221.697   5
  -6   4  -1 4821.75 234.230   5
   6   4   1 5058.55 261.534   6
  -6  -4  -1 5287.81 220.016   1
   6  -4   1 4979.62 196.734   4
   6   4   2 72467.9 823.421   5
  -6   4  -2 73689.0 810.747   4
   6   4   2 72807.6 800.265   4
   6   4   2 72352.5 846.986   1
   6   4   2 74033.1 895.389   7
  -6   4  -2 71254.2 898.148   5
   6   4   2 73021.3 991.849   6
  -6  -4  -2 71532.2 873.445   7
  -6   4  -2 73550.1 1022.90   2
   6  -4   2 71411.2 788.911   4
  -6  -4  -2 72305.4 849.369   1
   6  -4   3 46.6732 50.9015   4
  -6   4  -3-22.3045 43.3208   4
  -6  -4  -3 77.9330 56.1749   7
   6   4   3 7.60963 39.2591   5
   6   4   3 37.5946 39.2854   7
   6   4   3 56.2290 61.2477   6
  -6  -4  -3 51.4157 52.6772   1
  -6   4  -3 64.8384 61.6988   2
   6   4   3-10.9215 42.9765   4
  -6  -4  -3 42.9776 42.6851   4
   6   4   3-17.4286 47.6369   1
  -6   4  -3 133.699 53.4942   5
   6   4   4 74931.3 844.615   5
   6   4   4 71664.8 824.797   4
  -6   4  -4 76066.5 913.268   4
  -6   4  -4 76738.9 1062.78   2
   6   4   4 73914.7 915.129   7
  -6  -4  -4 74398.4 837.561   5
  -6  -4  -4 73195.9 946.597   1
   6   4   4 77363.9 1053.78   6
  -6   4  -4 75106.1 939.891   5
  -6  -4  -4 74401.0 834.008   4
   6   4   4 75131.9 952.182   1
   6  -4   4 74572.0 889.361   4
   6  -4   5 679.582 98.8782   4
   6   4   5 795.424 91.3590   4
  -6   4  -5 728.892 103.950   4
   6   4   5 894.654 115.144   1
  -6  -4  -5 821.052 95.8112   4
  -6   4  -5 612.404 105.026   2
   6   4   5 725.921 95.0059   7
  -6  -4  -5 732.376 89.4642   5
   6   4   5 759.953 88.6480   5
   6   4   5 846.505 120.402   6
  -6  -4  -5 681.997 107.864   1
  -6   4  -6 9411.07 359.718   4
  -6  -4  -6 9414.00 320.997   4
  -6   4  -6 9698.04 393.023   2
   6   4   6 9366.20 382.957   6
   6   4   6 9263.48 314.369   4
   6  -4   6 9422.52 406.994   2
   6   4   6 10027.9 347.656   7
  -6  -4  -6 9800.10 384.733   1
  -6  -4  -6 9886.68 317.935   5
   6   4   6 9567.31 371.268   1
   6   4   6 9778.66 318.914   5
   6  -4   6 9865.01 356.617   4
   6   4   7 1036.54 115.171   4
  -6   4  -7 813.741 114.443   4
  -6   4  -7 795.916 119.798   2
  -6  -4  -7 865.758 107.426   4
   6   4   7 717.191 114.184   1
   6   4   7 889.587 127.199   6
   6   4   7 772.194 102.691   7
  -6  -4  -7 923.750 129.194   1
   6  -4   7 580.087 113.843   2
   6   4   7 829.661 100.970   5
  -6  -4  -7 851.046 102.650   5
   6  -4   7 955.788 126.537   4
   6  -4   8 12435.6 480.734   2
  -6   4  -8 13115.9 473.046   2
  -6  -4  -8 12244.2 396.064   4
   6   4   8 12482.3 462.766   1
   6   4   8 12643.6 462.088   6
   6   4   8 12814.1 419.339   7
   6   4   8 11594.6 372.616   5
   6  -4   8 12115.4 435.375   4
  -6  -4  -8 12331.9 464.803   1
  -6  -4  -8 12085.5 452.719   6
  -6  -4  -8 12655.1 390.364   5
   6   4   8 11694.0 381.710   4
  -6   4  -8 11743.7 439.944   4
  -6  -4  -9 1300.75 166.652   1
  -6   4  -9 1543.38 171.006   4
  -6  -4  -9 1445.59 148.933   4
   6   4   9 1708.88 180.282   6
   6   4   9 1754.80 189.229   1
  -6   4  -9 1562.08 175.421   2
   6   4   9 1515.10 155.884   7
  -6  -4  -9 1492.32 168.433   6
   6  -4   9 1457.33 178.950   2
  -6  -4  -9 1416.92 142.088   5
  -6   4  -9 1417.56 92.0570   3
   6   4   9 1213.47 131.033   5
   6   4   9 1533.08 149.811   4
   6  -4   9 1521.64 165.796   4
  -6   4 -10 32657.3 422.175   3
  -6  -4 -10 34679.9 835.495   1
  -6  -4 -10 32933.0 700.225   4
   6  -4  10 34126.0 835.447   2
   6   4  10 34573.6 792.472   6
  -6  -4 -10 33415.2 780.721   6
   6   4  10 33785.4 732.107   7
  -6  -4 -10 35292.4 694.250   5
   6   4  10 33733.3 676.460   5
   6  -4  10 36372.4 806.462   4
   6   4  10 33404.9 696.196   4
   6   4  10 33287.9 803.790   2
  -6   4 -10 34461.4 807.023   4
  -6   4 -11 128.812 71.0147   4
  -6  -4 -11 49.5090 54.5484   4
   6  -4  11 319.904 101.603   2
   6   4  11 224.184 90.5111   6
   6   4  11 150.521 71.8293   4
   6   4  11 34.0776 56.1761   5
  -6  -4 -11 194.004 79.7142   6
  -6  -4 -11 89.9836 51.1336   5
  -6  -4 -11 66.8814 74.1083   1
  -6   4 -11 150.004 32.3384   3
   6   4  11 210.717 87.9218   2
   6   4  12 187.056 93.9746   2
  -6   4 -12-38.4331 104.649   4
  -6  -4 -12 128.681 70.9326   4
  -6  -4 -12 265.959 96.9047   1
   6  -4  12 138.920 88.5982   2
  -6  -4 -12 210.920 87.8720   6
  -6   4 -12 205.394 37.5833   3
  -6  -4 -12 207.531 74.4635   5
   6   4  12 179.969 74.1026   5
   6   4  12 208.212 75.4296   4
   6   4  13-83.8007 81.1785   2
  -6   4 -13 30.2367 90.4307   4
  -6  -4 -13 5.18264 62.3906   4
   6  -4  13-12.2775 65.8467   2
  -6  -4 -13 57.8912 59.0131   5
  -6   4 -13 10.6946 19.1641   3
  -6  -4 -13-19.7240 83.4996   1
  -6  -4 -13 56.4420 71.1844   6
   6   4  13-44.2459 73.3335   3
   6   4  13 9.28274 63.8997   5
   6   4  13 24.6252 61.6441   4
  -6  -4 -14 4947.81 324.361   4
  -6   4 -14 5414.95 375.880   4
   6   4  14 4905.32 280.210   3
  -6  -4 -14 4628.38 321.528   6
   6  -4  14 4686.75 348.399   2
   6   4  14 4563.01 292.716   5
   6   4  14 5037.78 363.146   2
   6   4  15 408.392 137.672   2
   6  -4  15 308.159 114.256   2
  -6   4 -15 261.894 120.064   4
  -6  -4 -15 336.632 109.687   4
  -6  -4 -15 278.802 98.9947   6
   6   4  15 444.297 107.527   3
   6   4  15 461.908 104.231   5
  -6  -4 -16 8168.14 441.800   4
  -6   4 -16 9230.70 524.136   4
  -6  -4 -16 8647.00 446.607   6
   6   4  16 8137.92 416.501   5
   6  -4  16 8454.53 491.109   2
   6   4  16 8575.58 498.104   2
  -6   4 -17 353.506 139.688   4
  -6  -4 -17 412.079 111.811   4
  -6  -4 -17 212.908 98.6157   6
   6  -4  17 252.940 99.2878   2
   6   4  17 226.181 120.911   2
   6   4  17 419.688 116.734   5
   6  -4  18 3060.35 314.922   2
  -6  -4 -18 3474.77 312.710   4
   6   4  18 3231.58 327.275   2
  -6   4 -18 3242.08 331.973   4
   6   4  19 174.835 115.535   2
  -6   4 -19 83.4832 107.648   4
  -6  -4 -19 32.4462 83.9427   4
   6  -4  19 256.505 127.388   2
  -6   4 -20 2991.59 345.550   4
   6   4  20 2562.54 314.794   2
  -6  -4 -20 2336.41 280.054   4
   6  -4  20 2264.36 281.832   2
  -6  -6  20 649.059 194.026   7
   6   6 -20 407.252 130.664   3
   6  -6 -20 619.653 183.442   1
  -6   6  20 810.604 199.215   5
   6   6 -20 354.218 132.506   4
   6   6 -19 507.554 132.973   3
   6  -6 -19 450.186 137.799   1
  -6   6  19 289.925 132.588   5
  -6  -6  19 511.679 171.180   7
   6   6 -19 238.555 111.835   4
   6  -6 -18 2288.61 285.549   1
   6   6 -18 2447.41 293.719   4
  -6  -6  18 2442.89 306.289   7
   6   6 -18 2620.68 267.409   3
  -6   6  18 2337.70 286.134   5
   6  -6 -18 2387.04 224.482   4
   6  -6 -17 456.994 111.338   4
  -6   6  17 580.029 113.779   7
  -6  -6  17 407.563 138.448   7
   6   6 -17 448.344 124.172   3
  -6  -6  17 479.672 107.300   2
  -6   6  17 443.486 147.548   5
   6  -6 -17 224.016 111.699   1
   6   6 -17 611.815 173.863   4
   6  -6 -16 274.801 86.8817   4
  -6  -6  16 257.599 124.935   7
  -6   6  16 412.451 96.3081   7
   6  -6 -16 210.341 86.9046   1
   6   6 -16 140.528 84.4153   3
  -6  -6  16 247.099 79.3130   2
  -6   6  16 157.619 111.788   5
   6   6 -16 387.604 135.076   4
   6  -6 -15 289.058 84.6897   4
   6   6 -15 452.636 116.299   3
  -6   6  15 447.627 91.7260   7
   6  -6 -15 319.810 131.112   1
  -6  -6  15 532.597 97.2259   2
  -6   6  15 424.507 122.071   5
  -6  -6  15 680.898 164.685   7
   6   6 -15 552.082 133.745   4
   6  -6 -14 260.131 107.722   1
  -6   6  14 272.250 66.5773   7
  -6   6  14 395.328 83.3832   6
  -6  -6  14 406.004 131.507   7
   6   6 -14 239.534 88.3412   3
  -6  -6  14 204.503 68.3063   2
  -6   6  14 493.958 140.519   5
   6   6 -14 286.897 109.185   4
   6   6 -14 308.987 66.7798   2
   6  -6 -14 280.778 81.8746   4
   6   6 -13-27.4794 36.6143   2
   6  -6 -13-13.9171 82.9279   1
  -6  -6  13 51.6064 89.2030   7
  -6   6  13 65.6888 53.1157   6
  -6   6  13 97.0042 51.5613   7
  -6  -6  13 5.24032 50.8247   2
   6   6 -13-121.364 101.865   3
  -6   6  13 20.1841 83.0118   5
   6   6 -13 64.4905 85.2418   4
   6  -6 -13 49.6302 46.0721   4
  -6   6  12 1563.52 150.952   6
  -6   6  12 1421.37 111.932   7
   6   6 -12 1327.43 180.692   4
  -6  -6  12 1382.31 197.569   7
  -6   6  12 1488.20 209.391   5
   6   6 -12 1251.88 175.067   3
   6  -6 -12 868.179 157.698   1
   6  -6 -12 1387.70 128.172   4
   6   6 -12 1314.06 125.356   2
  -6  -6  12 1337.16 137.816   1
   6   6 -11 322.335 59.0825   2
  -6   6  11 256.819 45.0606   7
  -6   6  11 346.340 86.1653   6
   6  -6 -11 298.234 93.7463   1
  -6  -6  11 356.546 80.8349   1
  -6   6  11 193.574 107.082   5
   6   6 -11 325.945 92.1673   3
  -6  -6  11 199.807 92.2567   7
   6   6 -11 310.052 97.3414   4
   6  -6 -11 436.457 72.2270   4
  -6  -6  10 3550.92 289.678   7
   6   6 -10 3541.42 275.645   3
   6  -6 -10 3856.00 302.185   1
  -6   6  10 3557.69 290.702   5
   6   6 -10 3543.41 185.373   2
  -6   6  10 3448.59 124.838   7
  -6  -6  10 3172.53 198.323   1
   6   6 -10 3859.48 276.858   4
   6  -6 -10 3269.32 163.501   4
  -6  -6   9 270.441 72.0425   1
   6  -6  -9 196.363 96.5372   1
  -6  -6   9 193.730 87.7225   7
   6   6  -9 148.259 45.2591   2
  -6   6   9 38.5767 66.8746   5
   6  -6  -9 86.9419 41.6824   4
   6   6  -9 102.629 81.4201   3
   6  -6  -8 50.3523 29.1034   4
   6  -6  -8 116.640 69.0739   1
   6   6  -8 29.0444 32.9620   2
  -6  -6   8 66.8162 64.4353   7
   6  -6  -8 35.2532 27.7290   4
  -6   6   8-55.3923 85.4833   5
  -6  -6   8 70.7580 49.8003   1
   6   6  -8 46.7075 66.8933   3
   6  -6  -7 485.722 111.824   1
   6  -6  -7 504.307 54.8297   4
  -6  -6   7 444.216 84.1389   1
   6   6  -7 408.093 64.5208   2
   6  -6  -7 488.259 53.4072   4
  -6   6   7 372.603 91.6853   5
  -6  -6   7 449.829 104.170   7
   6   6  -7 418.602 100.933   3
   6  -6  -6 5606.61 152.624   4
   6  -6  -6 6209.38 357.056   1
  -6  -6   6 6151.34 335.846   7
   6   6  -6 6021.67 235.889   2
  -6   6   6 5495.74 329.841   5
   6   6  -6 5749.52 328.321   3
  -6  -6   6 6168.08 263.890   1
   6  -6  -5 12.2889 16.4570   4
  -6  -6   5-2.28134 56.1330   7
   6  -6  -5 30.7715 47.2523   5
   6   6  -5 84.8911 45.7336   2
  -6  -6   5-24.9673 41.0970   1
  -6   6   5 7.85679 75.3624   5
   6  -6  -5 61.5897 71.9807   1
  -6   6   4 1739.55 185.291   1
   6  -6  -4 1726.91 185.859   1
  -6  -6   4 1457.74 132.787   1
  -6   6   4 1896.39 196.718   3
   6  -6  -4 1946.92 193.189   5
   6   6  -4 1570.42 131.239   2
  -6  -6   4 1693.50 167.932   7
  -6   6   4 2076.93 197.079   5
   6  -6  -4 1613.86 76.1073   4
   6  -6  -3 4275.11 292.240   1
  -6  -6   3 4139.54 219.493   1
   6   6  -3 4352.84 257.445   7
   6   6  -3 4001.28 211.265   2
   6  -6  -3 4497.91 281.468   5
  -6   6   3 4145.93 274.744   5
  -6  -6   3 4046.76 249.109   7
  -6   6   3 4604.98 291.059   1
   6  -6  -3 3887.99 124.909   4
   6   6  -2 49.3614 50.5823   1
   6  -6  -2 75.3089 27.0476   4
  -6   6   2 49.1332 54.9046   5
   6   6  -2-9.35006 60.4393   5
  -6  -6   2 58.4110 61.3346   7
   6  -6  -2 69.4489 63.1724   5
   6   6  -2 57.2370 47.0069   7
   6  -6  -2-52.9227 70.4021   1
  -6  -6   2 140.064 50.9973   1
  -6   6   2-2.96831 64.1281   2
  -6  -6   1 186.886 61.9515   1
   6   6  -1 173.466 55.5378   7
   6  -6  -1 243.170 94.2773   1
  -6   6   1 190.989 85.8019   2
   6   6  -1 379.900 89.2345   5
  -6  -6   1 262.418 70.1735   7
  -6   6   1 210.064 82.4668   5
   6   6  -1 162.255 49.1575   1
   6   6  -1 235.164 59.2842   4
   6  -6  -1 224.505 41.7867   4
   6  -6   0 14.8299 67.6685   1
  -6   6   0 10.9179 32.9444   4
   6   6   0 51.5645 44.9612   1
  -6  -6   0 75.7117 56.9600   7
  -6   6   0 20.4586 48.2327   5
  -6  -6   0-7.02372 45.6390   1
   6   6   0 11.9483 34.4240   4
   6   6   0-6.06024 68.0291   6
   6   6   0 67.6269 60.4495   5
  -6   6   0 176.660 82.8994   2
   6   6   0 67.5039 48.3588   7
   6  -6   0 4.74607 31.2706   4
   6   6   1 748.663 90.1445   4
  -6   6  -1 839.478 91.9114   4
   6   6   1 797.711 121.533   5
  -6  -6  -1 718.144 108.586   1
   6   6   1 779.263 111.879   1
  -6  -6  -1 659.147 101.399   7
   6   6   1 742.412 102.437   7
  -6   6  -1 645.375 111.551   5
  -6   6  -1 711.258 127.577   2
   6   6   1 760.783 126.564   6
   6  -6   1 866.027 143.040   1
   6  -6   1 838.300 86.1832   4
   6   6   2 5464.67 222.514   4
  -6   6  -2 5678.50 232.214   4
   6   6   2 5186.00 282.369   5
  -6  -6  -2 6416.80 286.103   7
   6   6   2 6003.22 337.235   6
  -6   6  -2 5597.57 313.133   5
  -6   6  -2 5726.48 335.287   2
   6   6   2 5880.51 279.864   7
  -6  -6  -2 5613.01 284.720   1
   6  -6   2 5137.37 314.776   1
   6  -6   2 5373.71 220.722   4
   6   6   2 5902.82 290.200   1
   6  -6   3 366.384 104.139   1
   6   6   3 287.703 55.4023   4
   6   6   3 382.125 95.1355   6
  -6  -6  -3 335.175 81.1907   7
   6   6   3 380.340 88.8516   5
  -6   6  -3 452.224 85.3896   4
  -6   6  -3 235.411 73.7922   5
  -6   6  -3 284.149 83.3660   2
   6   6   3 312.590 70.6639   7
  -6  -6  -3 328.864 80.5736   1
   6   6   3 390.427 83.1102   1
   6  -6   3 421.451 75.2001   4
   6   6   4 4618.56 206.909   4
  -6   6  -4 4636.71 236.878   4
   6   6   4 4413.21 244.242   7
   6   6   4 5381.46 295.557   1
  -6  -6  -4 4222.95 269.228   1
  -6   6  -4 4629.90 300.944   2
  -6   6  -4 4925.53 298.459   5
   6   6   4 4728.47 272.673   5
   6  -6   4 4797.85 236.349   4
   6  -6   4 4395.82 297.867   1
   6   6   5 143.388 44.8759   4
  -6   6  -5 139.327 60.0709   4
  -6  -6  -5 19.0356 49.8021   1
  -6   6  -5 163.530 63.5751   5
   6   6   5 174.777 65.8423   7
   6   6   5 55.4024 59.4101   5
   6   6   5 180.579 68.6615   1
   6  -6   5 232.420 83.5114   2
   6  -6   5 186.547 86.1018   1
   6  -6   5 214.678 72.5771   4
  -6   6  -6 993.455 127.619   4
   6   6   6 1209.83 148.658   5
  -6  -6  -6 1101.49 138.147   5
  -6   6  -6 1397.78 167.442   5
  -6  -6  -6 1131.22 151.996   1
   6  -6   6 1334.49 181.085   2
   6   6   6 1480.77 172.044   1
   6   6   6 1249.58 136.573   7
   6   6   6 1331.51 119.355   4
   6  -6   6 1157.33 131.220   4
   6   6   7 918.297 107.982   4
  -6   6  -7 1115.07 153.461   4
   6  -6   7 1044.09 137.552   4
   6   6   7 966.721 123.357   7
  -6  -6  -7 840.112 100.692   4
  -6  -6  -7 1165.94 144.916   5
   6   6   7 849.195 133.380   5
   6  -6   7 1065.64 169.681   2
  -6  -6  -7 776.119 139.397   1
  -6   6  -8 6676.38 342.889   4
   6   6   8 6579.62 318.056   7
   6   6   8 6587.81 274.835   4
   6   6   8 6206.41 328.110   5
  -6  -6  -8 6799.60 282.113   4
  -6  -6  -8 6701.06 380.812   1
   6  -6   8 6002.22 378.877   2
  -6  -6  -8 6976.68 339.611   5
   6  -6   8 6276.75 326.093   4
  -6   6  -9-14.7934 69.3400   4
  -6  -6  -9 94.8899 102.720   1
   6   6   9 96.8868 62.2973   7
  -6  -6  -9 16.2697 54.1107   4
  -6  -6  -9 36.6286 54.1210   5
   6   6   9-2.92455 66.3103   5
   6  -6   9 232.606 115.855   2
   6  -6   9-10.3689 63.8962   4
   6   6   9 37.4118 52.7918   4
  -6   6 -10 8184.55 416.120   4
   6  -6  10 8789.74 475.399   2
  -6  -6 -10 8774.51 349.607   4
   6   6  10 9055.28 384.178   7
  -6  -6 -10 8145.31 445.351   1
  -6  -6 -10 8065.31 382.986   5
   6   6  10 7673.69 380.113   5
   6   6  10 8527.50 337.729   4
  -6   6 -11 955.349 154.473   4
  -6  -6 -11 860.539 122.582   4
   6   6  11 1011.18 140.354   7
  -6  -6 -11 1125.48 187.581   1
   6  -6  11 703.711 149.690   2
   6   6  11 869.420 137.503   5
  -6   6 -11 816.326 102.520   3
   6   6  11 925.909 126.157   4
  -6   6 -12 413.958 128.682   4
  -6  -6 -12 292.880 85.1762   4
   6   6  12 405.724 108.857   5
  -6  -6 -12 458.337 131.178   1
  -6   6 -12 629.689 89.6773   3
   6  -6  12 683.309 149.948   2
   6   6  12 454.839 101.858   4
  -6   6 -13 169.175 93.2965   4
  -6  -6 -13 189.187 87.3264   1
  -6  -6 -13 248.364 84.2815   4
   6  -6  13 96.4639 98.4684   2
  -6   6 -13 231.085 58.8094   3
   6   6  13 142.249 73.7790   5
   6   6  13 297.672 88.2557   4
  -6  -6 -14 2297.45 218.123   4
   6  -6  14 2569.38 287.163   2
  -6   6 -14 2455.37 149.941   3
  -6  -6 -14 2565.78 285.048   1
   6   6  14 2505.36 240.720   5
   6   6  14 2489.93 274.149   2
  -6   6 -14 2857.00 293.248   4
  -6   6 -15-173.710 103.877   4
  -6  -6 -15 174.935 92.8624   1
   6  -6  15-59.6723 107.314   2
  -6  -6 -15-66.8682 71.0771   4
   6   6  15 52.8974 78.6778   5
   6   6  15-52.3487 70.1024   2
   6   6  16 4955.16 355.115   5
  -6  -6 -16 4217.31 386.489   1
  -6  -6 -16 4875.57 329.771   4
   6  -6  16 5016.20 405.970   2
   6   6  16 5024.79 410.091   2
  -6   6 -16 4489.66 382.880   4
   6   6  17 110.040 107.858   2
  -6   6 -17 88.8202 129.637   4
  -6  -6 -17 47.5101 80.9209   4
   6   6  17 105.925 90.0603   5
   6  -6  17 179.731 114.290   2
  -6  -6 -17 85.3813 100.310   1
  -6   6 -18 1306.14 235.462   4
  -6  -6 -18 1071.68 169.834   4
   6  -6  18 1209.31 213.103   2
   6   6  18 1229.06 187.995   5
   6   8 -17 174.766 101.840   3
   6  -8 -17 186.643 126.093   1
  -6   8  17 42.3947 99.8467   5
  -6  -8  17 187.174 131.920   7
   6   8 -17-51.9131 117.582   4
  -6  -8  16 150.144 105.486   7
   6  -8 -16 265.039 106.684   1
   6   8 -16 401.881 125.170   3
  -6   8  16 452.549 147.294   5
   6   8 -16 271.287 125.132   4
  -6  -8  15 115.708 74.1072   1
   6  -8 -15 34.9287 75.9241   1
  -6  -8  15 44.5354 91.0827   7
   6   8 -15-3.41402 95.5841   3
  -6   8  15 125.767 90.2606   5
   6   8 -15 11.2259 84.3115   4
   6  -8 -14 203.773 102.375   1
  -6  -8  14 244.795 89.5466   1
   6   8 -14-50.1225 106.123   4
  -6  -8  14 95.8699 103.609   7
   6   8 -14 282.932 121.066   3
  -6   8  13 53.7331 89.6030   5
  -6  -8  13-123.237 77.7593   1
  -6  -8  13-112.929 108.536   7
   6   8 -13-96.2407 90.6944   3
   6  -8 -13-50.6754 92.0752   1
   6   8 -13-230.952 112.461   4
  -6  -8  12 564.044 141.489   7
  -6  -8  12 643.408 116.021   1
   6  -8 -12 408.109 129.908   1
   6   8 -12 836.959 167.568   3
  -6   8  12 794.238 173.923   5
   6   8 -12 684.855 136.928   4
  -6  -8  11 52.5965 77.7182   7
  -6  -8  11 74.3284 59.5475   1
   6  -8 -11-67.8373 91.4707   1
  -6   8  11-43.8496 79.1182   5
   6   8 -11 4.72215 86.8675   3
   6   8 -11 53.4449 75.7067   4
  -6  -8  10 2053.24 242.840   7
  -6   8  10 2377.55 268.478   5
   6  -8 -10 2779.25 297.236   1
   6   8 -10 2122.38 242.549   3
   6   8 -10 2331.00 237.675   4
  -6  -8  10 2373.33 207.539   1
   6  -8  -9 360.987 141.819   1
  -6  -8   9 296.873 96.7539   1
  -6   8   9 284.367 119.560   5
   6   8  -9 239.313 73.7394   2
  -6  -8   9 358.115 122.670   7
   6   8  -9 417.955 145.511   3
   6   8  -9 279.396 96.5792   4
  -6  -8   8 4936.00 343.224   7
   6   8  -8 4766.68 259.471   2
  -6   8   8 4869.87 369.416   5
   6   8  -8 5524.79 373.142   3
   6  -8  -8 5400.15 399.633   1
   6   8  -8 5540.10 320.493   4
  -6  -8   8 4693.03 286.712   1
   6  -8  -7 419.818 124.019   1
  -6  -8   7 559.734 123.054   7
   6   8  -7 338.458 115.619   3
   6   8  -7 451.240 85.4175   2
  -6  -8   7 462.680 111.289   1
  -6   8   7 419.324 132.782   5
   6   8  -7 691.879 138.985   4
  -6  -8   6 7113.70 343.351   1
  -6  -8   6 7040.94 386.239   7
  -6   8   6 7465.35 440.603   5
   6   8  -6 7804.52 435.672   3
   6  -8  -6 7051.29 445.084   1
   6   8  -6 6864.54 314.348   2
   6   8  -6 7063.23 338.129   4
  -6  -8   5 100.014 70.8294   7
   6   8  -5 116.713 102.813   5
   6   8  -5-19.5202 50.2933   2
  -6   8   5 288.661 113.989   5
   6  -8  -5 26.0148 104.508   1
  -6  -8   5-13.9737 58.0811   1
   6  -8  -4 7418.94 440.186   1
  -6   8   4 6953.25 415.535   5
   6   8  -4 7171.39 406.781   5
   6   8  -4 6966.75 330.761   2
  -6  -8   4 6763.91 336.742   1
  -6  -8   4 6714.37 359.309   7
   6   8  -3 1016.20 166.245   5
  -6  -8   3 1042.00 142.098   7
   6  -8  -3 859.664 163.377   1
   6   8  -3 1140.12 140.000   2
  -6   8   3 1146.91 174.927   5
  -6  -8   3 1137.86 143.013   1
  -6  -8   2 30.6583 64.3303   1
   6   8  -2 136.009 91.9268   5
  -6   8   2-105.153 96.5157   5
   6   8  -2 13.2278 40.0992   4
  -6  -8   2-19.6355 57.5986   7
   6  -8  -2-43.9177 82.8753   1
   6   8  -2-47.7189 59.0411   2
  -6  -8   1 5.43442 54.3551   1
  -6  -8   1-22.9945 51.2683   7
   6   8  -1-1.30477 37.8403   4
   6   8  -1 157.255 98.3755   5
   6  -8  -1 20.7496 92.8128   1
  -6   8   1-54.3637 91.6493   5
   6   8  -1 148.112 70.7070   7
   6   8  -1 22.3890 51.6943   1
   6   8   0 7867.37 279.846   4
  -6  -8   0 7300.07 337.985   7
   6  -8   0 7545.48 437.259   1
   6   8   0 7682.82 353.482   7
   6   8   0 7527.69 408.151   5
  -6   8   0 7876.23 433.835   5
  -6  -8   0 7474.12 373.286   1
   6   8   0 7937.32 376.992   1
   6   8   1 15.2643 41.8289   4
   6  -8   1 31.1807 25.1806   7
  -6   8  -1 80.6740 38.1735   4
   6   8   1 91.2129 50.1467   7
   6  -8   1 63.9572 93.2128   1
  -6  -8  -1 116.797 76.4499   1
   6   8   1 55.4030 72.7174   5
  -6   8  -1 40.6963 62.5703   5
  -6  -8  -1 24.1761 51.0932   7
   6   8   2 4312.93 188.487   4
  -6   8  -2 4786.86 338.067   5
   6   8   2 4208.17 306.906   5
   6  -8   2 4472.75 185.984   7
  -6   8  -2 4652.49 206.568   4
  -6  -8  -2 4274.24 297.021   1
   6   8   2 4068.31 252.324   7
   6  -8   2 4388.91 337.229   1
  -6  -8  -2 4678.51 265.220   7
   6   8   3 851.908 85.0468   4
   6   8   3 755.562 112.807   7
   6  -8   3 1097.30 109.985   7
   6   8   3 981.717 155.019   5
  -6  -8  -3 761.971 143.122   1
  -6   8  -3 958.544 151.694   5
   6  -8   3 915.924 175.314   1
  -6   8  -3 837.262 95.5707   4
  -6   8  -4 2308.43 175.301   4
   6  -8   4 2394.21 173.239   7
   6   8   4 1856.73 173.729   7
   6  -8   4 2621.11 270.148   1
  -6  -8  -4 2476.49 239.945   1
   6   8   4 2168.59 221.780   5
  -6   8  -4 2039.20 225.913   5
   6   8   4 2105.00 125.864   4
   6   8   5-3.37430 32.1840   4
  -6  -8  -5 117.696 89.0706   1
   6  -8   5 15.5686 91.2900   1
   6   8   5-3.09711 45.8644   7
  -6   8  -5 12.1444 53.7501   4
  -6   8  -5-111.915 98.1262   5
   6   8   5-189.351 104.569   5
  -6   8  -6 6638.67 324.784   4
  -6   8  -6 7085.02 422.815   5
   6   8   6 6868.16 326.607   7
   6  -8   6 6592.38 418.644   1
   6   8   6 6847.03 392.310   5
   6   8   6 6892.90 225.678   4
  -6  -8  -6 6717.46 401.602   1
   6  -8   7 66.7051 107.864   1
  -6   8  -7 49.9590 71.7844   4
  -6  -8  -7-50.9247 81.0042   1
  -6   8  -7 120.594 103.777   5
   6   8   7 8.12926 70.2588   5
   6   8   7 52.6314 49.3787   7
   6   8   7 18.7051 37.5577   4
  -6   8  -8 8819.22 407.862   4
  -6  -8  -8 9369.07 498.565   1
   6   8   8 8873.20 387.478   7
  -6   8  -8 9703.75 502.760   5
   6   8   8 9483.25 466.696   5
   6  -8   8 9732.73 522.750   1
  -6   8  -9 192.842 88.7623   4
  -6   8  -9 122.632 89.3532   5
   6   8   9 58.8546 75.0240   5
  -6  -8  -9 208.019 104.183   1
   6  -8   9 59.3287 91.2749   1
  -6   8 -10 1060.36 165.346   4
   6  -8  10 1179.56 195.570   1
   6   8  10 1168.27 182.433   5
   6  -8  10 995.607 189.736   2
  -6  -8 -10 1118.17 191.172   1
  -6   8 -10 1094.30 187.479   5
  -6  -8 -11 1611.98 243.258   1
  -6   8 -11 1795.95 218.480   4
   6   8  11 1507.65 203.875   5
   6  -8  11 1474.83 228.156   2
  -6   8 -11 1408.13 162.293   3
  -6   8 -12-7.92540 98.0493   4
  -6  -8 -12 78.8052 103.816   1
  -6   8 -12 95.2049 59.0930   3
   6   8  12 130.149 86.7102   5
   6  -8  12 111.553 113.328   2
  -6   8 -13 74.8890 80.5911   4
  -6  -8 -13-29.0551 110.593   1
   6  -8  13 16.7636 100.072   2
   6   8  13 296.327 109.581   5
  -6   8 -14 1419.88 211.643   4
  -6  -8 -14 893.522 194.820   1
   6  -8  14 886.691 201.599   2
   6   8  14 1189.33 187.663   5
   6   8  15 137.386 102.825   5
   6  -8  15 44.2400 85.9035   2
  -6  -8 -15 58.2679 96.4319   1
  -6   8 -15-55.4523 116.565   4
  -6 -10  12 100.928 94.9066   7
  -6  10  12 230.111 131.988   5
   6 -10 -12 400.792 165.305   1
   6  10 -12 115.470 95.3790   3
   6  10 -12 202.829 100.041   4
  -6 -10  11 21.8345 86.2290   7
   6 -10 -11-9.88291 86.7678   1
  -6  10  11 35.5047 111.047   5
   6  10 -11 199.483 103.831   3
   6  10 -11-64.4034 76.6514   4
   6 -10 -10 495.949 163.727   1
  -6 -10  10 194.571 94.0255   1
  -6  10  10 447.831 168.256   5
  -6 -10  10 386.806 128.405   7
   6  10 -10 379.550 145.158   3
   6  10 -10 181.318 99.6303   4
  -6  10   9-38.8679 104.382   5
  -6 -10   9-63.8996 91.1419   7
   6 -10  -9-74.3804 128.205   1
   6  10  -9 14.8090 86.4507   5
  -6 -10   9 63.5859 74.4657   1
   6  10  -9-7.15240 76.6214   3
   6  10  -9-11.2776 73.5719   4
  -6 -10   8 901.173 151.704   1
  -6 -10   8 742.115 148.518   7
   6 -10  -8 901.074 197.251   1
   6  10  -8 783.165 173.369   5
  -6  10   8 945.654 196.296   5
   6  10  -8 746.663 175.938   3
   6  10  -8 787.002 135.321   4
   6  10  -7 153.910 106.326   5
   6 -10  -7-185.443 144.780   1
  -6 -10   7-41.8142 74.7711   7
  -6 -10   7 82.7216 68.3505   1
  -6  10   7-120.548 106.807   5
   6  10  -7-106.731 91.8352   3
   6  10  -7-118.371 70.7908   4
   6 -10  -6 753.409 181.831   1
  -6 -10   6 451.784 120.831   7
   6  10  -6 575.468 151.615   5
  -6  10   6 489.285 145.003   5
  -6 -10   6 526.090 132.185   1
   6  10  -6 578.523 118.058   4
   6  10  -5 273.136 124.382   5
  -6 -10   5 282.620 106.554   7
  -6  10   5 376.739 139.926   5
  -6 -10   5 290.536 102.231   1
   6  10  -5 313.829 81.8824   4
   6 -10  -5 452.233 145.673   1
  -6 -10   4 3815.57 291.193   7
   6 -10  -4 3303.71 340.506   1
  -6  10   4 3481.91 335.993   5
   6  10  -4 4150.61 359.504   5
  -6 -10   4 3331.36 285.785   1
  -6 -10   3-12.4860 73.2100   1
   6  10  -3 7.12872 97.2731   5
  -6  10   3 9.58733 87.2153   5
  -6 -10   3 62.6042 60.4604   7
   6 -10  -3-115.873 126.197   1
  -6 -10   2 712.986 127.159   7
  -6 -10   2 657.372 129.843   1
   6  10  -2 431.948 140.819   5
  -6  10   2 775.159 176.510   5
   6 -10  -2 495.712 142.438   1
  -6 -10   1 20.4213 76.1090   1
  -6  10   1 92.5928 92.2267   5
   6  10  -1 173.144 87.7300   5
  -6 -10   1 168.259 72.4136   7
   6 -10  -1 55.4190 104.813   1
  -6 -10   0 157.615 90.6120   1
  -6 -10   0 51.1578 48.5033   7
   6 -10   0 250.066 123.370   1
   6  10   0 257.241 115.016   5
  -6  10   0 58.9465 91.0231   5
   6 -10   1 325.352 133.614   1
   6  10   1 316.774 108.772   5
  -6  10  -1 213.323 116.522   5
  -6 -10  -1 401.565 111.904   1
  -6 -10  -1 243.234 82.6876   7
   6 -10   2 499.331 154.619   1
   6  10   2 655.509 143.273   5
  -6 -10  -2 750.857 160.251   1
  -6  10  -2 780.778 176.329   5
   6  10   3 134.402 91.3323   5
   6 -10   3-61.7880 90.9952   1
  -6  10  -3 91.9994 90.9812   5
  -6 -10  -3-64.4615 82.8423   1
   6 -10   4 1057.40 202.722   1
  -6  10  -4 1089.01 202.560   5
   6  10   4 1182.14 199.307   5
  -6 -10  -4 1225.75 198.458   1
  -6 -10  -5 798.037 175.211   1
  -6  10  -5 763.043 176.044   5
   6 -10   5 836.190 192.865   1
   6  10   5 586.609 149.259   5
  -6 -10  -6 411.138 147.614   1
   6 -10   6 104.869 95.5159   1
  -6  10  -6 466.547 150.962   5
   6  10   6 335.537 119.489   5
  -6 -10  -7 166.942 104.455   1
   6 -10   7-123.176 104.982   1
  -6  10  -7 97.4934 111.723   5
   6  10   7 22.4854 83.9721   5
  -6 -10  -8 1326.27 222.255   1
  -6  10  -8 1141.21 206.406   5
   6 -10   8 1452.12 241.861   1
   6  10   8 1036.12 183.601   5
   6 -10   9 75.1349 86.1941   1
   6 -10   9 13.5183 60.0783   7
  -6 -10  -9 86.8133 92.4117   1
  -6  10  -9 127.625 84.5271   5
   6  10   9 237.910 145.192   5
   6 -10  10 232.840 121.200   1
  -6  10 -10 378.660 161.295   5
   6 -10  10 489.394 135.908   7
   6  10  10 270.320 118.408   5
  -6 -10 -10 341.907 143.534   1
   6 -10  11 226.446 121.562   1
   6 -10  11 306.957 119.501   7
  -6  10 -11 262.952 117.670   5
   6  10  11 49.8147 78.0037   5
  -6 -10 -11 51.5185 106.659   1
  -7   1  23 1498.74 212.849   2
   7   1 -23 1688.44 275.935   4
  -7   1  23 2180.23 280.496   7
   7   1 -23 1672.59 240.508   3
  -7  -1  23 1990.69 230.616   2
  -7  -1  23 1659.06 258.206   7
   7  -1 -23 1565.06 248.969   4
  -7   1  22-73.4698 85.8302   2
  -7  -1  22 33.8552 65.0726   2
   7   1 -22-63.2401 113.608   4
   7   1 -22-27.4019 107.399   3
   7  -1 -22 220.458 92.7858   3
  -7  -1  22 29.3264 109.651   7
  -7   1  22-51.1219 93.7074   7
   7  -1 -22 96.6966 131.011   4
  -7  -1  21 3778.11 292.517   2
   7  -1 -21 4150.85 342.282   3
   7   1 -21 4217.99 341.291   3
  -7   1  21 3715.31 342.586   7
  -7  -1  21 4074.66 375.619   7
   7   1 -21 3479.26 349.368   4
   7  -1 -21 3688.00 348.671   4
  -7   1  21 3613.74 308.122   2
  -7  -1  20 45.1236 130.903   7
  -7   1  20-22.5631 76.7698   2
   7   1 -20 72.7873 116.274   3
   7  -1 -20-16.6458 92.0510   3
   7   1 -20-104.134 92.6345   4
  -7  -1  20 21.7721 67.4053   2
   7  -1 -20-36.0221 98.4450   4
  -7  -1  19 2078.68 260.407   7
  -7   1  19 2124.21 248.685   7
   7   1 -19 2683.13 257.383   3
   7  -1 -19 2015.44 244.165   3
   7  -1 -19 2463.17 265.923   4
  -7   1  19 1874.47 211.033   2
   7   1 -19 1952.75 252.067   4
  -7  -1  19 1969.69 196.482   2
  -7   1  18 48.7441 60.3543   2
  -7  -1  18 93.7633 60.8301   2
  -7  -1  18 8.01920 96.2877   7
  -7   1  18 76.8228 79.9978   7
   7  -1 -18 123.859 95.7148   3
   7   1 -18 189.208 108.201   3
  -7  -1  18 302.164 91.5550   1
   7   1 -18 60.6913 109.832   4
   7  -1 -18 262.561 113.733   4
   7  -1 -17 3868.48 305.738   3
  -7  -1  17 3918.72 324.438   7
  -7   1  17 4040.58 314.009   7
   7   1 -17 3700.62 298.972   3
  -7   1  17 3454.12 262.356   2
  -7  -1  17 3815.93 257.144   1
   7   1 -17 3624.80 309.401   4
   7  -1 -17 3387.22 289.170   4
  -7  -1  17 3582.18 247.024   2
  -7  -1  16 332.524 116.103   7
  -7   1  16 250.398 73.0419   1
   7  -1 -16 209.294 102.710   3
  -7   1  16 526.925 132.563   7
   7   1 -16 589.837 142.572   3
  -7  -1  16 378.535 75.1250   1
  -7   1  16 431.761 104.326   2
   7   1 -16 216.792 79.3299   4
  -7  -1  16 230.596 73.0942   2
   7  -1 -16 349.378 104.744   4
  -7  -1  15 4133.32 313.113   7
   7  -1 -15 4119.56 272.567   1
  -7   1  15 4137.59 295.871   7
   7   1 -15 3933.36 281.171   3
   7  -1 -15 4240.37 306.311   3
  -7  -1  15 3896.01 236.729   1
  -7   1  15 3735.06 254.245   1
   7   1 -15 3932.77 298.668   4
   7  -1 -15 3950.96 289.123   4
  -7  -1  15 3801.90 229.503   2
  -7  -1  14 1198.70 124.776   2
  -7   1  14 1081.92 134.853   1
  -7  -1  14 1149.53 165.791   7
  -7   1  14 1394.83 167.511   7
   7  -1 -14 1331.95 170.841   3
   7   1 -14 982.450 151.666   3
  -7  -1  14 1133.37 126.709   1
  -7   1  14 1185.73 156.435   3
   7  -1 -14 1305.47 150.775   1
  -7  -1  14 1171.60 147.807   3
   7   1 -14 1176.24 160.881   4
   7  -1 -14 1033.83 148.166   4
  -7  -1  13 2984.10 182.280   2
  -7  -1  13 3248.16 264.067   7
  -7   1  13 3332.98 243.335   7
   7  -1 -13 2836.62 240.434   3
  -7   1  13 2737.13 200.911   1
   7   1 -13 2912.57 228.646   3
  -7   1  13 2626.37 226.682   5
  -7   1  13 3444.90 242.940   3
  -7  -1  13 3323.52 232.659   3
  -7  -1  13 2978.36 188.037   1
   7  -1 -13 2960.30 211.756   1
  -7   1  12 1212.13 127.065   1
   7  -1 -12 1380.29 169.018   5
  -7  -1  12 1310.81 168.864   7
  -7   1  12 1174.91 146.030   7
  -7   1  12 1311.26 153.531   3
   7   1 -12 1355.33 159.016   3
   7  -1 -12 990.248 141.102   3
   7   1 -12 1272.14 152.523   5
   7  -1 -12 1059.27 123.203   1
  -7  -1  12 1167.50 139.009   3
  -7  -1  12 1134.52 110.134   1
  -7   1  12 1168.99 151.772   5
  -7  -1  12 1107.91 107.517   2
   7   1 -11 14929.4 192.250   6
   7  -1 -11 15713.3 435.901   1
  -7   1  11 16720.2 503.935   3
  -7   1  11 15592.8 483.603   7
   7  -1 -11 16060.2 510.027   3
  -7   1  11 15889.6 429.915   1
  -7  -1  11 16445.0 490.534   3
   7  -1 -11 16087.4 513.740   5
  -7  -1  11 15533.1 369.908   1
   7   1 -11 16331.1 518.108   5
  -7  -1  11 16541.1 531.020   7
  -7   1  11 15343.4 502.974   5
  -7  -1  11 15575.2 367.051   2
   7   1 -11 15285.9 484.082   3
  -7  -1  10 1.89589 27.3509   2
   7  -1 -10 91.0691 85.5139   3
  -7   1  10-2.61787 46.4189   7
  -7  -1  10 10.5159 60.2365   7
   7   1 -10 27.0636 16.9210   6
  -7  -1  10 23.3390 28.4571   1
   7   1 -10-54.1659 72.1856   3
  -7   1  10 21.3541 41.0423   3
   7  -1 -10 11.6366 46.0071   5
  -7  -1  10 33.1372 44.2955   3
   7  -1 -10-5.71047 41.7525   1
   7   1 -10-37.2302 48.6580   5
  -7   1  10 70.3354 45.3641   1
   7  -1  -9 10713.0 321.595   1
  -7   1   9 10939.9 364.058   7
  -7  -1   9 10407.6 392.516   7
   7   1  -9 11163.5 387.948   5
   7  -1  -9 10354.5 386.934   3
   7   1  -9 10155.3 377.942   3
  -7  -1   9 11341.4 384.581   3
  -7  -1   9 10498.0 256.503   1
   7  -1  -9 11160.5 389.093   5
   7   1  -9 10567.9 186.163   6
  -7   1   9 10317.8 311.020   1
  -7  -1   9 10461.6 255.727   2
  -7   1   8 9777.26 288.948   1
  -7  -1   8 10199.7 370.337   7
   7  -1  -8 9644.82 361.361   3
  -7  -1   8 9771.92 221.632   1
   7   1  -8 9635.72 350.735   3
   7  -1  -8 10427.0 357.475   5
  -7   1   8 10199.4 334.126   7
   7   1  -8 10364.1 352.315   5
  -7   1   8 9719.20 347.044   5
   7  -1  -8 9944.96 295.814   1
  -7  -1   8 10175.0 225.442   2
   7   1  -8 9803.76 189.719   6
  -7   1   7 135793. 1021.36   1
  -7  -1   7 135296. 1301.42   7
   7  -1  -7 135681. 1027.24   1
  -7  -1   7 136969. 716.062   1
  -7   1   7 137153. 1166.73   7
   7  -1  -7 133469. 1283.51   3
   7   1  -7 137734. 751.398   6
   7   1  -7 138214. 1269.64   3
  -7   1   7 134489. 1222.46   5
   7   1  -7 136969. 1212.34   5
   7  -1  -7 140105. 1238.36   5
  -7  -1   6 407.956 35.5755   1
   7  -1  -6 212.887 71.5090   3
   7  -1  -6 386.889 75.7098   5
  -7   1   6 440.408 59.7449   1
   7  -1  -6 348.844 57.6607   1
   7   1  -6 462.314 70.1653   5
   7   1  -6 309.746 40.7907   6
  -7   1   6 305.785 33.9224   6
  -7   1   6 345.474 59.2046   7
  -7  -1   6 345.739 71.7808   7
   7   1  -6 360.619 75.6637   3
  -7   1   6 325.358 66.6166   5
   7   1  -5 1859.06 145.214   3
   7   1  -5 1995.58 103.881   6
   7  -1  -5 2161.98 137.816   7
   7  -1  -5 1909.05 149.189   3
  -7   1   5 2124.00 132.307   7
   7  -1  -5 2211.94 122.233   1
   7  -1  -5 2214.86 143.080   5
  -7   1   5 2038.08 137.187   5
  -7  -1   5 1974.53 151.771   7
   7   1  -5 2128.85 134.351   5
  -7   1   5 2202.12 121.047   1
   7  -1  -4 905.899 79.6923   1
   7  -1  -4 958.864 92.0614   5
  -7   1   4 845.647 87.3861   5
  -7  -1   4 905.451 43.6875   2
   7   1  -4 955.452 79.1680   6
  -7  -1   4 772.312 72.5845   6
   7  -1  -4 938.558 89.8191   7
   7  -1  -4 964.119 112.502   3
  -7   1   4 892.555 84.3659   7
   7   1  -4 914.293 101.647   3
  -7  -1   4 935.497 103.654   7
   7   1  -4 893.958 86.5195   5
  -7   1   4 798.238 73.4617   1
  -7  -1   3 33881.8 267.394   2
  -7   1   3 33881.1 485.059   7
  -7  -1   3 32864.7 556.916   7
   7  -1  -3 32952.6 543.312   3
  -7  -1   3 32754.0 462.110   6
   7   1  -3 34051.4 464.063   6
  -7   1   3 34007.5 495.010   2
   7   1  -3 33079.3 545.350   3
   7  -1  -3 34674.9 500.056   7
   7  -1  -3 33381.0 468.489   5
  -7   1   3 33292.7 466.107   5
   7   1  -3 33997.2 444.420   5
   7  -1  -3 33755.6 453.744   1
   7   1  -2 19223.6 365.978   6
   7  -1  -2 18990.4 363.479   7
   7  -1  -2 19523.9 400.573   4
   7  -1  -2 18172.0 318.634   5
  -7  -1   2 18888.3 411.068   7
  -7   1   2 18858.2 324.864   5
  -7  -1   2 18128.4 362.065   6
  -7   1   2 18892.1 374.471   2
  -7   1   2 19556.6 388.625   3
  -7   1   2 19422.8 359.770   7
   7   1  -2 18726.4 393.846   3
   7   1  -2 19372.7 247.876   2
   7   1  -2 18405.7 293.768   5
   7  -1  -2 18219.4 338.931   1
   7  -1  -2 19639.7 396.825   3
  -7  -1   2 18595.7 230.693   2
  -7   1   1 15874.9 330.276   7
   7  -1  -1 16549.8 337.755   7
  -7   1   1 16498.3 339.783   3
   7  -1  -1 16250.9 274.754   5
   7  -1  -1 15709.7 339.317   3
  -7  -1   1 15804.2 349.024   6
   7  -1  -1 16779.8 373.547   4
   7  -1  -1 15601.9 354.490   2
   7   1  -1 15623.6 345.445   3
   7   1  -1 16136.9 381.210   4
  -7   1   1 16107.8 273.751   5
  -7  -1   1 16032.3 376.415   7
  -7  -1   1 15888.3 348.056   3
   7   1  -1 16221.7 350.556   6
   7   1  -1 15795.6 251.066   2
  -7   1   1 15798.8 345.687   2
  -7  -1   1 15665.3 244.258   2
  -7  -1   0 13862.2 348.812   7
   7  -1   0 13675.7 300.710   3
   7   1   0 14538.1 267.047   2
   7  -1   0 13831.0 346.985   4
   7   1   0 14082.9 257.427   1
  -7   1   0 14641.0 302.424   3
   7   1   0 14119.0 344.670   6
   7   1   0 14127.8 358.939   4
  -7   1   0 13782.4 326.407   2
   7  -1   0 14214.1 344.768   2
   7  -1   0 13451.4 314.331   7
  -7   1   0 14439.6 317.823   7
  -7  -1   0 14099.6 261.408   2
   7  -1   0 13706.8 233.163   5
   7   1   0 14118.8 316.010   3
  -7   1   0 14271.7 234.775   5
  -7  -1   0 14079.9 318.611   3
   7   1   1 25553.0 389.970   1
   7   1   1 25295.6 388.225   2
   7  -1   1 25503.8 478.854   4
   7   1   1 24786.3 484.180   4
   7  -1   1 25107.0 435.580   7
  -7  -1  -1 25187.7 473.166   7
   7   1   1 25142.9 475.989   6
   7  -1   1 25495.8 376.186   3
   7  -1   1 25302.1 470.454   2
  -7   1  -1 25008.6 370.218   3
  -7   1  -1 25636.6 298.045   5
  -7   1  -1 26268.0 459.824   2
   7   1   1 25408.4 406.657   3
  -7  -1  -1 24812.6 385.532   2
  -7  -1  -2 379.212 58.7970   2
  -7   1  -2 355.979 45.3246   3
   7   1   2 374.106 61.0444   2
   7  -1   2 306.838 63.3132   4
   7  -1   2 447.359 64.1857   7
  -7   1  -2 294.001 60.3624   2
   7   1   2 547.218 85.8777   6
   7  -1   2 340.859 48.1799   3
   7   1   2 375.719 72.6363   4
  -7   1  -2 323.189 37.7451   5
   7   1   2 374.038 57.3000   1
   7   1   2 301.349 56.1051   3
   7  -1   3 19065.9 443.563   4
   7   1   3 18820.8 433.249   4
  -7   1  -3 18933.4 422.722   2
   7   1   3 18570.6 441.884   6
   7   1   3 19123.2 400.674   1
   7  -1   3 18820.9 270.439   3
   7   1   3 19289.2 329.283   3
  -7   1  -3 18930.6 268.141   3
  -7  -1  -3 19344.7 404.076   2
   7   1   3 18546.0 392.009   2
  -7   1  -3 19149.9 266.128   5
   7   1   4 3072.77 185.408   4
   7   1   4 2947.51 186.754   6
  -7   1  -4 2958.84 177.232   2
   7   1   4 3043.65 173.596   1
  -7  -1  -4 2878.07 85.8043   5
   7  -1   4 2902.74 181.206   4
  -7   1  -4 2894.70 92.5891   3
   7   1   4 2980.13 126.492   3
   7  -1   4 2848.56 91.9981   3
  -7  -1  -4 2831.45 166.458   2
   7   1   4 2760.73 165.184   2
   7   1   5 127253. 1205.12   4
   7   1   5 126651. 1169.67   1
  -7  -1  -5 125426. 668.472   5
   7   1   5 126358. 798.099   3
  -7  -1  -5 126472. 1162.59   2
   7   1   5 124475. 1152.05   2
   7  -1   5 125570. 1209.81   4
  -7   1  -5 124676. 1193.00   2
  -7  -1  -6 2613.64 183.860   4
  -7  -1  -6 2589.89 111.963   5
  -7  -1  -6 2490.32 173.488   2
   7   1   6 2648.49 184.142   1
   7  -1   6 2345.23 182.302   4
  -7   1  -6 2884.59 191.034   2
   7   1   6 2558.06 177.605   2
   7   1   6 2469.31 174.766   4
  -7  -1  -7 7382.31 319.256   6
  -7  -1  -7 7051.59 311.207   4
  -7  -1  -7 7370.14 210.198   5
   7   1   7 7103.64 312.002   1
   7  -1   7 7224.13 321.326   4
  -7   1  -7 7358.02 317.066   2
   7   1   7 7378.45 314.273   4
   7  -1   8 147.886 75.0577   4
   7   1   8 73.5713 71.7406   4
  -7   1  -8 60.3135 44.5786   2
  -7  -1  -8 30.9264 68.8044   4
  -7  -1  -8 96.0006 63.6915   6
  -7  -1  -8 82.2750 31.3031   5
   7   1   8-13.8840 56.9361   1
  -7   1  -8 41.3457 38.8422   5
  -7  -1  -9 11377.8 427.269   4
  -7  -1  -9 10743.6 305.605   5
   7   1   9 11849.0 439.192   1
  -7  -1  -9 10827.6 410.643   6
  -7   1  -9 10973.7 321.878   5
   7  -1   9 11985.5 440.340   4
   7   1   9 11743.0 423.942   4
  -7   1  -9 11585.3 431.020   2
  -7   1 -10 4377.95 286.313   4
  -7  -1 -10 4996.06 296.380   4
   7  -1  10 4902.03 294.624   2
   7   1  10 4738.03 157.241   3
  -7  -1 -10 4789.03 282.523   6
  -7  -1 -10 4719.08 217.815   5
   7   1  10 5124.61 305.887   1
  -7   1 -10 4808.99 226.839   5
   7  -1  10 5036.51 296.305   4
   7   1  10 4821.15 285.066   4
   7   1  10 4719.87 287.600   2
  -7   1 -10 4901.95 295.607   2
  -7  -1 -11 2073.32 209.963   4
  -7   1 -11 2047.39 206.429   4
  -7   1 -11 2098.18 204.724   6
   7   1  11 2126.11 208.997   1
   7   1  11 2082.04 104.467   3
  -7  -1 -11 2200.08 159.847   5
   7  -1  11 2391.92 221.010   2
  -7   1 -11 2311.02 170.965   5
  -7  -1 -11 2088.79 193.175   6
   7   1  11 2012.00 193.068   4
  -7   1 -11 2458.76 218.598   2
   7   1  11 2614.31 226.162   2
  -7   1 -12 315.250 103.822   4
  -7  -1 -12 330.858 98.7512   4
   7   1  12 367.494 103.074   2
   7  -1  12 351.396 96.7585   2
  -7   1 -12 558.459 122.173   6
  -7  -1 -12 355.166 94.4276   6
  -7  -1 -12 499.601 83.6403   5
   7   1  12 564.288 58.7224   3
  -7   1 -12 411.509 77.9857   5
  -7   1 -13 5031.27 338.662   4
  -7  -1 -13 5345.05 338.167   4
   7  -1  13 5242.95 335.657   2
  -7   1 -13 5223.74 325.231   6
  -7  -1 -13 4552.48 301.905   6
  -7  -1 -13 4974.23 264.509   5
   7   1  13 4790.44 159.690   3
  -7   1 -13 4943.70 273.685   5
   7   1  13 5007.53 329.384   2
  -7   1 -14 737.037 147.725   4
  -7  -1 -14 991.730 153.635   4
   7   1  14 817.376 152.355   2
   7  -1  14 729.153 141.394   2
  -7  -1 -14 727.310 130.077   6
  -7  -1 -14 881.433 127.943   5
   7   1  14 838.358 72.0077   3
  -7   1 -14 860.356 149.026   6
  -7   1 -14 787.648 127.168   5
  -7   1 -15 6967.22 424.050   4
  -7  -1 -15 6975.42 415.901   4
   7  -1  15 7497.80 429.722   2
  -7  -1 -15 6951.38 392.516   6
  -7   1 -15 6823.40 394.838   6
   7   1  15 6869.28 191.042   3
  -7  -1 -15 7549.33 357.648   5
  -7   1 -15 7013.76 353.196   5
   7   1  15 6762.56 409.696   2
  -7  -1 -16-251.737 154.779   4
  -7   1 -16-181.019 131.827   4
   7  -1  16 46.1663 74.0042   2
   7   1  16 26.8661 70.3780   2
  -7   1 -16 65.1421 75.1508   6
   7   1  16 24.3545 21.0050   3
  -7  -1 -16-76.0043 77.2162   6
  -7   1 -17 6335.30 436.307   4
   7   1  17 6410.72 426.540   2
  -7  -1 -17 6027.58 415.634   4
  -7   1 -17 6257.50 391.683   6
   7  -1  17 6644.29 430.344   2
  -7  -1 -17 5813.12 370.502   6
  -7   1 -18 56.0757 98.1859   4
  -7  -1 -18-98.9069 109.049   4
   7   1  18-71.9443 90.8145   2
   7  -1  18 120.041 88.3945   2
  -7  -1 -18 79.9003 85.9300   6
  -7   1 -18-46.8760 79.4365   6
  -7   1 -19 6406.33 464.593   4
  -7  -1 -19 5849.43 437.899   4
   7   1  19 6470.19 456.727   2
   7  -1  19 6552.44 456.198   2
  -7  -1 -19 6185.02 397.534   6
  -7   1 -19 5495.95 386.082   6
  -7   1 -20 33.9953 93.4335   4
  -7  -1 -20-3.62039 95.2440   4
   7   1  20-86.9541 120.856   2
   7  -1  20 179.866 101.270   2
  -7   1 -20 1.26663 80.0363   6
  -7  -1 -20 25.4787 84.2000   6
  -7  -1 -21 3019.28 334.982   4
  -7   1 -21 3016.99 340.983   4
  -7   1 -21 2408.82 269.520   6
   7  -1  21 2654.48 303.391   2
  -7  -1 -21 2480.46 267.116   6
   7   1  21 2407.26 308.573   2
  -7   3  22 132.141 94.9142   2
  -7   3  22 1.85807 84.7884   7
  -7  -3  22 121.577 122.059   7
   7   3 -22 125.520 120.729   3
   7   3 -22 332.340 166.492   4
   7  -3 -22-171.098 121.137   4
  -7  -3  21 3098.57 259.544   2
  -7   3  21 3460.70 317.823   7
   7   3 -21 3308.94 301.736   3
  -7  -3  21 2862.55 343.714   7
   7   3 -21 3817.71 373.954   4
   7  -3 -21 3162.46 317.374   4
  -7   3  21 3236.69 315.035   2
  -7  -3  20 249.049 152.656   7
  -7   3  20-67.3731 72.7950   7
   7  -3 -20-50.7134 96.7080   1
   7   3 -20 61.0283 89.7183   3
  -7  -3  20-84.9350 67.5412   2
  -7   3  20 59.0195 93.8947   2
   7   3 -20 142.789 124.330   4
   7  -3 -20-39.5314 102.675   4
   7  -3 -19 1978.15 243.206   1
  -7  -3  19 2119.94 200.030   2
  -7  -3  19 2141.02 281.321   7
   7   3 -19 1980.51 233.599   3
  -7   3  19 2086.41 227.199   7
  -7   3  19 2200.15 270.172   5
   7   3 -19 2171.84 274.349   4
   7  -3 -19 1938.33 232.162   4
  -7  -3  18 164.511 53.2886   2
   7   3 -18 183.361 78.1777   3
  -7   3  18 310.462 94.4012   7
  -7   3  18 202.212 106.685   5
   7  -3 -18 220.373 94.3596   1
  -7  -3  18 366.909 161.502   7
   7   3 -18 150.612 99.1913   4
   7  -3 -18 346.278 121.801   4
  -7  -3  17 2718.05 217.945   1
  -7  -3  17 2624.98 199.528   2
  -7   3  17 3062.87 266.393   7
  -7  -3  17 2433.52 279.521   7
   7   3 -17 2476.20 246.471   3
   7  -3 -17 2689.95 263.299   1
  -7   3  17 2504.72 267.067   5
   7   3 -17 3207.16 300.421   4
   7  -3 -17 2471.27 244.726   4
  -7  -3  16 6873.51 304.593   2
  -7  -3  16 6595.78 314.694   1
   7  -3 -16 6266.00 382.934   1
  -7   3  16 6827.45 369.585   7
   7   3 -16 6453.10 371.400   3
  -7   3  16 6727.94 418.857   5
  -7  -3  16 6139.62 423.694   7
   7   3 -16 7141.20 429.448   4
   7  -3 -16 7348.85 391.743   4
  -7  -3  15 153.226 55.9931   1
  -7  -3  15 192.223 64.2044   2
  -7  -3  15 244.509 115.832   7
  -7   3  15 216.608 92.0167   7
   7  -3 -15 180.745 86.4037   1
   7   3 -15 289.050 104.054   3
  -7   3  15 131.700 103.272   5
   7   3 -15 190.324 106.121   4
   7  -3 -15 60.2552 76.0587   4
  -7  -3  14 5.11412 89.1977   7
  -7   3  14 96.1513 72.6970   7
  -7  -3  14 3.10008 41.6722   2
   7   3 -14 59.2348 69.2189   3
   7  -3 -14 14.3589 74.5606   4
  -7   3  14 90.4924 87.5864   5
  -7  -3  14 60.0799 45.2843   1
   7  -3 -14-25.7192 76.4519   1
   7   3 -14 6.77850 98.9887   4
  -7  -3  13 971.356 106.306   1
   7   3 -13 1255.07 159.468   3
  -7  -3  13 1237.00 182.822   7
  -7   3  13 1273.62 149.732   7
  -7  -3  13 1187.51 112.009   2
   7  -3 -13 975.435 149.138   1
  -7   3  13 1000.09 141.886   1
  -7   3  13 1048.66 156.427   5
  -7  -3  13 1131.49 148.231   3
   7  -3 -13 1203.42 151.492   4
   7  -3 -12 5232.61 300.119   1
  -7   3  12 5554.70 309.839   1
   7  -3 -12 5560.55 337.633   3
  -7   3  12 5666.50 280.392   7
  -7  -3  12 5674.51 354.686   7
  -7  -3  12 5083.77 221.163   1
   7   3 -12 5228.78 302.057   3
  -7  -3  12 5059.73 206.369   2
  -7   3  12 5456.73 329.701   5
  -7  -3  12 5209.92 300.921   3
  -7   3  12 4827.05 133.986   6
  -7   3  11 2687.43 211.637   1
   7  -3 -11 2967.70 237.691   5
  -7  -3  11 3034.46 148.973   2
  -7  -3  11 2562.95 238.259   7
  -7   3  11 3341.72 244.100   3
  -7   3  11 2757.71 110.505   6
   7  -3 -11 2734.66 232.057   3
  -7  -3  11 3112.84 160.484   1
  -7   3  11 2836.03 230.571   5
   7   3 -11 2974.25 226.133   3
  -7  -3  11 3170.06 230.106   3
  -7   3  11 2767.91 187.138   7
   7  -3 -11 2847.12 219.456   1
  -7   3  10 149.196 31.2273   6
  -7  -3  10 51.2736 68.8637   7
   7  -3 -10 183.575 95.1611   3
  -7   3  10 134.407 54.6270   7
  -7  -3  10 191.083 43.5475   2
  -7   3  10 198.216 85.8663   3
  -7   3  10 201.856 62.2299   1
  -7  -3  10 163.580 43.4474   1
   7  -3 -10 198.322 67.1444   5
   7   3 -10 115.949 60.4291   3
   7  -3 -10 56.1295 53.5070   1
  -7   3  10 210.943 80.9372   5
  -7  -3  10 152.960 65.8546   3
  -7   3   9 14389.0 373.011   7
   7  -3  -9 13658.1 483.950   3
  -7  -3   9 14400.9 262.839   2
   7   3  -9 14011.4 459.848   3
  -7  -3   9 13977.0 501.154   7
   7  -3  -9 14497.9 477.096   5
   7  -3  -9 14566.6 455.456   1
  -7   3   9 13962.3 471.926   5
  -7  -3   9 14957.0 470.300   3
  -7  -3   9 14947.0 292.458   1
  -7   3   9 14432.1 446.423   1
  -7  -3   8 11411.5 234.034   1
  -7  -3   8 11617.5 437.502   7
   7   3  -8 11827.3 411.850   3
   7  -3  -8 12424.0 425.556   5
  -7  -3   8 11353.6 201.523   2
  -7   3   8 11917.7 316.217   7
  -7   3   8 11341.4 411.325   5
   7  -3  -8 11605.6 435.598   3
   7  -3  -8 11558.0 392.090   1
  -7  -3   8 12682.4 423.814   3
  -7   3   8 11710.5 391.979   1
   7  -3  -7 42944.2 737.670   1
  -7  -3   7 42162.4 803.311   7
  -7   3   7 42080.2 548.722   7
   7  -3  -7 42358.5 761.557   5
   7   3  -7 41985.9 755.613   3
  -7   3   7 40753.8 747.730   5
  -7  -3   7 44536.1 772.830   3
  -7  -3   7 42879.8 394.060   1
   7  -3  -7 42063.5 790.425   3
  -7   3   7 42800.5 724.228   1
  -7   3   6 7774.63 317.571   5
   7  -3  -6 7070.99 322.342   3
  -7  -3   6 7030.83 319.377   7
  -7   3   6 7453.15 214.436   7
   7  -3  -6 7308.32 299.963   1
   7   3  -6 7416.61 316.573   3
   7  -3  -6 7787.28 314.558   5
  -7   3   6 7263.07 295.046   1
  -7  -3   6 7129.04 143.905   1
   7  -3  -5 8659.96 318.052   1
  -7  -3   5 8594.43 146.810   1
  -7  -3   5 9089.53 349.840   7
  -7   3   5 8480.11 213.566   7
   7   3  -5 9019.32 292.793   6
   7  -3  -5 8811.01 324.625   5
   7  -3  -5 8350.83 334.785   3
   7   3  -5 8893.96 337.801   3
  -7   3   5 9023.61 326.999   5
  -7   3   5 8949.15 317.214   1
  -7   3   4 6338.86 173.677   7
   7  -3  -4 6398.12 225.101   4
   7  -3  -4 6303.03 181.184   7
  -7   3   4 6141.89 260.014   5
   7   3  -4 6442.65 252.946   6
  -7  -3   4 6121.43 281.149   7
  -7  -3   4 6148.17 129.224   1
   7  -3  -4 6242.83 260.644   5
   7   3  -4 6065.95 274.461   3
  -7   3   4 6243.47 261.769   1
   7  -3  -4 6319.01 267.019   1
  -7   3   3 5165.84 228.931   5
  -7   3   3 5091.87 153.631   7
   7  -3  -3 5039.25 158.269   7
  -7   3   3 5206.14 255.762   2
   7   3  -3 5474.66 255.415   3
   7   3  -3 5347.59 236.073   6
  -7   3   3 5650.00 255.913   3
   7  -3  -3 5020.80 227.871   5
   7   3  -3 5352.14 131.944   1
  -7   3   3 5008.09 233.509   1
  -7  -3   3 5377.88 132.824   1
   7  -3  -3 5096.65 199.497   4
   7  -3  -3 5098.97 240.603   1
  -7  -3   3 5228.72 252.357   7
  -7  -3   2 11296.8 216.428   1
   7  -3  -2 11191.6 295.953   4
  -7   3   2 11485.3 349.629   3
  -7   3   2 11369.0 368.920   2
   7  -3  -2 11370.9 328.596   5
   7   3  -2 11202.4 342.936   6
   7   3  -2 11223.1 358.643   3
  -7  -3   2 11018.9 356.328   7
   7  -3  -2 11102.8 237.328   7
   7  -3  -2 10948.9 349.656   1
   7   3  -2 11337.9 215.139   1
  -7   3   2 11408.0 331.296   5
   7  -3  -1 1334.23 103.944   4
   7   3  -1 1352.87 85.3434   1
   7   3  -1 1315.10 119.284   4
  -7   3   1 1183.57 105.005   4
  -7  -3   1 1220.56 123.156   7
  -7   3   1 1298.45 118.295   3
  -7   3   1 1562.00 141.045   2
   7  -3  -1 1207.58 82.1826   7
   7   3  -1 1227.06 120.239   6
  -7  -3   1 1343.80 86.0297   1
  -7   3   1 1294.34 114.182   5
   7  -3  -1 1396.46 129.380   1
   7  -3  -1 1345.44 114.377   5
   7   3  -1 1411.13 133.844   3
   7  -3   0 3731.32 176.701   4
  -7  -3   0 3544.19 198.176   7
   7   3   0 3624.33 203.124   7
   7   3   0 3649.99 151.105   1
  -7  -3   0 3892.53 157.421   1
  -7   3   0 3776.14 185.505   4
   7  -3   0 3521.07 176.837   5
  -7   3   0 3491.93 182.384   3
   7   3   0 3563.11 187.601   4
  -7   3   0 3491.70 180.051   5
   7  -3   0 3536.38 145.475   7
   7   3   0 3698.37 209.048   6
  -7   3   0 3645.23 212.653   2
   7  -3   1 16286.2 389.175   4
  -7   3  -1 17640.1 405.581   4
   7   3   1 17402.7 417.451   4
   7   3   1 17859.1 361.195   1
  -7   3  -1 17457.0 382.852   3
   7  -3   1 16987.9 337.180   7
   7   3   1 18080.9 459.384   6
  -7   3  -1 18011.2 471.612   2
   7   3   1 17229.9 437.233   7
  -7  -3  -1 17244.1 362.062   1
  -7   3  -1 17187.2 384.862   5
   7   3   1 17902.2 341.818   5
  -7  -3  -1 17469.1 434.812   7
   7  -3   2 45422.5 667.021   4
  -7   3  -2 46828.0 683.482   4
   7   3   2 45747.2 680.343   4
  -7   3  -2 45777.2 624.804   5
   7   3   2 47434.4 718.721   7
  -7  -3  -2 46418.7 673.623   4
   7   3   2 47640.2 760.563   6
  -7  -3  -2 44932.7 697.362   7
  -7   3  -2 46320.5 767.982   2
   7   3   2 45454.6 539.234   5
   7   3   2 45642.2 622.085   1
  -7  -3  -2 46629.2 638.027   1
  -7   3  -2 45512.9 590.762   3
   7   3   2 46585.8 614.260   2
   7   3   3 37414.7 620.454   4
  -7   3  -3 38413.3 639.626   4
   7   3   3 38327.8 657.812   7
  -7   3  -3 38194.9 510.477   3
   7   3   3 39364.5 712.336   6
  -7  -3  -3 38547.7 623.644   4
  -7   3  -3 38572.0 581.200   5
   7   3   3 38041.2 494.658   5
   7   3   3 37560.3 605.055   1
  -7   3  -3 38212.1 705.858   2
  -7  -3  -3 38364.6 619.441   1
   7   3   3 39035.7 603.104   2
   7  -3   3 37618.0 629.249   4
   7  -3   4 691.667 97.6773   4
   7   3   4 622.490 88.3330   4
  -7  -3  -4 615.766 89.6042   1
  -7   3  -4 628.200 94.7611   4
   7   3   4 751.777 99.1538   7
  -7   3  -4 855.826 79.5308   3
   7   3   4 691.017 98.0698   6
  -7   3  -4 591.744 96.6614   2
  -7  -3  -4 621.230 90.4962   4
  -7  -3  -4 636.567 67.8972   5
  -7   3  -4 898.653 95.7759   5
   7   3   4 660.964 70.7201   5
   7   3   4 692.903 90.8789   1
   7   3   4 520.130 81.3572   2
   7   3   5 55240.1 795.124   4
  -7   3  -5 57563.4 853.770   4
  -7  -3  -5 56830.2 840.089   1
  -7   3  -5 57402.5 898.282   2
  -7  -3  -5 55447.4 799.929   4
  -7  -3  -5 55504.6 629.031   5
   7   3   5 59607.6 917.875   6
   7   3   5 58286.8 836.373   7
  -7   3  -5 56415.8 553.300   3
   7   3   5 57230.5 635.603   5
   7   3   5 57180.1 831.605   1
   7   3   5 56725.8 819.961   2
   7  -3   5 57427.2 844.365   4
   7   3   6 120.776 73.5893   2
  -7  -3  -6 31.5725 58.1598   1
   7  -3   6 38.9621 53.3167   4
   7   3   6 25.8218 47.6250   1
  -7  -3  -6 3.41363 33.3298   5
  -7  -3  -6 63.0598 64.6682   6
   7   3   6 66.4034 40.4288   4
  -7   3  -6 37.8813 55.9764   4
  -7  -3  -6 34.0967 49.6119   4
  -7   3  -6 105.122 66.1541   2
   7   3   6 0.19410 41.4310   7
  -7   3  -6 49.0956 27.2550   3
   7   3   6-34.4932 38.0901   5
   7   3   6-3.85339 54.0937   6
  -7   3  -7 38449.4 761.606   4
  -7   3  -7 38520.1 777.575   2
  -7  -3  -7 38228.8 706.167   4
   7   3   7 38597.4 718.695   7
  -7   3  -7 37916.8 380.592   3
  -7  -3  -7 36458.5 745.610   1
   7   3   7 40210.1 791.504   6
  -7  -3  -7 38573.0 772.174   6
  -7  -3  -7 37062.0 567.876   5
   7  -3   7 38419.6 743.309   4
   7   3   7 38573.5 747.562   2
   7   3   7 38189.2 752.452   1
   7   3   7 38534.2 577.561   5
   7   3   7 38442.4 699.808   4
  -7   3  -8 2488.40 211.274   4
  -7   3  -8 2415.62 206.521   2
  -7  -3  -8 2150.14 181.885   4
   7   3   8 2207.32 179.856   7
   7   3   8 2452.64 202.323   6
  -7  -3  -8 2317.82 200.663   6
   7   3   8 2484.30 156.936   5
  -7   3  -8 2221.50 79.6036   3
  -7   3  -8 2119.96 76.4241   3
  -7  -3  -8 2518.02 157.656   5
   7  -3   8 2161.21 203.646   2
  -7  -3  -8 2306.31 203.285   1
   7  -3   8 2291.08 198.734   4
   7   3   8 2325.71 199.053   2
   7   3   8 2296.94 184.299   4
   7   3   8 2088.72 188.535   1
  -7   3  -9 6851.14 348.797   4
  -7  -3  -9 6969.27 329.645   4
  -7  -3  -9 6368.42 333.297   6
   7   3   9 7434.56 359.080   6
   7  -3   9 6786.01 359.647   2
  -7  -3  -9 7044.96 273.566   5
   7   3   9 6880.81 268.761   5
   7  -3   9 7054.30 348.424   4
   7   3   9 7192.03 355.714   2
   7   3   9 7096.55 326.698   4
   7   3   9 6660.31 348.906   1
  -7   3  -9 6870.18 350.445   2
   7   3  10 1724.67 185.406   2
  -7  -3 -10 1647.07 170.882   4
  -7   3 -10 1488.15 169.110   4
   7   3  10 1748.75 183.443   6
   7  -3  10 1807.21 192.166   2
  -7  -3 -10 1750.90 149.087   5
  -7  -3 -10 1498.87 170.155   6
   7   3  10 1705.16 147.551   5
   7   3  10 1786.22 177.794   4
   7  -3  10 1904.90 195.102   4
  -7   3 -11 3289.63 263.522   4
  -7  -3 -11 3459.89 254.486   4
   7   3  11 3876.83 269.221   6
   7  -3  11 4004.84 290.557   2
  -7  -3 -11 3694.07 263.829   6
  -7  -3 -11 3506.40 214.501   5
   7   3  11 3850.29 225.010   5
   7   3  11 3421.59 247.044   4
   7   3  11 3887.56 281.428   2
   7   3  12 608.093 123.776   2
   7   3  12 776.208 104.650   3
  -7   3 -12 613.653 134.821   4
  -7  -3 -12 856.192 138.746   4
  -7  -3 -12 722.752 126.687   6
   7  -3  12 929.983 151.221   2
  -7  -3 -12 783.413 112.541   5
   7   3  12 758.091 109.666   5
   7   3  12 791.099 127.962   4
  -7  -3 -13 4566.37 305.811   4
  -7   3 -13 4617.23 330.864   4
   7   3  13 4694.42 238.514   3
   7  -3  13 4761.18 336.157   2
  -7  -3 -13 4230.12 295.463   6
  -7  -3 -13 4497.72 263.608   5
   7   3  13 4685.79 265.633   5
   7   3  13 4242.87 317.367   2
  -7  -3 -14 4182.08 307.058   4
   7  -3  14 3891.09 312.207   2
   7   3  14 4241.86 233.073   3
  -7  -3 -14 4005.00 293.522   6
  -7  -3 -14 4007.61 259.989   5
   7   3  14 3970.39 259.976   5
   7   3  14 4098.13 320.978   2
  -7   3 -14 4241.09 340.061   4
  -7  -3 -15 4816.62 341.629   4
   7  -3  15 5438.45 382.194   2
  -7  -3 -15 5331.76 345.669   6
   7   3  15 5311.97 257.150   3
  -7  -3 -15 5210.95 307.405   5
   7   3  15 5681.47 388.347   2
  -7   3 -15 5326.01 380.277   4
  -7   3 -16-305.146 151.065   4
   7   3  16-162.111 113.202   2
  -7  -3 -16-61.6187 76.0254   4
  -7  -3 -16 55.5800 73.1203   6
   7  -3  16-63.1360 103.752   2
  -7  -3 -17 3208.51 306.608   4
  -7  -3 -17 3273.51 287.478   6
   7  -3  17 3751.07 338.607   2
   7   3  17 3416.10 324.388   2
  -7   3 -17 3840.19 350.207   4
  -7   3 -18-92.9718 113.116   4
   7   3  18-30.5056 85.6344   2
  -7  -3 -18 89.8710 97.7953   4
   7  -3  18 21.1405 95.4505   2
  -7  -3 -18 238.418 99.3542   6
  -7   3 -19 7572.17 520.708   4
  -7  -3 -19 7130.78 471.770   4
  -7  -3 -19 7610.36 453.103   6
   7  -3  19 7148.85 484.884   2
  -7   3 -19 7294.51 466.936   6
   7   3  19 7582.96 508.098   2
  -7  -3 -20 22.0921 79.6636   6
  -7   3 -20 42.7091 98.3110   4
  -7  -3 -20-96.8177 90.0245   4
   7   3  20 268.996 124.511   2
  -7   3 -20 130.600 88.2357   6
   7  -3  20-47.9984 93.7189   2
   7  -5 -20-0.77642 78.2130   4
  -7  -5  20-203.961 143.624   7
  -7   5  20 141.476 83.9860   7
   7   5 -20-157.119 113.877   3
  -7   5  20 347.585 149.573   5
   7  -5 -20-68.4381 91.6088   1
   7   5 -20 461.636 162.490   4
  -7  -5  19 644.731 172.262   7
  -7   5  19 688.605 135.518   7
   7  -5 -19 670.777 174.235   1
  -7   5  19 722.565 169.620   5
   7   5 -19 793.831 177.529   4
   7   5 -19 519.248 127.888   3
   7  -5 -19 662.161 141.941   4
  -7  -5  18 645.325 179.943   7
  -7   5  18 595.815 125.155   7
   7  -5 -18 316.567 121.370   1
   7   5 -18 495.417 139.376   3
  -7  -5  18 299.886 81.1079   2
  -7   5  18 401.109 140.597   5
   7   5 -18 331.887 168.135   4
   7  -5 -18 234.992 89.6796   4
  -7  -5  17 3496.22 235.900   2
  -7   5  17 3626.84 268.333   7
   7  -5 -17 3109.30 312.690   1
   7   5 -17 3029.39 281.380   3
  -7  -5  17 2962.82 320.346   7
  -7   5  17 3858.67 350.763   5
   7   5 -17 2928.46 304.466   4
   7  -5 -17 3237.01 260.408   4
  -7  -5  16 657.420 156.039   7
  -7   5  16 913.905 131.055   7
  -7  -5  16 834.879 111.061   2
   7   5 -16 765.639 151.212   3
   7  -5 -16 769.072 166.461   1
  -7  -5  16 868.699 123.067   1
  -7   5  16 806.233 177.549   5
   7   5 -16 628.587 156.101   4
   7  -5 -16 767.745 128.794   4
  -7  -5  15 3552.98 228.525   1
   7  -5 -15 3463.70 304.792   1
   7   5 -15 3249.68 278.236   3
  -7  -5  15 3882.66 343.688   7
  -7   5  15 3615.82 234.877   7
  -7  -5  15 3477.61 212.343   2
  -7   5  15 3706.24 320.721   5
   7   5 -15 3757.95 323.247   4
   7  -5 -15 3808.16 261.710   4
  -7  -5  14-78.8305 99.6395   7
   7  -5 -14-50.6393 81.4771   1
  -7  -5  14-19.2701 45.6665   1
  -7   5  14-15.5940 54.9102   7
  -7   5  14 29.7611 35.5126   6
  -7  -5  14 85.0291 62.0124   2
   7   5 -14-77.2534 84.8122   3
  -7   5  14-69.7486 93.9258   5
   7   5 -14-102.994 106.319   4
   7  -5 -14 51.2949 61.3568   4
   7  -5 -13 999.921 156.908   1
  -7   5  13 956.242 100.665   6
  -7  -5  13 1016.96 109.735   2
  -7   5  13 978.114 109.704   7
  -7  -5  13 886.629 167.781   7
   7   5 -13 950.340 150.695   3
  -7   5  13 781.294 153.925   5
   7   5 -13 1062.13 168.365   4
   7  -5 -13 1051.22 129.804   4
  -7   5  12 1378.02 123.534   7
   7  -5 -12 1054.88 162.040   1
  -7  -5  12 1280.32 186.408   7
  -7   5  12 1463.95 127.799   6
  -7  -5  12 1478.20 122.043   2
   7   5 -12 1320.64 175.730   3
  -7   5  12 1285.57 177.733   5
   7   5 -12 1766.72 206.852   4
   7  -5 -12 1289.20 137.338   4
  -7  -5  11 668.871 135.644   7
  -7   5  11 741.415 86.1295   7
   7  -5 -11 557.403 117.814   1
   7   5 -11 634.100 123.370   3
  -7   5  11 523.008 117.327   5
   7  -5 -11 583.326 91.7973   4
   7   5 -11 616.085 71.4002   2
  -7   5  10 5735.16 204.672   7
   7  -5 -10 5674.04 342.936   1
   7   5 -10 5152.44 316.333   3
  -7   5  10 5384.85 339.363   5
  -7  -5  10 5668.69 357.208   7
  -7  -5  10 5873.22 232.663   1
   7  -5 -10 5591.78 242.375   4
   7   5 -10 5235.84 188.403   2
  -7  -5   9 36108.5 869.754   7
   7  -5  -9 38049.1 858.328   1
   7   5  -9 35712.7 813.498   3
  -7   5   9 36514.5 853.295   5
  -7   5   9 36865.3 456.131   7
  -7  -5   9 36789.1 561.885   1
   7   5  -9 36333.3 465.774   2
  -7  -5   8 3414.46 266.116   7
   7  -5  -8 3087.36 250.467   1
  -7   5   8 3001.56 113.506   7
  -7   5   8 3109.13 245.317   1
  -7   5   8 3422.65 263.437   5
   7   5  -8 3461.38 255.937   3
  -7  -5   8 3101.01 159.200   1
   7   5  -8 2884.95 127.021   2
   7   5  -7 31040.8 404.767   2
   7  -5  -7 32034.9 758.394   1
  -7  -5   7 31260.9 755.663   7
  -7   5   7 29927.0 276.336   7
  -7   5   7 32559.9 774.016   3
  -7   5   7 30896.0 745.610   5
   7   5  -7 31063.1 735.045   3
  -7  -5   7 30905.1 488.448   1
   7  -5  -7 32123.9 499.799   4
  -7   5   7 31098.1 737.285   1
  -7   5   6 10.2178 57.9414   1
   7   5  -6 31.2427 23.3308   2
   7  -5  -6 46.4930 33.2001   4
  -7  -5   6 97.6001 89.4018   7
  -7   5   6 42.7467 59.5208   3
  -7  -5   6 69.3083 38.7769   1
   7  -5  -6 176.058 84.6288   5
  -7   5   6-90.1306 86.3109   5
   7   5  -6 47.4350 65.7704   3
   7  -5  -6 6.28863 57.1422   1
  -7   5   5 1352.07 153.989   1
  -7  -5   5 1219.58 99.7571   1
   7  -5  -5 1496.50 103.632   4
  -7   5   5 1399.85 163.246   3
   7  -5  -5 1450.98 165.290   1
   7   5  -5 1357.79 93.7562   2
  -7  -5   5 1436.95 156.668   7
   7   5  -5 1469.63 162.204   7
   7  -5  -5 1496.31 155.957   5
  -7   5   5 1193.62 148.106   5
   7   5  -5 1633.71 168.044   3
  -7   5   4 1087.89 138.856   1
   7  -5  -4 840.068 78.1232   4
   7   5  -4 1013.31 129.129   7
  -7   5   4 860.657 130.502   3
  -7  -5   4 1026.38 131.991   7
   7   5  -4 911.077 81.3604   2
   7  -5  -4 900.999 124.374   5
  -7   5   4 877.337 127.872   5
  -7  -5   4 1022.15 94.3533   1
   7  -5  -4 857.457 126.638   1
   7   5  -4 689.588 112.275   3
   7  -5  -3 2893.82 140.489   4
   7   5  -3 3246.28 219.392   7
  -7   5   3 3465.41 233.473   3
  -7  -5   3 3057.08 160.871   1
   7  -5  -3 3250.05 222.854   5
  -7  -5   3 2820.83 207.909   7
  -7   5   3 2957.46 234.627   2
  -7   5   3 2954.62 213.433   5
  -7   5   3 3255.43 228.447   1
   7   5  -3 2954.19 222.027   3
   7  -5  -3 2983.10 227.525   1
   7   5  -2 730.887 83.9325   1
   7  -5  -2 684.513 75.5322   4
  -7   5   2 810.542 117.882   3
   7   5  -2 861.885 126.040   6
  -7  -5   2 775.084 84.4816   1
   7  -5  -2 903.906 119.222   5
   7   5  -2 694.210 101.647   7
  -7  -5   2 623.352 103.052   7
  -7   5   2 526.029 100.354   5
   7  -5  -2 651.538 39.9094   7
  -7   5   2 677.213 117.653   2
  -7   5   1 5755.93 289.247   3
   7  -5  -1 5585.81 143.516   7
   7   5  -1 5560.68 268.883   5
  -7   5   1 5714.13 211.333   4
  -7  -5   1 5242.85 267.790   7
  -7   5   1 5727.94 290.463   5
  -7   5   1 5622.70 313.756   2
  -7  -5   1 5668.02 232.762   1
   7   5  -1 5997.67 290.302   7
   7   5  -1 5536.38 248.244   4
   7   5  -1 5632.25 303.039   6
   7   5  -1 5568.25 230.118   1
   7  -5  -1 5850.00 291.973   5
   7  -5  -1 5497.29 202.204   4
  -7   5   0 3415.82 174.958   4
   7   5   0 3632.76 226.934   7
  -7   5   0 3873.23 230.022   3
   7   5   0 3882.68 219.022   5
  -7   5   0 3707.34 257.422   2
   7   5   0 3953.02 257.083   6
  -7   5   0 3673.84 232.947   5
   7   5   0 3797.19 197.596   1
   7   5   0 3577.93 198.975   4
   7  -5   0 3497.62 132.620   7
  -7  -5   0 3738.06 198.556   1
  -7  -5   0 3813.93 226.153   7
   7  -5   0 3547.73 172.649   4
   7   5   1 3906.41 208.473   1
  -7   5  -1 3814.06 192.005   4
   7   5   1 3865.79 202.755   4
  -7  -5  -1 3883.27 226.130   7
   7   5   1 3861.51 253.816   6
  -7   5  -1 3421.07 248.310   2
   7   5   1 3873.53 216.301   5
  -7   5  -1 3426.85 224.499   5
   7   5   1 4232.63 239.182   7
  -7  -5  -1 3877.45 210.215   1
   7  -5   1 3736.07 187.095   4
  -7   5  -2 15390.6 397.659   4
   7   5   2 15334.1 429.147   1
   7   5   2 14626.6 393.124   4
  -7  -5  -2 14438.7 430.305   7
  -7   5  -2 15679.6 527.517   2
   7   5   2 15716.2 509.149   6
  -7   5  -2 15290.5 461.753   5
   7   5   2 14685.0 418.703   5
   7  -5   2 14463.4 379.930   4
  -7  -5  -2 14670.3 425.842   1
   7   5   2 14987.8 447.492   7
   7   5   3 2628.75 169.852   4
  -7   5  -3 2633.35 176.126   4
  -7  -5  -3 2477.30 184.386   1
   7   5   3 2682.65 191.116   1
  -7  -5  -3 2757.55 190.836   7
   7  -5   3 2618.12 177.968   4
  -7   5  -3 2715.07 225.817   2
   7   5   3 2975.45 189.871   5
   7   5   3 2798.06 221.980   6
   7   5   3 2547.49 187.594   7
  -7   5  -3 2681.13 200.777   5
   7  -5   3 2690.49 232.331   2
   7  -5   4-32.4348 58.3219   4
   7   5   4 27.4161 41.5877   4
  -7   5  -4-32.5420 50.6676   4
   7   5   4 76.5442 63.5405   6
   7   5   4-61.8903 59.2799   7
  -7   5  -4-46.6951 56.8856   5
   7   5   4-2.35612 59.3550   5
  -7  -5  -4-58.2847 56.7659   1
  -7   5  -4 11.8471 69.6365   2
   7  -5   4-130.577 88.7431   2
   7   5   4-18.0554 56.6508   1
   7   5   5 23101.1 507.399   4
  -7   5  -5 23416.4 563.010   4
   7   5   5 23687.2 568.992   7
   7   5   5 23415.5 601.157   1
   7   5   5 23981.1 657.059   6
   7   5   5 22517.8 524.867   5
  -7  -5  -5 22862.3 524.821   5
  -7   5  -5 22899.7 587.811   5
   7  -5   5 23837.5 688.648   2
  -7   5  -5 23651.1 654.069   2
  -7  -5  -5 23527.2 511.994   4
   7  -5   5 23175.4 556.052   4
  -7  -5  -5 23661.3 606.685   1
  -7  -5  -6 792.638 136.654   1
   7   5   6 592.433 89.8664   4
   7   5   6 1135.50 150.568   1
  -7   5  -6 951.481 129.488   4
  -7   5  -6 806.305 136.796   2
   7   5   6 916.352 118.057   7
   7   5   6 705.700 129.498   6
  -7  -5  -6 658.033 99.6512   4
   7  -5   6 838.810 142.908   2
  -7  -5  -6 687.953 97.2639   5
   7   5   6 693.752 105.397   5
   7  -5   6 795.579 116.859   4
  -7   5  -7 33043.0 736.438   4
   7  -5   7 34048.3 849.132   2
   7   5   7 32759.8 763.925   1
   7   5   7 34341.4 713.312   7
  -7  -5  -7 33348.8 657.877   5
  -7  -5  -7 33817.8 784.266   1
  -7  -5  -7 34159.9 655.205   4
   7   5   7 32646.4 655.308   5
   7  -5   7 34346.1 732.587   4
   7   5   7 33109.5 639.097   4
  -7   5  -8 4822.44 297.695   4
  -7  -5  -8 5208.88 270.781   4
   7  -5   8 5058.08 337.564   2
  -7  -5  -8 5173.53 266.782   5
   7   5   8 5210.75 286.722   7
   7   5   8 5015.15 265.882   5
  -7  -5  -8 5203.97 323.366   1
   7  -5   8 5302.81 298.664   4
   7   5   8 5036.46 260.997   4
   7   5   9-23.5995 55.6245   4
  -7  -5  -9-17.7666 61.1709   4
  -7   5  -9 49.6591 70.2052   4
   7   5   9 8.28606 51.9681   7
  -7  -5  -9 66.4514 56.3161   5
   7   5   9-14.1520 51.5953   5
  -7  -5  -9 40.3937 77.9147   1
   7  -5   9-68.6556 75.1824   4
   7  -5   9 25.9049 75.4138   2
   7   5  10 748.757 113.273   4
  -7   5 -10 529.816 118.311   4
  -7  -5 -10 647.588 143.344   1
   7   5  10 656.576 109.719   7
  -7  -5 -10 730.921 113.089   4
  -7  -5 -10 650.329 104.820   5
   7   5  10 616.072 101.912   5
   7  -5  10 677.861 132.430   2
  -7   5 -10 670.576 79.0408   3
  -7   5 -11-68.6690 107.002   4
  -7  -5 -11-33.9106 69.8632   4
  -7  -5 -11 21.8404 75.7067   1
  -7  -5 -11-17.2622 69.2843   5
   7  -5  11 4.90115 77.0646   2
   7   5  11-50.7508 75.9453   5
  -7   5 -11 42.0893 28.4919   3
   7   5  11 167.488 100.810   2
   7   5  11 181.680 72.3457   4
  -7  -5 -12 814.327 161.846   1
  -7   5 -12 475.685 126.524   4
  -7  -5 -12 652.686 120.663   4
   7  -5  12 509.231 143.168   2
  -7  -5 -12 718.665 119.644   5
  -7   5 -12 476.995 55.2934   3
   7   5  12 592.081 113.918   5
   7   5  12 777.609 122.131   4
   7   5  12 587.555 138.544   2
  -7   5 -13 1911.04 227.339   4
  -7  -5 -13 1934.41 197.083   4
   7  -5  13 2139.93 247.751   2
  -7   5 -13 1833.41 96.9671   3
  -7  -5 -13 1682.01 223.246   1
   7   5  13 1741.04 188.182   5
   7   5  13 2324.80 256.169   2
   7   5  14 447.232 134.112   2
  -7   5 -14 536.319 136.735   4
  -7  -5 -14 414.877 95.7366   4
   7  -5  14 445.795 131.785   2
   7   5  14 499.763 113.255   5
  -7  -5 -14 299.099 116.485   1
   7   5  15 1209.27 198.542   2
  -7   5 -15 1809.43 243.627   4
   7  -5  15 1377.23 214.880   2
  -7  -5 -15 1165.12 172.636   4
   7   5  15 1501.77 184.520   5
   7   5  16-164.277 107.039   2
  -7   5 -16-86.7042 100.557   4
  -7  -5 -16-88.2169 90.5433   4
   7  -5  16-98.0752 111.864   2
   7   5  16 37.8759 68.5480   5
   7   5  17 1395.70 216.951   2
  -7   5 -17 1269.95 211.282   4
  -7  -5 -17 1158.53 178.281   4
   7  -5  17 1589.79 242.714   2
   7   5  17 1520.88 198.806   5
   7   5  18 653.405 171.775   2
  -7   5 -18 685.646 183.948   4
  -7  -5 -18 332.688 125.209   4
   7  -5  18 584.138 166.255   2
   7   5  18 457.595 128.097   5
  -7   5 -19 6162.60 483.627   4
  -7  -5 -19 5994.31 420.733   4
   7  -5  19 6148.07 482.953   2
   7   5  19 6451.33 408.736   5
   7   5  19 5966.20 466.461   2
  -7  -7  18 99.7028 141.678   7
   7   7 -18 279.204 118.596   3
  -7   7  18 338.509 124.944   5
   7  -7 -18 221.895 129.678   1
   7   7 -18 248.844 118.790   4
   7   7 -17 927.644 179.236   3
  -7  -7  17 686.132 180.382   7
   7  -7 -17 1278.87 224.237   1
  -7   7  17 1113.64 215.926   5
   7   7 -17 1359.92 221.354   4
  -7  -7  16 25.9232 96.0626   7
   7  -7 -16 14.6729 88.7328   1
   7   7 -16-71.2840 102.126   3
  -7   7  16 54.0224 96.8633   5
   7   7 -16-92.5816 98.6189   4
  -7  -7  15 1724.64 250.185   7
   7  -7 -15 1940.09 263.934   1
   7   7 -15 2391.30 256.328   3
  -7   7  15 2017.26 262.009   5
  -7  -7  15 2166.82 192.755   1
   7   7 -15 2123.71 254.851   4
   7  -7 -14 10.3679 44.4005   4
  -7  -7  14 96.9952 55.2843   1
   7   7 -14-43.6395 90.6713   3
  -7   7  14-22.2051 95.6949   5
  -7  -7  14-68.0822 103.761   7
   7   7 -14 114.025 98.3886   4
   7  -7 -13 239.984 62.7720   4
  -7  -7  13 161.320 62.1255   1
  -7  -7  13 53.6906 85.9106   7
   7   7 -13 150.391 93.8957   3
  -7   7  13 171.014 77.7025   5
   7  -7 -13 97.3900 77.7765   1
   7   7 -13 169.571 89.0685   4
   7  -7 -12 687.860 82.7500   4
  -7  -7  12 821.334 120.409   1
  -7   7  12 677.018 117.094   6
  -7  -7  12 459.375 137.866   7
   7  -7 -12 936.670 185.508   1
  -7   7  12 655.433 148.510   5
   7   7 -12 508.401 127.154   3
   7   7 -12 569.066 140.174   4
   7   7 -11 75.6467 40.7239   2
  -7  -7  11 108.050 60.4777   1
  -7  -7  11 98.5896 78.7447   7
   7  -7 -11-183.665 119.231   1
   7  -7 -11 89.6725 29.7750   4
  -7   7  11 53.7794 98.0613   5
   7   7 -11 23.8134 71.3095   3
   7   7 -11 82.0884 86.3605   4
   7  -7 -11 56.8750 35.4220   4
   7  -7 -10 1169.04 90.1401   4
  -7  -7  10 1116.81 128.018   1
   7  -7 -10 1381.72 198.668   1
  -7   7  10 1060.50 189.229   5
  -7  -7  10 1204.19 186.401   7
   7   7 -10 1124.63 171.651   3
   7  -7 -10 1084.11 83.9534   4
   7   7 -10 1137.66 165.309   4
   7   7 -10 1246.10 114.825   2
   7   7  -9 24272.2 486.515   2
   7  -7  -9 23842.2 352.699   4
   7   7  -9 24220.7 749.935   3
  -7  -7   9 23354.3 750.285   7
   7  -7  -9 24389.5 797.868   1
  -7   7   9 24630.2 784.602   5
   7  -7  -9 23639.4 342.446   4
  -7  -7   9 24837.7 571.309   1
   7  -7  -8 1577.44 80.4223   4
   7   7  -8 1643.81 131.452   2
   7  -7  -8 2248.16 256.416   1
  -7  -7   8 1870.59 221.204   7
   7   7  -8 1930.67 224.500   3
  -7   7   8 1933.13 238.633   5
   7  -7  -8 1559.11 78.9854   4
  -7  -7   8 1631.57 153.747   1
   7  -7  -7 11865.7 539.313   1
   7   7  -7 12243.6 524.742   3
  -7  -7   7 11479.7 385.080   1
  -7  -7   7 11886.1 505.304   7
  -7   7   7 11663.4 524.611   5
   7   7  -7 11612.2 343.041   2
   7   7  -6 101.903 50.8462   2
  -7  -7   6-61.2810 71.4155   7
[truncated: 549,879 more chars]
