# Supplementary material for: catena-Poly[[[di­aqua­bis­[1,2-bis­(pyridin-4-yl)diazene]copper(II)]-μ-1,2-bis­(pyridin-4-yl)diazene] bis­(perchlorate)]
Source: Acta Crystallogr Sect E Struct Rep Online. 2013 May 15;69(Pt 6):m317–8. doi: 10.1107/S1600536813012269 (PMC3684881; doi:10.1107/S1600536813012269)
Supplement: Supplementary file 3 [file e-69-0m317-Isup3.hkl]

#
# h,k,l, Fc-squared, Fo-squared, sigma(Fo-squared) and status flag
#
data_I
_shelx_title                             'sgm_46_1d'
_shelx_refln_list_code                   4
_shelx_F_calc_maximum                    572.50
_exptl_crystal_F_000                     1740
_reflns_d_resolution_high                ?

loop_
 _symmetry_equiv_pos_as_xyz
 'x, y, z'
 '-x, y, -z+1/2'
 '-x, -y, -z'
 'x, -y, z+1/2'
 'x+1/2, y+1/2, z'
 '-x+1/2, y+1/2, -z+1/2'
 '-x+1/2, -y+1/2, -z'
 'x+1/2, -y+1/2, z+1/2'

_cell_length_a                           20.5028
_cell_length_b                           9.5882
_cell_length_c                           18.7797
_cell_angle_alpha                        90
_cell_angle_beta                         96.629
_cell_angle_gamma                        90

_shelx_F_squared_multiplier              1.000

loop_
 _refln_index_h
 _refln_index_k
 _refln_index_l
 _refln_F_squared_calc
 _refln_F_squared_meas
 _refln_F_squared_sigma
 _refln_observed_status
   4   0   0  14508.50  14445.60   69.87 o
   6   0   0   5550.92   4541.26   30.48 o
   8   0   0   1649.51   1699.11   20.96 o
  10   0   0     19.49     48.10    5.84 o
  12   0   0  16285.40  16014.60   82.82 o
  14   0   0   3070.80   3148.39   39.96 o
  16   0   0  12776.90  12417.40  114.07 o
  18   0   0    970.24    907.14   33.52 o
  20   0   0    874.65    883.01   40.09 o
  22   0   0   1801.60   1790.42   70.40 o
  24   0   0    832.42    882.14   52.28 o
   3   1   0   7231.75   7548.57   31.25 o
   5   1   0    344.00    319.51    6.18 o
   7   1   0   4746.18   4694.05   24.94 o
   9   1   0    438.16    421.32    8.48 o
  11   1   0     83.47    103.99    5.24 o
  13   1   0     30.66     42.03    4.44 o
  15   1   0    121.43    116.71    7.74 o
  17   1   0    509.48    504.81   16.12 o
  19   1   0     45.28     63.36    9.71 o
  21   1   0      6.96    -13.15   12.39 <
  23   1   0     53.60     45.70   11.78 o
  25   1   0      0.13     -5.88   15.66 <
   0   2   0 353501.00 327761.00  436.41 o
   2   2   0  47608.30  50379.30   98.55 o
   4   2   0   9109.32   9560.02   40.16 o
   6   2   0   1569.89   1489.27   15.16 o
   8   2   0  12516.30  13788.60   51.81 o
  10   2   0     27.97     29.41    4.07 o
  12   2   0   3211.29   2946.36   26.57 o
  14   2   0   3340.76   3298.18   27.37 o
  16   2   0   5014.46   4776.20   44.17 o
  18   2   0    804.92    736.72   21.70 o
  20   2   0    568.82    461.85   21.30 o
  22   2   0   1130.92   1155.81   40.13 o
  24   2   0    530.54    564.34   34.25 o
   1   3   0   1211.85   1124.36   16.49 o
   3   3   0  29308.80  30527.50   84.83 o
   5   3   0   2493.16   2787.99   23.74 o
   7   3   0   1264.67   1211.19   16.96 o
   9   3   0    537.03    586.97   12.02 o
  11   3   0    182.43    170.52    7.08 o
  13   3   0     85.76     53.91    5.34 o
  15   3   0      0.54      1.74    5.74 <
  17   3   0    487.34    569.71   15.79 o
  19   3   0     15.11     37.36    8.11 o
  21   3   0      7.51      6.54   11.08 <
  23   3   0     62.00     34.88   14.45 <
   0   4   0  13958.00  14422.20   88.46 o
   2   4   0  19276.20  19571.70   71.34 o
   4   4   0  15510.60  16510.60   70.07 o
   6   4   0    826.95    701.14   12.95 o
   8   4   0     45.78    119.51    6.34 o
  10   4   0    859.17    791.24   14.76 o
  12   4   0   5273.57   4933.37   40.23 o
  14   4   0   5170.05   5116.31   48.27 o
  16   4   0   2868.34   2698.69   38.59 o
  18   4   0   1866.53   1856.98   37.36 o
  20   4   0    635.93    587.00   28.54 o
  22   4   0    728.33    735.62   43.93 o
   1   5   0    348.90    372.28   11.78 o
   3   5   0   3819.73   4225.19   36.85 o
   5   5   0    110.25    158.74    8.35 o
   7   5   0   1104.51   1235.43   19.66 o
   9   5   0    139.65    163.84    8.15 o
  11   5   0     26.49     15.96    5.54 <
  13   5   0    113.90     69.60    7.48 o
  15   5   0     26.52     50.94    8.38 o
  17   5   0      2.94     16.96    8.98 <
  19   5   0      6.53    -19.13   13.02 <
  21   5   0    160.91    168.92   26.94 o
  23   5   0      4.19     27.37   19.20 <
   0   6   0    968.62    865.58   27.01 o
   2   6   0   3125.01   3053.89   30.78 o
   4   6   0   4641.43   4968.12   39.73 o
   6   6   0     14.83     13.59    5.21 <
   8   6   0    100.46     92.10    6.98 o
  10   6   0    314.53    301.28   12.05 o
  12   6   0   2135.93   1819.09   27.77 o
  14   6   0    442.68    431.20   17.59 o
  16   6   0   1067.99   1052.66   31.95 o
  18   6   0    642.93    761.16   42.20 o
  20   6   0    291.24    281.25   28.28 o
  22   6   0     72.05     27.37   24.04 <
   1   7   0    354.73    362.54   13.19 o
   3   7   0     36.84     55.95    6.14 o
   5   7   0      1.08     -1.97    5.74 <
   7   7   0    298.18    251.21   10.42 o
   9   7   0    191.68    178.03   10.35 o
  11   7   0    257.24    270.30   13.82 o
  13   7   0      3.43     11.88    7.28 <
  15   7   0      8.56     19.70   11.12 <
  17   7   0     43.74     48.07   14.65 o
  19   7   0      9.73      7.38   15.32 <
   0   8   0   3934.75   4317.39   90.97 o
   2   8   0   7910.49   8071.28   77.28 o
   4   8   0   1179.99   1187.93   27.81 o
   6   8   0   2452.85   2554.25   44.67 o
   8   8   0     57.63     50.34    8.08 o
  10   8   0    768.57    710.59   22.37 o
  12   8   0    588.98    473.97   26.91 o
  14   8   0    599.99    603.86   26.77 o
  16   8   0    346.80    425.66   29.58 o
  18   8   0    886.46   1276.22   59.29 o
   1   9   0    122.91    116.57   13.69 o
   3   9   0      6.08    -13.35    9.15 <
   5   9   0     45.29     41.80   10.08 o
   7   9   0     39.96     27.97   10.18 <
   9   9   0    115.09    111.46   17.53 o
  11   9   0    287.83    349.65   27.17 o
  13   9   0     15.69     20.30   12.39 <
  15   9   0      9.19     10.62   15.66 <
   0  10   0   1581.31   1550.33   87.86 o
   2  10   0    878.95   1004.89   43.13 o
   4  10   0    204.55    210.68   22.57 o
   6  10   0     42.60     51.74   14.52 o
   8  10   0     14.63    -13.62   12.85 <
  10  10   0    212.15    191.02   22.53 o
  12  10   0     83.01     65.83   14.65 o
  14  10   0     93.96    131.66   20.46 o
   1  11   0      9.90    -31.45   15.92 <
   3  11   0      6.81     11.48   15.92 <
   5  11   0     23.01     -0.67   15.82 <
   7  11   0      2.21    -11.72   16.36 <
   9  11   0     45.98     38.59   15.86 <
 -25   1   1    215.38    235.38   26.91 o
 -23   1   1    720.10    773.41   33.15 o
 -21   1   1    176.42    195.22   16.02 o
 -19   1   1    413.59    456.81   17.76 o
 -17   1   1   6284.52   6116.45   49.94 o
 -15   1   1   2654.03   2777.71   27.57 o
 -13   1   1   7120.01   7318.40   40.03 o
 -11   1   1   7933.50   7423.59   37.72 o
  -9   1   1  14205.30  12781.00   44.90 o
  -7   1   1   5410.60   5347.92   26.94 o
  -5   1   1   5876.49   6739.78   28.14 o
  -3   1   1  12184.80  13455.90   40.33 o
   3   1   1   1475.32   2343.37   17.73 o
   5   1   1  46677.20  49568.30   81.55 o
   7   1   1   8487.69   8453.18   37.86 o
   9   1   1   5826.86   5533.39   34.62 o
  11   1   1   4033.78   3330.50   29.71 o
  13   1   1   8359.26   8180.44   46.94 o
  15   1   1   7034.52   6999.93   48.20 o
  17   1   1   1212.65   1517.35   29.84 o
  19   1   1    709.46    815.84   25.04 o
  21   1   1   2542.23   2971.53   62.83 o
  23   1   1    950.09   1064.14   40.19 o
  25   1   1    503.11    564.14   35.05 o
 -24   2   1     34.77    -11.52   13.75 <
 -22   2   1      0.75     -2.70    9.75 <
 -20   2   1     23.22     24.04   10.25 <
 -18   2   1    167.83    215.95   11.45 o
 -16   2   1     51.24     50.21    5.51 o
 -14   2   1   1089.69   1057.57   16.66 o
 -12   2   1    160.41    181.70    7.28 o
 -10   2   1   1060.53   1081.33   15.62 o
  -8   2   1    239.07    218.82    6.64 o
  -6   2   1      2.55      9.01    3.17 <
  -4   2   1   1136.10    970.97   13.59 o
  -2   2   1    839.81   1252.49   17.09 o
   0   2   1  13505.20  12393.60   44.97 o
   2   2   1  52589.50  50695.50   94.41 o
   4   2   1  71599.20  72402.50  107.16 o
   6   2   1    105.27    135.57    5.64 o
   8   2   1   1632.12   1857.62   18.73 o
  10   2   1    569.20    565.94   11.52 o
  12   2   1    174.53    158.17    6.84 o
  14   2   1     46.84     62.03    6.08 o
  16   2   1   2189.16   2364.73   32.18 o
  18   2   1     57.03     90.43    9.88 o
  20   2   1     49.49     26.17   10.28 <
  22   2   1      0.43     -8.38   11.52 <
  24   2   1    156.28    203.47   22.50 o
 -23   3   1    496.38    506.82   29.64 o
 -21   3   1    687.84    723.74   29.84 o
 -19   3   1    224.40    227.04   14.29 o
 -17   3   1   1839.33   1860.05   28.14 o
 -15   3   1   3005.66   3398.26   34.58 o
 -13   3   1   6285.68   6614.99   44.67 o
 -11   3   1   6201.49   6318.52   41.70 o
  -9   3   1   9257.38   7843.91   44.33 o
  -7   3   1    514.52    440.95   10.18 o
  -5   3   1  23247.90  22576.00   68.10 o
  -3   3   1  21896.60  19053.60   68.47 o
  -1   3   1  16018.00  16200.30   66.63 o
   1   3   1    169.50    207.14    7.11 o
   3   3   1  37697.40  37590.70   93.24 o
   5   3   1    415.22    475.17   11.18 o
   7   3   1   5839.98   5822.92   37.12 o
   9   3   1   2785.80   2522.20   25.67 o
  11   3   1  11969.20  11736.00   56.48 o
  13   3   1   5837.20   6169.53   42.33 o
  15   3   1   7024.20   6945.15   50.54 o
  17   3   1    414.02    489.73   17.96 o
  19   3   1   1522.89   1498.02   33.42 o
  21   3   1    761.98    939.72   34.15 o
  23   3   1    390.93    477.21   31.85 o
 -24   4   1      5.24     94.17   22.00 o
 -22   4   1     17.62     56.12   18.16 o
 -20   4   1      8.84     -2.64   11.98 <
 -18   4   1    331.07    415.11   16.26 o
 -16   4   1     23.37     18.19    6.91 <
 -14   4   1     26.32      3.84    5.88 <
 -12   4   1    100.99     70.74    6.24 o
 -10   4   1    554.36    586.20   12.79 o
  -8   4   1   1627.24   1718.51   21.03 o
  -6   4   1   7963.92   8068.71   46.27 o
  -4   4   1  10416.10  10730.50   58.12 o
  -2   4   1   1546.29   1442.00   23.33 o
   0   4   1     41.83     45.00    4.81 o
   2   4   1    946.18    989.77   16.46 o
   4   4   1   3063.15   3198.94   30.41 o
   6   4   1   1346.26   1666.10   22.83 o
   8   4   1   5330.94   6074.73   41.93 o
  10   4   1    958.39    942.76   16.02 o
  12   4   1    504.97    518.80   13.29 o
  14   4   1    106.40     99.38    7.95 o
  16   4   1    441.92    566.64   17.46 o
  18   4   1     60.58     83.22   10.72 o
  20   4   1      0.19      2.90   11.58 <
  22   4   1     23.24    -11.92   15.82 <
 -23   5   1    214.28    171.15   24.84 o
 -21   5   1    478.15    418.35   39.73 o
 -19   5   1    285.68    305.22   27.07 o
 -17   5   1    282.92    294.04   15.76 o
 -15   5   1   1348.51   1506.13   30.51 o
 -13   5   1   2964.99   2950.93   37.46 o
 -11   5   1   3817.67   4220.31   36.95 o
  -9   5   1   1590.97   1536.41   22.00 o
  -7   5   1   2045.75   1882.79   23.20 o
  -5   5   1   9071.00   8447.10   55.32 o
  -3   5   1  10858.90  10251.10   74.38 o
  -1   5   1   1675.55   1690.87   28.54 o
   1   5   1    779.57    786.23   14.49 o
   3   5   1   2986.13   3278.09   30.95 o
   5   5   1   7594.72   7739.19   51.18 o
   7   5   1   1026.01   1271.55   22.13 o
   9   5   1   6929.69   6666.63   46.97 o
  11   5   1   2544.90   2585.83   30.18 o
  13   5   1   5231.07   5519.04   49.64 o
  15   5   1   3088.18   3076.89   42.00 o
  17   5   1    805.60    838.37   25.97 o
  19   5   1    635.85    595.75   31.08 o
  21   5   1    216.23    278.75   39.79 o
 -22   6   1     14.53     60.06   21.73 <
 -20   6   1     38.00     33.98   15.02 <
 -18   6   1    129.01    113.10   16.09 o
 -16   6   1      0.12     -0.80    8.81 <
 -14   6   1     20.47      2.34    7.64 <
 -12   6   1    384.93    367.41   14.09 o
 -10   6   1     50.81     36.69    6.01 o
  -8   6   1    518.32    563.70   15.52 o
  -6   6   1    134.08     75.75    7.51 o
  -4   6   1     35.49     30.81    7.31 o
  -2   6   1    413.24    452.30   15.59 o
   0   6   1   1850.28   1972.32   32.72 o
   2   6   1    140.92    150.66    8.45 o
   4   6   1    176.08    166.75    8.35 o
   6   6   1    294.04    253.34   10.75 o
   8   6   1     34.35     58.59    6.41 o
  10   6   1     55.14     43.40    6.31 o
  12   6   1    183.66    134.16    8.75 o
  14   6   1     43.56     44.93    7.54 o
  16   6   1     47.46     34.75    8.98 o
  18   6   1     41.10     23.74   13.65 <
  20   6   1     77.38    132.03   24.40 o
 -19   7   1    437.24    541.10   39.02 o
 -17   7   1    270.13    257.82   23.50 o
 -15   7   1    717.50    688.82   30.11 o
 -13   7   1    975.82    833.47   22.73 o
 -11   7   1   3539.95   3545.35   45.27 o
  -9   7   1    633.40    720.07   21.83 o
  -7   7   1   4108.19   4288.92   49.97 o
  -5   7   1   4694.62   4835.96   56.75 o
  -3   7   1   2391.14   2363.30   40.23 o
  -1   7   1   2690.00   2740.46   38.46 o
   1   7   1    467.87    434.61   16.06 o
   3   7   1    183.83    170.62    9.45 o
   5   7   1    337.63    306.45   12.65 o
   7   7   1     44.21     44.77    6.81 o
   9   7   1   1854.68   1795.16   29.71 o
  11   7   1   1887.72   1967.81   33.88 o
  13   7   1   1305.50   1479.86   29.31 o
  15   7   1   2177.35   2181.76   52.74 o
  17   7   1    581.28    737.79   36.62 o
  19   7   1    218.09    204.37   26.27 o
 -18   8   1     11.10     17.66   17.09 <
 -16   8   1      0.16     -0.50   13.22 <
 -14   8   1     23.70    -11.95   10.85 <
 -12   8   1     84.93     54.41   11.15 o
 -10   8   1    113.95     91.20   10.88 o
  -8   8   1    142.65    132.86   11.08 o
  -6   8   1     11.73     11.48    8.48 <
  -4   8   1      0.68     20.43    7.71 <
  -2   8   1    154.86    139.77   10.35 o
   0   8   1     43.92     71.71    9.85 o
   2   8   1     65.81     67.83   10.05 o
   4   8   1    125.53    126.79    9.65 o
   6   8   1     31.75     19.26    6.71 <
   8   8   1      8.55      0.10    6.51 <
  10   8   1     19.98     24.57    8.45 <
  12   8   1   1150.70    924.50   32.51 o
  14   8   1    104.71    112.40   13.99 o
  16   8   1      3.71     25.40   15.92 <
  18   8   1     41.06     14.86   15.52 <
 -15   9   1    150.01    183.37   22.90 o
 -13   9   1    326.57    233.11   20.86 o
 -11   9   1    646.67    608.97   31.48 o
  -9   9   1    674.52    766.80   37.19 o
  -7   9   1    416.88    415.35   24.54 o
  -5   9   1    743.17    790.10   27.71 o
  -3   9   1    774.99    855.07   27.74 o
  -1   9   1    564.66    459.38   18.23 o
   1   9   1    243.17    268.63   19.40 o
   3   9   1    307.66    304.85   19.73 o
   5   9   1      6.46     -9.48    9.58 <
   7   9   1     17.64     21.13   10.45 <
   9   9   1    417.42    495.57   30.28 o
  11   9   1    399.55    463.69   30.48 o
  13   9   1    483.71    629.53   29.34 o
  15   9   1    328.95    305.99   27.01 o
 -14  10   1     10.70     18.96   14.15 <
 -12  10   1     15.14     39.42   16.36 <
 -10  10   1     10.75     -8.25   12.35 <
  -8  10   1    141.30    141.84   19.60 o
  -6  10   1     52.41     34.05   13.05 <
  -4  10   1      4.30      3.44   13.59 <
  -2  10   1    343.64    326.55   25.74 o
   0  10   1      1.55     16.22   12.95 <
   2  10   1    152.25    131.63   17.79 o
   4  10   1     76.98     74.54   15.62 o
   6  10   1     78.98    100.18   16.69 o
   8  10   1     18.51     18.86   13.42 <
  10  10   1    301.57    290.93   25.54 o
  12  10   1    136.90     50.17   15.02 o
  -9  11   1    131.23    189.38   23.37 o
  -7  11   1     96.02     56.25   18.86 <
  -5  11   1     14.22     31.31   18.83 <
  -3  11   1    988.71   1219.44   59.49 o
  -1  11   1    279.03    227.84   27.84 o
   1  11   1    218.96    256.08   33.85 o
   3  11   1      2.18     -5.27   16.02 <
   5  11   1     35.36     15.69   14.72 <
   7  11   1    125.13    179.97   24.77 o
   9  11   1     87.52    156.30   26.21 o
 -24   0   2    332.46    439.62   48.87 o
 -22   0   2     83.49     32.82   21.47 <
 -20   0   2    175.95    164.74   16.69 o
 -18   0   2   7739.61   8264.47   85.66 o
 -16   0   2   8517.46   8921.97   78.45 o
 -14   0   2  15630.60  14764.10   86.56 o
 -12   0   2  19645.50  19943.50   92.70 o
 -10   0   2   5885.37   5435.35   44.17 o
  -8   0   2   5890.16   5744.10   37.76 o
  -6   0   2   2616.01   3412.89   28.51 o
  -4   0   2  16827.90  18297.20   59.62 o
   2   0   2  57722.00  61468.80  165.54 o
   4   0   2 249211.00 256072.00  306.79 o
   6   0   2  12879.20  12922.50   71.77 o
   8   0   2  23450.80  22069.50  107.56 o
  10   0   2  53461.10  52266.40  186.07 o
  12   0   2    294.94    356.89   15.76 o
  14   0   2   3658.08   3526.45   48.20 o
  16   0   2   2020.43   2107.49   45.27 o
  18   0   2   1550.07   1253.52   39.83 o
  20   0   2   3178.30   3158.88   89.37 o
  22   0   2   1877.88   1493.88   75.55 o
  24   0   2    899.83    837.34   52.81 o
 -25   1   2      9.23     -3.91   17.96 <
 -23   1   2     26.85     44.77   14.62 o
 -21   1   2     12.84     -3.71    8.85 <
 -19   1   2      4.69     10.72    6.74 <
 -17   1   2     50.00     29.58    6.31 o
 -15   1   2     24.04     13.89    4.71 <
 -13   1   2    149.26    129.83    5.91 o
 -11   1   2    244.45    250.40    7.04 o
  -9   1   2    288.63    406.17    8.38 o
  -7   1   2   6369.97   6313.85   29.38 o
  -5   1   2  13789.10  13421.40   47.24 o
  -3   1   2    548.04    456.98    9.78 o
  -1   1   2   1427.76   1647.84   20.56 o
   1   1   2   5213.88   5933.08   33.02 o
   3   1   2  13743.90  14667.40   49.24 o
   5   1   2  22624.10  22594.70   53.35 o
   7   1   2    112.50    122.95    5.81 o
   9   1   2    353.89    291.40    8.65 o
  11   1   2   2005.13   2130.29   25.80 o
  13   1   2    134.13    127.25    7.04 o
  15   1   2     74.30     72.67    7.18 o
  17   1   2     19.27     17.23    6.81 <
  19   1   2    372.86    327.85   16.76 o
  21   1   2      0.48    -42.56   13.19 <
  23   1   2      6.45     11.12   12.82 <
  25   1   2     28.54    -10.32   17.06 <
 -24   2   2    247.10    271.04   24.50 o
 -22   2   2     15.83     41.86   12.79 o
 -20   2   2     64.08    102.25   11.58 o
 -18   2   2   2837.69   2932.04   35.85 o
 -16   2   2   3667.12   3858.38   34.85 o
 -14   2   2  13785.10  13430.90   55.42 o
 -12   2   2   5421.57   5403.06   34.58 o
 -10   2   2   3080.97   2861.70   24.14 o
  -8   2   2   2089.73   2260.75   20.53 o
  -6   2   2    222.25    272.37    6.88 o
  -4   2   2  40595.20  42671.20   85.53 o
  -2   2   2   9116.16   8679.41   53.05 o
   0   2   2   6173.60   7047.00   45.03 o
   2   2   2  22544.10  22551.10   60.22 o
   4   2   2  73595.30  76518.10  119.44 o
   6   2   2   4655.40   4502.00   29.68 o
   8   2   2   1456.55   1219.87   15.82 o
  10   2   2  10927.30  11195.20   50.54 o
  12   2   2     51.73     53.61    5.27 o
  14   2   2    451.21    398.99   13.22 o
  16   2   2    708.36    761.23   20.86 o
  18   2   2   1037.51    932.45   24.57 o
  20   2   2   1900.04   1940.31   45.57 o
  22   2   2    848.22    749.71   33.68 o
  24   2   2    735.14    671.23   43.10 o
 -23   3   2     78.47    119.31   16.96 o
 -21   3   2     56.24     65.20   12.92 o
 -19   3   2    138.75    192.15   11.98 o
 -17   3   2     57.74     20.20    6.51 o
 -15   3   2      0.16     -7.18    5.57 <
 -13   3   2    260.92    212.15    8.75 o
 -11   3   2    297.94    247.03    9.08 o
  -9   3   2   2008.67   2420.08   24.77 o
  -7   3   2   3768.27   3754.32   30.58 o
  -5   3   2   2747.55   2656.47   26.37 o
  -3   3   2   9640.96  10585.60   57.25 o
  -1   3   2    772.71    862.74   20.50 o
   1   3   2    173.23    145.08    6.41 o
   3   3   2    127.35     99.55    5.07 o
   5   3   2   1939.27   1985.81   21.67 o
   7   3   2  15464.10  15412.00   59.39 o
   9   3   2   6825.77   7133.66   43.56 o
  11   3   2    997.31    950.07   16.59 o
  13   3   2      1.43      2.84    4.81 <
  15   3   2    954.64    982.96   23.77 o
  17   3   2     20.54     54.61    8.41 o
  19   3   2    601.20    524.68   19.73 o
  21   3   2      0.08    -10.42   12.89 <
  23   3   2     42.40     96.64   18.19 o
 -24   4   2    172.38    205.07   26.57 o
 -22   4   2    780.25    805.43   45.93 o
 -20   4   2    388.79    508.05   33.22 o
 -18   4   2    662.36    660.98   18.99 o
 -16   4   2   3213.80   3311.43   46.47 o
 -14   4   2  11015.80  10659.00   72.07 o
 -12   4   2   9849.60  10202.80   59.49 o
 -10   4   2   2700.44   2728.07   27.61 o
  -8   4   2   2883.78   2628.06   27.94 o
  -6   4   2   2658.29   2563.93   28.78 o
  -4   4   2   5528.10   5935.19   49.11 o
  -2   4   2  15889.70  16153.60   99.35 o
   0   4   2  17807.90  16937.00   71.64 o
   2   4   2  36666.60  36079.20   96.38 o
   4   4   2  28450.60  28013.20   92.07 o
   6   4   2  25588.80  24230.50   88.16 o
   8   4   2   1518.10   1606.41   23.27 o
  10   4   2   5881.71   6297.76   42.20 o
  12   4   2   2567.34   2650.12   30.28 o
  14   4   2   1461.50   1388.52   25.40 o
  16   4   2   1061.73   1057.70   24.24 o
  18   4   2   2016.74   2033.31   42.03 o
  20   4   2    700.93    835.40   39.22 o
  22   4   2    479.14    506.45   38.02 o
 -23   5   2      0.83    -19.70   17.73 <
 -21   5   2      0.26     -5.54   14.19 <
 -19   5   2     51.77     66.30   13.05 o
 -17   5   2    157.81    129.36   12.82 o
 -15   5   2      0.79     -9.25    6.74 <
 -13   5   2     59.87     55.18    7.31 o
 -11   5   2     29.10     24.60    5.54 o
  -9   5   2    409.45    397.55   12.12 o
  -7   5   2    186.49    240.92   10.08 o
  -5   5   2     26.85     43.03    6.74 o
  -3   5   2   2348.13   2449.93   36.19 o
  -1   5   2   1498.93   1462.70   25.84 o
   1   5   2   1402.85   1446.54   23.10 o
   3   5   2   1105.75   1122.09   20.13 o
   5   5   2    290.85    241.59    9.78 o
   7   5   2   5178.15   5015.99   44.33 o
   9   5   2    220.27    230.64   10.28 o
  11   5   2    180.17    128.19    7.84 o
  13   5   2     65.39     79.15    7.78 o
  15   5   2    468.53    489.39   17.79 o
  17   5   2    303.77    407.80   18.66 o
  19   5   2      6.44     23.00   13.59 <
  21   5   2      2.56     -4.07   19.60 <
 -22   6   2    209.17    232.41   31.95 o
 -20   6   2    396.63    494.80   35.62 o
 -18   6   2    240.26    181.04   18.89 o
 -16   6   2    399.98    430.84   23.87 o
 -14   6   2   2628.29   2532.15   40.09 o
 -12   6   2   2696.90   2815.30   36.19 o
 -10   6   2     49.79     43.06    6.01 o
  -8   6   2    189.77    162.47    9.28 o
  -6   6   2     10.75     14.49    5.94 <
  -4   6   2    145.10    160.84    9.71 o
  -2   6   2    201.37    212.48   11.98 o
   0   6   2   5205.42   5186.68   51.24 o
   2   6   2   3971.11   4015.61   38.66 o
   4   6   2   2818.48   2877.93   33.35 o
   6   6   2   1882.02   1891.17   27.54 o
   8   6   2   1928.81   1971.79   30.01 o
  10   6   2    528.44    585.70   16.62 o
  12   6   2   1551.42   1532.54   26.21 o
  14   6   2    235.46    215.29   12.82 o
  16   6   2   1687.46   1663.43   37.86 o
  18   6   2    205.15    187.31   20.10 o
  20   6   2    194.19    171.12   34.15 o
 -19   7   2     46.90     12.95   16.59 <
 -17   7   2     36.01     21.36   12.45 <
 -15   7   2    121.75     92.94   14.12 o
 -13   7   2    163.82    137.27   10.48 o
 -11   7   2     14.98     -0.93    7.54 <
  -9   7   2     53.35     47.64    7.98 o
  -7   7   2     79.36     81.02    9.01 o
  -5   7   2     21.19      8.31    8.58 <
  -3   7   2     32.16     32.72    8.58 o
  -1   7   2    510.49    546.51   20.20 o
   1   7   2    212.60    209.34   12.18 o
   3   7   2    156.67    183.91    9.91 o
   5   7   2     55.33     39.66    6.64 o
   7   7   2    117.24     81.69    8.05 o
   9   7   2    799.43    775.41   19.50 o
  11   7   2    114.58     95.47    9.28 o
  13   7   2    500.68    496.30   17.86 o
  15   7   2     28.53     11.28   10.65 <
  17   7   2    108.96     55.48   16.06 o
  19   7   2    129.95    155.93   25.94 o
 -18   8   2    403.90    346.61   33.02 o
 -16   8   2    472.18    552.48   33.52 o
 -14   8   2   1073.84   1091.68   39.86 o
 -12   8   2   1269.15   1452.78   44.57 o
 -10   8   2    405.97    442.82   19.23 o
  -8   8   2    635.16    675.63   23.23 o
  -6   8   2     10.21     -1.74    9.18 <
  -4   8   2     77.63     49.34    9.08 o
  -2   8   2    633.86    650.66   24.94 o
   0   8   2   2851.11   2794.20   52.48 o
   2   8   2   2998.92   2922.03   47.80 o
   4   8   2   1426.12   1532.03   29.44 o
   6   8   2   1382.98   1477.85   30.08 o
   8   8   2   2742.76   2775.58   39.86 o
  10   8   2   1321.17   1285.50   32.85 o
  12   8   2    633.15    620.62   26.67 o
  14   8   2    749.53    642.32   26.07 o
  16   8   2    752.34    840.38   44.63 o
  18   8   2     43.29     23.84   22.13 <
 -15   9   2      9.30     -4.61   15.72 <
 -13   9   2      3.35     -9.38   15.59 <
 -11   9   2     29.15     33.88   11.85 <
  -9   9   2      2.38      0.63   13.59 <
  -7   9   2      2.65     19.36   10.65 <
  -5   9   2     31.13     22.97    9.51 <
  -3   9   2    170.04    161.24   13.89 o
  -1   9   2    279.84    354.49   21.70 o
   1   9   2    321.86    313.43   19.93 o
   3   9   2     45.82     23.13   11.22 <
   5   9   2      3.84    -10.32    8.45 <
   7   9   2     43.81      7.48    8.61 <
   9   9   2    143.15    121.05   14.49 o
  11   9   2     60.67     31.61   11.62 <
  13   9   2     72.58     52.81   14.25 o
  15   9   2      0.87     22.27   17.59 <
 -14  10   2    207.86    257.95   26.74 o
 -12  10   2    153.46    153.76   20.56 o
 -10  10   2    112.59    125.92   17.53 o
  -8  10   2    126.33    125.95   18.03 o
  -6  10   2    234.70    205.17   21.57 o
  -4  10   2      6.93    -13.35   11.85 <
  -2  10   2    117.66     99.08   16.39 o
   0  10   2    427.48    430.27   29.38 o
   2  10   2    116.69    142.48   23.03 o
   4  10   2    223.21    257.75   27.84 o
   6  10   2    165.51    224.20   26.54 o
   8  10   2    564.85    542.54   38.66 o
  10  10   2    146.43     88.33   18.29 o
  12  10   2     91.80    117.27   20.66 o
  -9  11   2      8.33     -4.97   13.69 <
  -7  11   2      1.43     11.82   14.42 <
  -5  11   2     24.98     33.75   14.62 <
  -3  11   2     90.48     58.32   20.50 <
  -1  11   2     58.60     58.12   18.46 o
   1  11   2     55.93     54.98   19.40 <
   3  11   2     14.36     -6.31   16.96 <
   5  11   2      8.22     49.87   18.79 <
   7  11   2      0.78    -16.02   15.19 <
   9  11   2     47.31     19.03   16.66 <
 -25   1   3   1920.89   1848.84   68.90 o
 -23   1   3     39.10     22.43   11.78 <
 -21   1   3    299.73    357.93   19.66 o
 -19   1   3   3478.13   3312.34   36.95 o
 -17   1   3   3558.26   3501.45   37.99 o
 -15   1   3   4750.52   4656.86   34.22 o
 -13   1   3   2669.88   2800.41   25.04 o
 -11   1   3    451.01    400.43    8.91 o
  -9   1   3    103.35    104.75    4.94 o
  -7   1   3  12148.00  11210.80   44.27 o
  -5   1   3   8695.82   8229.78   40.13 o
  -3   1   3 187609.00 181434.00  244.16 o
  -1   1   3  22517.80  25008.70   89.20 o
   1   1   3  31586.90  32929.40   78.08 o
   3   1   3  12584.90  11571.40   53.01 o
   5   1   3  26050.00  24613.50   64.73 o
   7   1   3   6729.79   6330.44   37.92 o
   9   1   3  15222.40  15846.40   63.79 o
  11   1   3   2991.50   3251.85   31.71 o
  13   1   3   1349.17   1102.30   18.06 o
  15   1   3     66.71     60.76    7.28 o
  17   1   3   2349.55   2018.82   34.62 o
  19   1   3   3270.33   3273.25   51.24 o
  21   1   3   2189.89   2154.72   54.45 o
  23   1   3    851.66    944.23   39.02 o
 -24   2   3      0.69     32.58   17.59 <
 -22   2   3     41.38     13.29   12.82 <
 -20   2   3      7.95      2.27    8.15 <
 -18   2   3     97.93    121.78    7.88 o
 -16   2   3      0.04      0.43    4.91 <
 -14   2   3    290.84    279.15    9.01 o
 -12   2   3     77.63     67.23    5.01 o
 -10   2   3     15.26     30.71    4.37 o
  -8   2   3    583.32    563.27   12.55 o
  -6   2   3   5357.52   5578.49   35.85 o
  -4   2   3   5543.26   5626.23   40.53 o
  -2   2   3   7445.43   8610.38   50.78 o
   0   2   3    725.03    958.55   14.89 o
   2   2   3   3942.83   4150.51   27.77 o
   4   2   3    987.72    950.41   14.39 o
   6   2   3   4235.94   4601.91   31.78 o
   8   2   3   5394.84   5919.29   39.56 o
  10   2   3   1103.73   1301.49   18.16 o
  12   2   3   1099.68   1311.01   19.83 o
  14   2   3   3421.35   3577.13   38.92 o
  16   2   3    168.82    166.51   10.55 o
  18   2   3    290.97    204.40   14.22 o
  20   2   3     12.99     27.84   10.15 <
  22   2   3     30.54     32.31   12.08 <
  24   2   3     38.01     -5.24   16.66 <
 -23   3   3    263.51    246.70   21.93 o
 -21   3   3    243.66    227.40   17.93 o
 -19   3   3   1055.70   1014.03   23.43 o
 -17   3   3   1388.57   1295.75   24.87 o
 -15   3   3   6403.51   5869.29   44.40 o
 -13   3   3   2927.72   3325.12   31.35 o
 -11   3   3    932.56    806.63   14.99 o
  -9   3   3   1288.75   1270.15   17.79 o
  -7   3   3   1861.45   1744.45   19.30 o
  -5   3   3  12270.60  11490.40   50.91 o
  -3   3   3  22974.00  24491.70   89.03 o
  -1   3   3  27652.40  27982.90   92.74 o
   1   3   3  12932.10  14066.20   55.95 o
   3   3   3   1533.15   1652.38   19.43 o
   5   3   3   1396.99   1250.68   18.43 o
   7   3   3  11988.20  12779.60   57.28 o
   9   3   3     56.15     46.37    5.41 o
  11   3   3   1905.71   1733.90   22.50 o
  13   3   3   3905.32   3390.32   35.02 o
  15   3   3    296.48    348.68   15.66 o
  17   3   3   1666.53   1596.53   35.59 o
  19   3   3   3797.40   3855.74   60.92 o
  21   3   3    694.80    682.18   36.42 o
  23   3   3    978.52   1035.30   53.75 o
 -24   4   3     11.76     28.84   18.06 <
 -22   4   3      2.56     -8.85   14.99 <
 -20   4   3     13.92     -9.78   12.75 <
 -18   4   3     15.02     -0.27    8.68 <
 -16   4   3      3.38    -17.29    8.21 <
 -14   4   3    305.46    257.68   11.72 o
 -12   4   3     29.16     21.83    5.37 o
 -10   4   3     40.57     30.95    4.94 o
  -8   4   3      0.35      3.17    4.54 <
  -6   4   3      4.12      4.71    4.64 <
  -4   4   3    174.34    331.59   12.39 o
  -2   4   3    339.80    439.02   17.33 o
   0   4   3      2.16     10.52    5.84 <
   2   4   3    163.27    128.96    7.04 o
   4   4   3    229.04    188.18    8.35 o
   6   4   3      2.64     13.02    4.81 <
   8   4   3   4017.48   4169.67   37.89 o
  10   4   3    135.66    138.94    7.78 o
  12   4   3    223.64    267.06   11.25 o
  14   4   3    878.35    947.44   22.87 o
  16   4   3     77.50    106.62    9.88 o
  18   4   3    135.80     71.04   10.32 o
  20   4   3     43.95     61.99   14.86 o
  22   4   3     15.52     66.60   16.79 o
 -23   5   3    316.86    223.23   25.07 o
 -21   5   3   1107.89   1141.52   52.18 o
 -19   5   3    162.78    154.23   18.23 o
 -17   5   3    520.86    542.27   25.04 o
 -15   5   3   2446.67   2089.89   39.39 o
 -13   5   3   1645.77   1713.50   31.01 o
 -11   5   3    852.30    812.70   17.03 o
  -9   5   3    274.20    285.39   10.85 o
  -7   5   3   1104.08   1026.92   21.36 o
  -5   5   3   1240.12    989.13   23.10 o
  -3   5   3   6114.01   6186.46   69.97 o
  -1   5   3   5565.01   5030.21   49.04 o
   1   5   3  14799.60  15127.10   78.92 o
   3   5   3    145.63    188.28    9.18 o
   5   5   3     25.10     28.98    5.31 o
   7   5   3    857.70    895.93   18.96 o
   9   5   3     27.77     17.69    5.37 o
  11   5   3     13.62     12.32    6.21 <
  13   5   3   3684.81   3470.54   42.10 o
  15   5   3    489.76    554.19   19.50 o
  17   5   3   1168.04   1175.61   29.64 o
  19   5   3   1626.62   1656.02   51.04 o
  21   5   3    266.76    372.68   46.30 o
 -22   6   3      1.22      2.90   19.93 <
 -20   6   3     11.08    -11.75   16.46 <
 -18   6   3     11.70     -8.85   12.18 <
 -16   6   3    104.22    121.51   16.02 o
 -14   6   3     27.17     27.77    9.18 o
 -12   6   3      5.48     17.19    5.91 <
 -10   6   3    370.32    309.92   15.49 o
  -8   6   3    279.70    274.31   12.45 o
  -6   6   3   1168.28   1407.72   27.81 o
  -4   6   3    744.25    739.63   23.67 o
  -2   6   3     22.16     17.83    7.01 <
   0   6   3     98.45    136.40    9.31 o
   2   6   3   1678.57   1719.81   29.44 o
   4   6   3     22.28     25.60    5.51 o
   6   6   3     72.69    116.21    7.91 o
   8   6   3      5.11     15.92    6.28 <
  10   6   3   1232.02   1253.69   25.57 o
  12   6   3    129.47    116.57    8.75 o
  14   6   3     43.09     30.88    8.05 o
  16   6   3     15.83     53.81   11.48 o
  18   6   3     40.96     48.67   12.69 o
  20   6   3      6.85     16.29   21.70 <
 -19   7   3    348.70    392.98   34.08 o
 -17   7   3    232.69    279.48   24.44 o
 -15   7   3    623.58    563.84   32.92 o
 -13   7   3   1071.25   1046.52   26.87 o
 -11   7   3    163.80    137.97   11.32 o
  -9   7   3    714.14    697.07   21.60 o
  -7   7   3    535.60    570.24   20.33 o
  -5   7   3   2726.46   2828.42   52.78 o
  -3   7   3   2840.42   2835.20   47.14 o
  -1   7   3  11673.40  11705.70   94.87 o
   1   7   3   7027.04   7044.79   63.59 o
   3   7   3   4562.07   4563.29   47.50 o
   5   7   3      9.62     13.99    6.11 <
   7   7   3    384.43    395.45   15.36 o
   9   7   3    426.12    387.04   15.16 o
  11   7   3     57.29     93.44    9.48 o
  13   7   3   1075.85   1071.85   27.07 o
  15   7   3    833.81   1036.97   36.29 o
  17   7   3    522.38    491.46   29.71 o
  19   7   3    341.32    283.69   32.28 o
 -18   8   3     32.40     67.37   20.33 o
 -16   8   3     10.96     46.13   15.62 <
 -14   8   3    160.44    199.90   22.17 o
 -12   8   3    248.57    208.64   19.56 o
 -10   8   3    187.96    168.62   12.59 o
  -8   8   3     11.90      5.24    8.71 <
  -6   8   3    395.93    352.89   21.20 o
  -4   8   3    381.44    356.39   18.99 o
  -2   8   3    201.13    249.30   16.06 o
   0   8   3     24.41     70.17   11.88 o
   2   8   3     16.52      7.54    8.91 <
   4   8   3     29.12     25.27    8.11 o
   6   8   3    285.05    298.78   15.59 o
   8   8   3      2.72    -10.58    9.08 <
  10   8   3    147.83    181.10   15.42 o
  12   8   3      0.31     10.11   11.08 <
  14   8   3     32.97     66.33   11.48 o
  16   8   3     29.85      2.84   13.55 <
  18   8   3     39.38     64.43   19.80 o
 -15   9   3    195.83    161.57   21.03 o
 -13   9   3    384.88    419.45   31.41 o
 -11   9   3      3.74     -8.18   11.85 <
  -9   9   3    170.01    143.31   18.46 o
  -7   9   3    439.40    455.74   23.27 o
  -5   9   3    364.55    441.15   22.73 o
  -3   9   3   1078.94    942.06   34.08 o
  -1   9   3   3561.80   3882.71   67.33 o
   1   9   3   2080.72   2074.74   49.07 o
   3   9   3   1538.64   1399.00   40.49 o
   5   9   3    118.71    121.75   13.12 o
   7   9   3    103.94    108.83   13.39 o
   9   9   3     88.04    116.41   18.26 o
  11   9   3    199.69    244.40   21.93 o
  13   9   3     49.13     51.81   14.12 o
  15   9   3    472.68    495.00   37.69 o
 -14  10   3      0.10     -3.61   13.39 <
 -12  10   3      1.80     -7.91   15.59 <
 -10  10   3     67.15     44.83   12.79 o
  -8  10   3      9.61     -2.30   13.52 <
  -6  10   3      1.33     -3.27   13.69 <
  -4  10   3    540.22    486.42   31.71 o
  -2  10   3    333.12    384.97   27.64 o
   0  10   3      6.04     -3.57   13.55 <
   2  10   3      0.45      8.45   12.32 <
   4  10   3      0.44    -10.92   16.32 <
   6  10   3      2.07      8.35   14.86 <
   8  10   3     10.88     14.96   15.12 <
  10  10   3     22.25      5.61   16.96 <
  12  10   3      1.29     -8.78   15.89 <
  -9  11   3     93.53     38.69   16.36 <
  -7  11   3    134.94    120.98   19.43 o
  -5  11   3    237.89    306.42   27.77 o
  -3  11   3    162.63    113.50   21.70 o
  -1  11   3    866.18    947.27   52.51 o
   1  11   3    360.62    352.59   33.62 o
   3  11   3    229.86    160.10   24.87 o
   5  11   3    205.58    236.85   30.14 o
   7  11   3    109.93     89.23   21.06 o
   9  11   3     85.04     42.96   19.09 <
 -24   0   4   1495.02   1716.54   76.38 o
 -22   0   4     81.27     83.52   20.50 o
 -20   0   4    365.32    431.14   21.57 o
 -18   0   4   2355.32   2396.65   45.63 o
 -16   0   4   4971.25   5116.17   62.09 o
 -14   0   4   2165.24   2199.76   33.62 o
 -12   0   4  19666.50  18057.80   88.93 o
 -10   0   4  19919.00  19809.80   92.87 o
  -8   0   4  51984.40  49505.30  123.82 o
  -6   0   4  14351.10  15661.10   64.70 o
  -4   0   4  83153.00  86365.80  170.62 o
  -2   0   4    168.36    428.90   13.05 o
   0   0   4  22583.30  25076.10   82.96 o
   2   0   4   5917.63   8003.35   68.43 o
   4   0   4   3192.73   2811.13   43.76 o
   6   0   4  22388.30  22471.10  105.32 o
   8   0   4  31647.80  32874.10  160.10 o
  10   0   4   7580.37   7114.97   82.02 o
  12   0   4   9147.85   8616.35   83.52 o
  14   0   4   3121.75   3466.97   62.03 o
  16   0   4    317.97    326.05   21.73 o
  18   0   4   2197.09   2720.36   70.97 o
  20   0   4   2637.18   2923.39   78.58 o
  22   0   4   2147.74   2441.15   84.69 o
  24   0   4    736.12    814.57   69.14 o
 -25   1   4     43.17     15.39   14.69 <
 -23   1   4    173.74    193.49   22.20 o
 -21   1   4    258.86    280.58   16.99 o
 -19   1   4     29.49     17.13    6.04 <
 -17   1   4    298.41    267.06   11.42 o
 -15   1   4     13.27     24.87    5.07 o
 -13   1   4     67.37     79.48    5.24 o
 -11   1   4      4.44      2.67    3.57 <
  -9   1   4    158.95    124.75    5.84 o
  -7   1   4    302.60    299.94    8.01 o
  -5   1   4   7671.25   7181.30   41.33 o
  -3   1   4  15152.90  14866.10   56.32 o
  -1   1   4     52.32     26.51    3.20 o
   1   1   4    318.83    391.55    9.25 o
   3   1   4   5149.09   5186.08   38.76 o
   5   1   4    909.58   1104.53   19.83 o
   7   1   4    860.67    974.74   15.46 o
   9   1   4    141.82    118.11    6.61 o
  11   1   4    199.28    296.61   10.25 o
  13   1   4    319.64    344.84   11.22 o
  15   1   4    228.85    233.85   11.42 o
  17   1   4    235.92    205.94   12.69 o
  19   1   4      0.81     -0.80   10.68 <
  21   1   4     24.94     16.46   10.55 <
  23   1   4      3.38      4.27   13.52 <
 -24   2   4    712.27    806.69   41.86 o
 -22   2   4     18.53     26.04   13.22 <
 -20   2   4     94.19    124.12   10.98 o
 -18   2   4   1105.51   1188.83   22.13 o
 -16   2   4   1037.72   1055.96   19.43 o
 -14   2   4   2588.30   2663.64   28.17 o
 -12   2   4   5032.11   4343.26   34.75 o
 -10   2   4   9760.93   9039.61   53.75 o
  -8   2   4   6117.59   5522.07   38.36 o
  -6   2   4   5752.67   5483.88   38.69 o
  -4   2   4  15000.20  14623.00   61.16 o
  -2   2   4   7061.47   8013.56   55.62 o
   0   2   4   4576.31   5504.88   38.09 o
   2   2   4  23936.40  27050.90   84.89 o
   4   2   4    522.32    557.83   12.32 o
   6   2   4   6341.96   6706.59   40.09 o
   8   2   4  22132.30  22562.60   77.68 o
  10   2   4   1746.60   1541.52   21.80 o
  12   2   4   5066.62   5035.82   39.19 o
  14   2   4    629.04    893.29   20.10 o
  16   2   4    227.03    203.23   11.58 o
  18   2   4   1269.61   1506.73   33.38 o
  20   2   4   1839.24   1924.82   47.97 o
  22   2   4   1599.18   1748.09   54.45 o
  24   2   4    526.43    521.04   40.46 o
 -23   3   4     84.65     93.17   17.39 o
 -21   3   4    131.82    209.31   17.76 o
 -19   3   4      6.27      0.37    8.61 <
 -17   3   4   1155.55    967.73   27.47 o
 -15   3   4     92.22     76.08    7.74 o
 -13   3   4     86.85     65.40    6.28 o
 -11   3   4      1.79     -1.47    5.88 <
  -9   3   4   1577.02   1619.50   23.30 o
  -7   3   4   2242.86   2086.89   23.97 o
  -5   3   4   1538.42   1648.07   24.40 o
  -3   3   4   9452.16   9713.88   57.65 o
  -1   3   4   1518.85   1527.56   24.74 o
   1   3   4   3982.99   4410.86   30.95 o
   3   3   4   6147.23   6316.52   41.16 o
   5   3   4   2055.63   2282.31   25.64 o
   7   3   4    199.86    226.04    7.95 o
   9   3   4   1951.65   1788.31   24.80 o
  11   3   4     45.84     58.79    5.31 o
  13   3   4   1142.52   1306.50   23.00 o
  15   3   4      0.67     -8.85    7.58 <
  17   3   4    111.74     71.04    9.68 o
  19   3   4     24.65     45.80   12.28 o
  21   3   4     38.69     75.18   14.22 o
  23   3   4      1.45     -4.41   14.79 <
 -24   4   4    249.66    283.02   30.58 o
 -22   4   4    401.52    446.56   30.21 o
 -20   4   4    610.06    671.93   31.48 o
 -18   4   4    260.03    338.83   17.83 o
 -16   4   4   2006.41   2002.60   39.73 o
 -14   4   4   3490.52   3614.08   51.34 o
 -12   4   4   7697.04   7439.18   63.29 o
 -10   4   4   7789.84   7815.20   54.61 o
  -8   4   4   8874.07   8643.89   54.08 o
  -6   4   4   8126.81   7441.15   54.01 o
  -4   4   4  12147.40  11454.00   75.31 o
  -2   4   4   7518.14   7786.02   72.07 o
   0   4   4   6106.85   6765.98   58.52 o
   2   4   4   5011.26   4751.47   34.88 o
   4   4   4   2929.94   2984.15   30.31 o
   6   4   4  24367.60  24967.10   88.76 o
   8   4   4  24109.30  24187.60   92.50 o
  10   4   4   9242.75   9245.55   55.28 o
  12   4   4   4267.43   4607.25   43.03 o
  14   4   4   1493.32   1757.77   31.38 o
  16   4   4    920.92    762.96   25.54 o
  18   4   4   1310.74   1400.71   42.93 o
  20   4   4   1695.76   1622.97   56.18 o
  22   4   4   1102.17   1219.07   46.80 o
 -23   5   4      1.70     34.18   17.26 <
 -21   5   4      1.93     12.99   14.09 <
 -19   5   4    119.03    101.25   18.59 o
 -17   5   4     15.76     -1.74   14.35 <
 -15   5   4    347.40    324.01   21.03 o
 -13   5   4      4.44      0.20    8.95 <
 -11   5   4    252.18    213.92    9.45 o
  -9   5   4     22.61     22.80    5.94 o
  -7   5   4    300.77    306.12   11.85 o
  -5   5   4    257.21    205.34   12.15 o
  -3   5   4   1709.24   1936.80   39.93 o
  -1   5   4    544.54    633.47   18.13 o
   1   5   4      0.50      2.14    5.71 <
   3   5   4   1525.72   1763.74   25.34 o
   5   5   4    200.37    247.73   10.18 o
   7   5   4      4.94     -8.11    6.14 <
   9   5   4    539.08    520.07   16.79 o
  11   5   4   2055.17   2046.16   33.22 o
  13   5   4      9.30     18.06    7.34 <
  15   5   4    379.84    391.75   16.99 o
  17   5   4     93.22    131.53   16.82 o
  19   5   4      0.96     -5.34   11.52 <
  21   5   4     35.72      0.47   15.92 <
 -22   6   4    188.43    159.24   29.44 o
 -20   6   4    277.97    268.93   28.54 o
 -18   6   4    116.34    176.26   20.16 o
 -16   6   4    732.96    641.95   38.96 o
 -14   6   4    965.11   1014.10   34.55 o
 -12   6   4   1318.53   1251.25   25.70 o
 -10   6   4   3223.76   3507.02   50.64 o
  -8   6   4   1316.14   1290.98   28.84 o
  -6   6   4    586.23    583.16   18.63 o
  -4   6   4   1099.21   1076.13   28.74 o
  -2   6   4    569.20    621.35   19.93 o
   0   6   4     56.77    110.23    8.91 o
   2   6   4    206.84    197.89   10.11 o
   4   6   4    258.13    263.16   11.52 o
   6   6   4   1623.08   1560.68   28.28 o
   8   6   4   3716.89   3690.90   46.64 o
  10   6   4   2996.08   3089.94   42.06 o
  12   6   4    693.22    842.61   21.40 o
  14   6   4    430.33    531.69   20.30 o
  16   6   4    227.21    213.08   17.63 o
  18   6   4    540.33    569.98   31.01 o
  20   6   4    701.94    827.09   54.28 o
 -19   7   4     48.83      6.61   16.52 <
 -17   7   4     80.63     67.60   16.06 o
 -15   7   4    251.38    237.18   22.90 o
 -13   7   4     84.90     70.94   12.92 o
 -11   7   4    103.92     87.03   10.18 o
  -9   7   4      1.74     -4.67    9.18 <
  -7   7   4    344.20    320.98   17.56 o
  -5   7   4   1455.69   1377.91   40.76 o
  -3   7   4     38.88     29.54    7.98 o
  -1   7   4    296.19    348.05   18.26 o
   1   7   4    106.69    102.82   10.78 o
   3   7   4    163.35    172.62   10.68 o
   5   7   4      0.10     -3.94    6.74 <
   7   7   4      7.37      0.30    8.48 <
   9   7   4    167.49    116.07   10.62 o
  11   7   4    742.86    670.03   24.17 o
  13   7   4      0.69    -11.75    9.35 <
  15   7   4    409.35    322.88   21.90 o
  17   7   4    429.22    416.95   28.11 o
  19   7   4      1.11     14.76   18.43 <
 -18   8   4    322.72    394.18   30.55 o
 -16   8   4    624.32    544.31   34.78 o
 -14   8   4    594.07    666.32   36.82 o
 -12   8   4    730.19    713.12   32.28 o
 -10   8   4   2226.88   2145.44   40.16 o
  -8   8   4   1595.30   1558.77   43.26 o
  -6   8   4   2357.01   2336.16   52.31 o
  -4   8   4   1424.13   1295.95   35.12 o
  -2   8   4    685.91    700.97   26.24 o
   0   8   4     64.01     33.52   11.12 o
   2   8   4    746.58    707.21   25.04 o
   4   8   4    820.74    776.08   26.54 o
   6   8   4    756.31    749.84   24.24 o
   8   8   4    715.83    810.70   26.07 o
  10   8   4   1347.25   1414.29   37.56 o
  12   8   4    694.71    743.67   31.61 o
  14   8   4    247.51    346.01   21.63 o
  16   8   4    198.38    203.77   21.83 o
 -15   9   4    116.00    113.93   18.73 o
 -13   9   4     35.99     23.67   13.42 <
 -11   9   4    159.34    144.85   17.86 o
  -9   9   4      6.05     21.40   12.49 <
  -7   9   4    123.91    158.60   17.69 o
  -5   9   4    268.26    171.75   15.26 o
  -3   9   4      6.93     37.12   11.55 o
  -1   9   4     35.53     28.88   11.28 <
   1   9   4     63.82     68.03   12.92 o
   3   9   4      5.02      2.07    9.18 <
   5   9   4      4.52     -1.67    9.31 <
   7   9   4    107.90    158.54   16.76 o
   9   9   4     30.50     11.15   12.85 <
  11   9   4      6.61      7.91   13.52 <
  13   9   4     18.10     -5.14   12.69 <
  15   9   4      7.60     -7.11   16.02 <
 -12  10   4     73.63    131.83   21.03 o
 -10  10   4    118.19    129.73   17.86 o
  -8  10   4    339.67    274.41   25.04 o
  -6  10   4   1077.54   1207.32   48.37 o
  -4  10   4     40.13      3.54   12.42 <
  -2  10   4      7.54     31.35   14.99 <
   0  10   4     30.02     -2.14   11.98 <
   2  10   4     91.65     61.52   15.46 o
   4  10   4     21.24     24.74   16.42 <
   6  10   4    309.84    380.10   33.52 o
   8  10   4     65.40     83.96   18.86 o
  10  10   4    206.34    264.73   28.54 o
  12  10   4    116.09    141.91   27.54 o
  -9  11   4      2.23     10.38   15.86 <
  -7  11   4      1.28      3.27   14.62 <
  -5  11   4      0.12     16.72   15.82 <
  -3  11   4    140.34    164.11   24.70 o
  -1  11   4      1.11     -8.41   19.16 <
   1  11   4      0.46      5.88   15.09 <
   3  11   4      1.59      5.21   17.49 <
   5  11   4      6.00     36.65   19.36 <
   7  11   4     52.57     48.10   19.03 <
 -25   1   5    278.04    428.93   31.75 o
 -23   1   5    735.44    763.60   35.29 o
 -21   1   5   3231.45   3300.92   60.46 o
 -19   1   5     35.99     32.55    6.81 o
 -17   1   5   3471.67   3348.92   34.75 o
 -15   1   5   5835.65   5754.82   41.66 o
 -13   1   5    696.92    601.42   12.05 o
 -11   1   5   3807.12   4200.38   31.15 o
  -9   1   5  13703.30  14104.60   54.68 o
  -7   1   5    657.53    692.56   13.59 o
  -5   1   5  12434.90  11310.60   46.60 o
  -3   1   5    132.86    359.67   10.82 o
  -1   1   5    153.34    117.64    5.04 o
   1   1   5  11583.80  13407.70   45.20 o
   3   1   5  23958.80  26256.60   83.46 o
   5   1   5   8535.02   7549.74   54.15 o
   7   1   5  40855.50  42015.60  128.42 o
   9   1   5   4851.23   4862.70   42.93 o
  11   1   5   5305.75   5278.11   40.96 o
  13   1   5   2970.53   3142.99   32.58 o
  15   1   5    916.08    763.73   22.30 o
  17   1   5    407.69    504.05   22.27 o
  19   1   5   1139.83    931.31   31.18 o
  21   1   5   2138.94   2089.63   49.11 o
  23   1   5   1726.82   1467.87   64.63 o
 -24   2   5      0.99     12.95   14.45 <
 -22   2   5    350.70    275.07   19.96 o
 -20   2   5    921.11    830.56   25.91 o
 -18   2   5      0.45      7.04    7.04 <
 -16   2   5    941.20    931.04   21.03 o
 -14   2   5      1.96      0.73    5.21 <
 -12   2   5   3167.54   3394.12   32.55 o
 -10   2   5    861.46   1006.62   17.69 o
  -8   2   5    164.76    140.91    8.21 o
  -6   2   5   3295.46   3358.97   33.72 o
  -4   2   5  16054.10  16119.70   65.06 o
  -2   2   5   3469.84   3491.47   35.05 o
   0   2   5   1180.54   1273.25   18.39 o
   2   2   5   5677.65   5881.94   40.09 o
   4   2   5    602.68    600.52   14.96 o
   6   2   5    746.93    711.35   13.92 o
   8   2   5    309.26    259.02    9.61 o
  10   2   5    226.14    252.21    9.71 o
  12   2   5    817.67    907.61   18.53 o
  14   2   5      7.47     15.49    7.04 <
  16   2   5     49.88     39.76    6.81 o
  18   2   5     36.91     56.12   10.08 o
  20   2   5     28.40     55.92   11.95 o
  22   2   5      1.06      4.67   13.29 <
 -23   3   5    536.92    611.57   35.45 o
 -21   3   5    953.15   1111.91   39.93 o
 -19   3   5    499.71    582.13   21.60 o
 -17   3   5   1374.55   1265.24   27.07 o
 -15   3   5   2921.94   3017.40   37.96 o
 -13   3   5   2910.52   2854.12   33.65 o
 -11   3   5   3081.48   3390.39   36.32 o
  -9   3   5   3134.38   3500.05   34.38 o
  -7   3   5   2402.05   2933.41   31.95 o
  -5   3   5  12232.40  12640.50   66.26 o
  -3   3   5     35.88     33.02    6.01 o
  -1   3   5  10610.20  10509.50   67.47 o
   1   3   5  21444.80  21552.30   76.55 o
   3   3   5  12743.80  12138.10   57.75 o
   5   3   5  14509.50  12949.70   63.26 o
   7   3   5  19179.30  19024.60   73.71 o
   9   3   5  10630.30  11161.40   59.12 o
  11   3   5   3391.63   3278.95   33.08 o
  13   3   5     19.25     19.09    5.98 o
  15   3   5    384.84    325.18   15.66 o
  17   3   5   1677.02   1867.63   37.52 o
  19   3   5    544.05    517.07   28.98 o
  21   3   5   2059.52   2095.50   59.55 o
  23   3   5   1346.49   1282.70   55.68 o
 -24   4   5     29.35     17.03   15.12 <
 -22   4   5     41.49     19.16   12.25 <
 -20   4   5     25.89    -13.69   12.95 <
 -18   4   5    274.54    210.48   15.62 o
 -16   4   5   1083.15   1141.29   30.75 o
 -14   4   5    206.57    195.49   11.62 o
 -12   4   5     23.97     24.67    7.28 o
 -10   4   5   1632.62   1680.59   26.14 o
  -8   4   5    618.92    588.20   14.82 o
  -6   4   5    454.32    573.18   14.62 o
  -4   4   5   1446.08   1672.58   31.58 o
  -2   4   5   2131.29   2353.52   27.57 o
   0   4   5    119.90    110.90    8.15 o
   2   4   5   2555.41   2532.48   27.41 o
   4   4   5    144.79    117.44    6.88 o
   6   4   5    285.36    251.24   10.22 o
   8   4   5     75.23    105.29    6.84 o
  10   4   5    950.76   1020.81   19.23 o
  12   4   5   1859.20   2122.78   31.11 o
  14   4   5    263.61    290.66   14.42 o
  16   4   5     33.09     35.02    8.65 o
  18   4   5     18.40      7.61   10.98 <
  20   4   5      2.84     39.63   14.49 <
  22   4   5      0.26      5.27   13.29 <
 -23   5   5    123.51    164.54   23.64 o
 -21   5   5    272.31    332.69   30.45 o
 -19   5   5    642.99    694.46   41.19 o
 -17   5   5   1089.15    964.33   39.06 o
 -15   5   5   1459.10   1536.87   42.50 o
 -13   5   5   2482.95   2269.06   48.27 o
 -11   5   5   2233.72   2206.43   38.62 o
  -9   5   5    764.54    812.60   18.66 o
  -7   5   5    461.86    470.60   14.62 o
  -5   5   5    670.27    762.03   21.10 o
  -3   5   5    857.25    745.47   25.50 o
  -1   5   5   4406.69   4413.23   48.71 o
   1   5   5   6095.02   5604.10   43.13 o
   3   5   5   5801.79   5375.89   42.16 o
   5   5   5  10317.90   9645.38   59.29 o
   7   5   5   7625.28   7799.58   54.05 o
   9   5   5   5020.26   5290.80   49.47 o
  11   5   5   2442.10   2458.17   37.09 o
  13   5   5    913.52    886.31   24.54 o
  15   5   5     47.80     37.46    9.55 o
  17   5   5   1155.28   1221.64   41.56 o
  19   5   5    709.79    802.82   40.33 o
  21   5   5   1203.71   1187.32   50.61 o
 -20   6   5      0.12     15.29   17.53 <
 -18   6   5      0.47    -26.27   16.22 <
 -16   6   5    146.90    111.60   19.86 o
 -14   6   5     76.83     74.84   12.35 o
 -12   6   5      3.90     -3.87   10.28 <
 -10   6   5     13.21     -1.94    8.41 <
  -8   6   5     71.79     66.13    8.75 o
  -6   6   5      5.47      8.11    6.81 <
  -4   6   5     10.89     33.52    7.98 o
  -2   6   5      8.56      4.24    6.71 <
   0   6   5    284.68    280.75   13.15 o
   2   6   5     55.76     72.24    7.51 o
   4   6   5    307.15    301.51   11.78 o
   6   6   5     61.47     50.41    7.04 o
   8   6   5    235.55    259.68   13.72 o
  10   6   5    233.63    235.12   13.52 o
  12   6   5    874.98    963.39   28.17 o
  14   6   5    262.05    247.93   15.92 o
  16   6   5     48.06     67.80   13.35 o
  18   6   5     42.96     26.31   11.88 <
  20   6   5      0.43    -21.90   22.00 <
 -19   7   5    449.38    529.65   39.26 o
 -17   7   5    785.56    710.25   43.90 o
 -15   7   5   1278.96   1558.51   61.32 o
 -13   7   5    828.01    812.27   31.61 o
 -11   7   5   1120.47   1128.77   31.51 o
  -9   7   5   1238.52   1257.23   32.41 o
  -7   7   5    150.90    113.20   13.09 o
  -5   7   5    298.53    280.48   19.63 o
  -3   7   5    969.55   1168.33   33.68 o
  -1   7   5    194.81    162.54   13.99 o
   1   7   5   1136.85   1166.59   28.51 o
   3   7   5   4577.20   4820.03   58.42 o
   5   7   5   9012.38   8795.12   76.05 o
   7   7   5   2916.37   3012.13   46.90 o
   9   7   5   2490.10   2561.12   42.33 o
  11   7   5    837.27    794.41   26.37 o
  13   7   5     21.20     37.36   11.05 o
  15   7   5     68.68     57.82   11.88 o
  17   7   5    593.30    490.26   30.55 o
  19   7   5    715.47    780.29   54.58 o
 -18   8   5      0.30     13.19   16.39 <
 -16   8   5     79.64     19.40   14.79 <
 -14   8   5      0.39    -10.58   15.02 <
 -12   8   5      0.19     11.65   11.32 <
 -10   8   5    164.62    132.56   14.02 o
  -8   8   5     10.07      5.74   11.68 <
  -6   8   5     40.47     27.71   11.85 <
  -4   8   5      7.82      7.71    9.51 <
  -2   8   5    735.85    747.74   27.71 o
   0   8   5    675.91    662.81   27.74 o
   2   8   5    143.63    175.29   13.75 o
   4   8   5    207.48    163.44   14.62 o
   6   8   5      0.59     -7.74    9.88 <
   8   8   5     41.23     17.66    9.05 <
  10   8   5     82.51     93.44   13.45 o
  12   8   5      0.08    -10.58   10.28 <
  14   8   5      0.60    -12.95   11.08 <
  16   8   5     24.61     32.28   12.35 <
 -15   9   5    523.36    584.63   37.42 o
 -13   9   5     39.58     58.35   15.99 o
 -11   9   5    602.88    674.00   33.62 o
  -9   9   5     22.44     49.71   12.49 o
  -7   9   5     72.05    117.11   14.52 o
  -5   9   5     16.30      6.58    9.65 <
  -3   9   5    321.58    413.75   24.37 o
  -1   9   5    383.11    336.73   22.53 o
   1   9   5    256.53    311.53   21.16 o
   3   9   5   1571.45   1768.45   46.87 o
   5   9   5   2504.94   2407.26   55.18 o
   7   9   5   1053.15   1117.35   38.46 o
   9   9   5    359.68    369.48   26.77 o
  11   9   5    180.16    138.10   18.83 o
  13   9   5     60.13     79.35   14.45 o
  15   9   5      4.13    -13.89   13.55 <
 -12  10   5     17.83     18.93   16.69 <
 -10  10   5      2.55     -5.71   13.85 <
  -8  10   5      7.55     -2.07   11.48 <
  -6  10   5    141.99    110.66   16.19 o
  -4  10   5    118.55     67.50   14.45 o
  -2  10   5      3.28      8.91   12.35 <
   0  10   5    120.83     95.64   16.26 o
   2  10   5    263.13    237.99   23.50 o
   4  10   5      0.63      4.97   12.25 <
   6  10   5    212.26    249.04   29.04 o
   8  10   5     55.02     46.64   17.36 <
  10  10   5     37.70     24.17   17.16 <
  12  10   5     37.61     24.27   16.93 <
  -9  11   5     83.42     90.03   18.96 o
  -7  11   5    234.92    315.90   28.64 o
  -5  11   5    304.24    336.83   29.38 o
  -3  11   5      4.66    -14.96   17.23 <
  -1  11   5      4.91      1.20   17.93 <
   1  11   5    145.52    183.27   25.50 o
   3  11   5    476.64    536.49   41.36 o
   5  11   5    567.92    701.21   46.77 o
   7  11   5    410.70    459.55   39.26 o
 -24   0   6    627.26    455.37   40.66 o
 -22   0   6   2066.53   2123.94   78.68 o
 -20   0   6   5694.68   5823.65   74.84 o
 -18   0   6     30.12     34.68    8.48 o
 -16   0   6   1322.00   1239.07   30.95 o
 -14   0   6   1257.86   1206.75   25.60 o
 -12   0   6    381.23    387.71   14.69 o
 -10   0   6   9841.19   9035.61   64.83 o
  -8   0   6  57359.30  59168.20  142.95 o
  -6   0   6  33782.20  32069.90  118.34 o
  -4   0   6  30473.60  29711.20  118.74 o
  -2   0   6  38247.70  40171.50  132.43 o
   0   0   6  35691.90  34251.60  118.41 o
   2   0   6  15521.00  13094.20   70.80 o
   4   0   6  51183.70  48271.70  185.27 o
   6   0   6  29259.20  32579.80  183.14 o
   8   0   6   2276.00   2327.28   40.69 o
  10   0   6   2660.48   2376.08   41.13 o
  12   0   6   6884.61   7162.40   74.64 o
  14   0   6   6250.31   5800.22   83.59 o
  16   0   6   3184.98   3587.54   77.88 o
  18   0   6    701.51    659.38   36.92 o
  20   0   6   2602.51   2820.61   79.18 o
  22   0   6   1503.85   1613.72   78.98 o
 -25   1   6      3.95      9.88   13.59 <
 -23   1   6     14.63     26.64   12.22 <
 -21   1   6     12.76     -5.11   11.25 <
 -19   1   6    142.34    142.08    9.48 o
 -17   1   6     90.93     64.63    6.54 o
 -15   1   6    675.98    682.91   15.32 o
 -13   1   6    287.43    300.41    9.25 o
 -11   1   6   2930.76   2999.57   27.37 o
  -9   1   6   2665.99   2660.10   25.57 o
  -7   1   6    115.83    118.28    5.94 o
  -5   1   6    335.74    433.91   11.25 o
  -3   1   6   1751.63   1772.89   22.73 o
  -1   1   6   1172.60   1238.50   15.12 o
   1   1   6    415.97    494.80    9.81 o
   3   1   6     61.98     91.30    6.54 o
   5   1   6   1375.42   1467.57   24.34 o
   7   1   6    874.89    859.57   20.53 o
   9   1   6    365.13    379.13   13.69 o
  11   1   6    257.11    316.10   11.18 o
  13   1   6      0.01     12.59    5.17 <
  15   1   6     27.41      4.44    8.68 <
  17   1   6     24.99     44.37    9.35 o
  19   1   6     89.47    134.67   14.65 o
  21   1   6      4.56      2.14   11.35 <
  23   1   6      0.02    -13.29   15.89 <
 -24   2   6    188.13    180.17   22.23 o
 -22   2   6   1778.65   1807.98   47.24 o
 -20   2   6   1656.87   1572.36   35.45 o
 -18   2   6    893.95    826.49   22.03 o
 -16   2   6    130.84    118.31    9.28 o
 -14   2   6   1253.34   1169.73   21.83 o
 -12   2   6   1403.03   1571.33   22.73 o
 -10   2   6   4876.63   4353.34   39.83 o
  -8   2   6  10833.40  10379.40   64.66 o
  -6   2   6  25362.70  23971.30   95.88 o
  -4   2   6    601.67    490.39   12.85 o
  -2   2   6   7322.78   7369.88   45.93 o
   0   2   6   2862.26   2456.54   25.80 o
   2   2   6    131.80     94.71    5.74 o
   4   2   6   1603.84   1394.06   20.56 o
   6   2   6   4732.03   5380.96   46.17 o
   8   2   6     21.48     28.88    5.17 o
  10   2   6   4163.31   3940.33   35.09 o
  12   2   6    294.69    313.50   11.95 o
  14   2   6   2195.27   2090.83   36.22 o
  16   2   6   1864.48   2179.76   39.56 o
  18   2   6   1002.68    866.08   33.12 o
  20   2   6   1167.73   1318.75   43.33 o
  22   2   6   1578.55   1542.18   60.19 o
 -23   3   6      0.18    -29.81   16.12 <
 -21   3   6     23.87      2.47   10.78 <
 -19   3   6    111.36     98.71   10.88 o
 -17   3   6   1020.86   1002.08   23.37 o
 -15   3   6   3176.89   3129.70   39.26 o
 -13   3   6    117.89    119.54    8.25 o
 -11   3   6   1834.10   1813.65   25.57 o
  -9   3   6   1167.05   1106.34   23.50 o
  -7   3   6   2481.14   2456.74   32.11 o
  -5   3   6   3806.64   3727.65   37.49 o
  -3   3   6    373.09    373.32   13.12 o
  -1   3   6     81.53     45.80    5.68 o
   1   3   6     71.72    106.09    6.78 o
   3   3   6    206.03    204.17    9.15 o
   5   3   6    478.12    428.53   12.08 o
   7   3   6      0.69     12.82    4.64 <
   9   3   6    339.45    316.90   11.15 o
  11   3   6    713.47    744.80   17.26 o
  13   3   6     45.90     25.00    6.68 o
  15   3   6     90.54     57.15    8.68 o
  17   3   6    145.95    101.58   12.69 o
  19   3   6    266.28    364.94   23.50 o
  21   3   6      1.98     24.07   11.72 <
  23   3   6      2.26      3.81   15.59 <
 -22   4   6    456.04    406.47   27.14 o
 -20   4   6    854.22    809.66   34.92 o
 -18   4   6   2638.81   2583.12   52.68 o
 -16   4   6    291.45    285.22   16.49 o
 -14   4   6    506.57    548.81   18.89 o
 -12   4   6   2986.44   2936.85   39.63 o
 -10   4   6   2172.69   2041.19   30.95 o
  -8   4   6   9712.06   9398.38   60.06 o
  -6   4   6  30593.50  29847.90  115.64 o
  -4   4   6   1413.79   1378.37   25.97 o
  -2   4   6  19240.90  18717.30   89.43 o
   0   4   6   3855.67   3575.56   39.86 o
   2   4   6   1142.76   1194.77   19.76 o
   4   4   6    242.35    233.71    9.55 o
   6   4   6   2959.04   3213.12   34.45 o
   8   4   6   4785.94   4513.41   38.19 o
  10   4   6   9153.82   8835.48   59.55 o
  12   4   6    237.80    263.69   12.42 o
  14   4   6     68.43     89.47   10.08 o
  16   4   6   2807.81   3180.67   53.18 o
  18   4   6   1345.82   1288.94   42.13 o
  20   4   6   1129.98   1136.68   44.70 o
  22   4   6   1093.04   1166.96   47.70 o
 -21   5   6      0.08      0.23   14.22 <
 -19   5   6      3.45     23.00   15.62 <
 -17   5   6    422.85    418.39   27.21 o
 -15   5   6    282.92    227.10   17.83 o
 -13   5   6    484.48    452.77   23.74 o
 -11   5   6    305.61    273.90   18.03 o
  -9   5   6     11.25     -2.07    5.37 <
  -7   5   6      2.76     14.59    6.71 <
  -5   5   6    516.14    563.84   18.13 o
  -3   5   6    499.96    507.52   15.46 o
  -1   5   6   1684.36   1806.37   27.97 o
   1   5   6    157.15    129.89    7.88 o
   3   5   6    894.47    858.30   17.76 o
   5   5   6    104.37     94.67    7.48 o
   7   5   6    242.23    266.36   11.82 o
   9   5   6    716.76    602.76   16.99 o
  11   5   6    845.24    754.35   20.46 o
  13   5   6      9.88     -4.67    7.78 <
  15   5   6    123.56    120.28   12.42 o
  17   5   6     29.63     10.55   11.55 <
  19   5   6     47.70     65.16   15.42 o
  21   5   6     18.65     -7.44   15.29 <
 -20   6   6     70.69    114.57   21.30 o
 -18   6   6    654.37    575.45   39.56 o
 -16   6   6    773.52    953.21   47.14 o
 -14   6   6     52.14     40.76   13.85 <
 -12   6   6   1714.21   1929.59   45.07 o
 -10   6   6     71.71     62.96    9.75 o
  -8   6   6   3725.48   3667.13   51.21 o
  -6   6   6   2144.51   1974.46   37.12 o
  -4   6   6   4028.96   4023.79   51.94 o
  -2   6   6   2272.36   2091.63   33.92 o
   0   6   6   1453.75   1271.75   26.84 o
   2   6   6    772.03    794.51   20.26 o
   4   6   6    880.54    828.09   20.13 o
   6   6   6    383.49    413.55   15.69 o
   8   6   6   2471.13   2334.56   41.29 o
  10   6   6   1248.35   1179.91   28.38 o
  12   6   6    142.75    144.21   13.05 o
  14   6   6    138.58    104.25   12.75 o
  16   6   6    275.53    354.66   26.17 o
  18   6   6    833.91    874.03   40.33 o
  20   6   6    683.02    665.62   39.12 o
 -19   7   6     24.41     65.76   20.46 o
 -17   7   6     56.15     49.54   18.16 <
 -15   7   6     14.88     -1.50   13.72 <
 -13   7   6    106.42     87.50   12.75 o
 -11   7   6     11.07      1.74    8.85 <
  -9   7   6    261.94    201.43   14.72 o
  -7   7   6     13.69     -5.84    9.78 <
  -5   7   6    398.84    525.14   23.84 o
  -3   7   6     59.26     38.26   10.25 o
  -1   7   6    227.55    196.46   13.85 o
   1   7   6     57.47    101.85   10.45 o
   3   7   6     53.51     38.36    8.75 o
   5   7   6      0.66     30.55   10.08 o
   7   7   6    346.83    351.79   17.93 o
   9   7   6    176.67    100.85   11.78 o
  11   7   6     23.03      8.48    8.15 <
  13   7   6     12.33     -8.08    9.68 <
  15   7   6    463.51    342.01   25.77 o
  17   7   6      3.57     -1.74   12.75 <
 -18   8   6    316.54    273.64   27.01 o
 -16   8   6    413.77    498.17   33.78 o
 -14   8   6    299.81    350.35   32.55 o
 -12   8   6    252.87    235.88   21.90 o
 -10   8   6    590.46    591.14   32.18 o
  -8   8   6   1039.95   1021.71   36.22 o
  -6   8   6   2758.05   2403.72   49.14 o
  -4   8   6   4359.18   4144.50   67.87 o
  -2   8   6   4330.68   4462.41   70.50 o
   0   8   6    290.67    252.97   16.59 o
   2   8   6    789.08    817.28   28.07 o
   4   8   6   2265.10   2313.79   47.04 o
   6   8   6   2263.72   2272.03   46.03 o
   8   8   6   1080.80   1065.98   30.95 o
  10   8   6    656.39    627.86   32.98 o
  12   8   6    440.08    451.17   26.71 o
  14   8   6     97.68    140.91   16.82 o
  16   8   6     23.47     17.93   12.65 <
 -15   9   6     36.58     76.88   17.63 o
 -13   9   6      8.02     43.26   14.65 <
 -11   9   6     72.16     62.43   16.39 o
  -9   9   6     50.81     62.83   14.82 o
  -7   9   6      0.83      3.77   10.52 <
  -5   9   6    315.23    414.51   22.93 o
  -3   9   6     28.29     22.40   11.98 <
  -1   9   6      7.87     12.18   11.68 <
   1   9   6    327.59    405.87   24.84 o
   3   9   6      5.32      1.34   10.85 <
   5   9   6      0.68     35.85   12.25 <
   7   9   6      0.69     19.73   12.22 <
   9   9   6      9.85    -12.95   12.72 <
  11   9   6     10.79      2.70   11.92 <
  13   9   6      5.48     22.37   11.88 <
 -12  10   6     24.00     39.99   16.72 <
 -10  10   6     62.77     72.61   18.79 o
  -8  10   6    163.70    249.37   20.30 o
  -6  10   6    275.22    187.74   19.53 o
  -4  10   6   1112.56   1136.08   41.83 o
  -2  10   6    252.75    293.60   22.13 o
   0  10   6      4.90     -7.68   10.48 <
   2  10   6     79.80     96.38   17.73 o
   4  10   6    429.65    450.67   30.75 o
   6  10   6    230.18    110.00   21.77 o
   8  10   6    168.32    166.35   25.74 o
  10  10   6     66.07     36.69   16.42 <
  -7  11   6      0.15     14.32   13.85 <
  -5  11   6     20.93     48.40   17.93 <
  -3  11   6     11.19      4.87   13.82 <
  -1  11   6     12.01    -24.97   15.22 <
   1  11   6     85.25    103.12   21.26 o
   3  11   6     21.74     19.83   18.29 <
   5  11   6      3.52     56.08   21.60 <
 -25   1   7     26.81      9.98   19.76 <
 -23   1   7   1805.05   2124.65   57.82 o
 -21   1   7   1165.12   1421.34   39.96 o
 -19   1   7   2915.17   3139.78   41.33 o
 -17   1   7   1039.95   1124.53   23.84 o
 -15   1   7     27.64     18.06    5.84 o
 -13   1   7   4856.65   4734.47   37.22 o
 -11   1   7  12710.40  12164.90   58.62 o
  -9   1   7    259.13    243.13    8.48 o
  -7   1   7  43950.00  45578.70  113.50 o
  -5   1   7   6827.66   7461.91   44.50 o
  -3   1   7   7604.28   7125.78   44.03 o
  -1   1   7   2384.46   3207.31   26.11 o
   1   1   7    108.59    137.07    6.24 o
   3   1   7    516.00    500.07   12.28 o
   5   1   7  23110.90  24941.90  104.59 o
   7   1   7   2910.80   2425.89   38.22 o
   9   1   7    566.22    401.03   13.85 o
  11   1   7   5635.83   6151.64   48.81 o
  13   1   7   6466.51   6247.81   51.54 o
  15   1   7    909.62   1119.92   30.85 o
  17   1   7   1173.58   1125.60   32.98 o
  19   1   7   1376.36   1682.46   47.57 o
  21   1   7   1116.47   1087.98   46.13 o
  23   1   7    444.23    558.36   35.35 o
 -24   2   7     35.57     25.00   17.23 <
 -22   2   7     24.46      6.21   12.75 <
 -20   2   7    316.98    380.10   21.43 o
 -18   2   7      0.89      7.28    7.91 <
 -16   2   7    942.12   1001.82   23.60 o
 -14   2   7   1186.35   1280.90   23.13 o
 -12   2   7    406.28    396.99   11.92 o
 -10   2   7    596.36    647.42   16.22 o
  -8   2   7   2360.73   2392.41   32.25 o
  -6   2   7    156.90    176.73    8.38 o
  -4   2   7   6812.46   7427.69   50.04 o
  -2   2   7   3261.60   3583.70   32.65 o
   0   2   7   2321.14   2556.28   25.30 o
   2   2   7     10.91      4.14    4.27 <
   4   2   7     31.65     57.42    6.01 o
   6   2   7    297.40    409.61   13.99 o
   8   2   7      4.87      5.37    5.57 <
  10   2   7     16.57     22.33    6.04 o
  12   2   7    257.49    229.44   13.29 o
  14   2   7    111.91     49.71    8.81 o
  16   2   7     75.92     52.04    8.95 o
  18   2   7    317.27    334.23   22.23 o
  20   2   7    109.43     18.96   12.65 <
  22   2   7     13.11     -2.77   14.55 <
 -23   3   7    599.15    657.94   42.70 o
 -21   3   7    627.10    708.02   30.08 o
 -19   3   7   1726.85   1808.21   40.49 o
 -17   3   7   2390.01   2683.87   39.86 o
 -15   3   7    202.51    202.23   11.85 o
 -13   3   7   2304.88   2128.08   31.28 o
 -11   3   7   5781.95   5587.60   49.57 o
  -9   3   7   8632.16   8856.71   66.80 o
  -7   3   7  14729.40  14173.10   75.41 o
  -5   3   7  16487.00  16696.50   82.59 o
  -3   3   7     14.90     25.60    6.54 o
  -1   3   7     11.51     35.85    5.37 o
   1   3   7    204.91    219.06    8.88 o
   3   3   7   4852.36   4806.95   37.82 o
   5   3   7  10180.40  10156.40   61.56 o
   7   3   7  13729.70  12785.00   62.86 o
   9   3   7  13128.40  13526.40   68.53 o
  11   3   7   4905.78   5497.47   46.80 o
  13   3   7   1249.07   1224.28   28.41 o
  15   3   7   2126.88   2196.32   42.20 o
  17   3   7   1144.00   1089.15   35.59 o
  19   3   7   1415.69   1674.45   48.47 o
  21   3   7    688.85    700.87   41.36 o
 -22   4   7     33.18     46.34   14.05 o
 -20   4   7     34.77     53.08   13.35 o
 -18   4   7    167.33    183.87   16.12 o
 -16   4   7    241.25    241.42   15.09 o
 -14   4   7     99.50     55.58    9.21 o
 -12   4   7   2599.67   2613.80   39.06 o
 -10   4   7    415.57    505.18   16.29 o
  -8   4   7    512.10    561.00   17.63 o
  -6   4   7   1655.89   1760.27   29.21 o
  -4   4   7    334.58    364.54   13.82 o
  -2   4   7    302.83    293.57   12.49 o
   0   4   7    136.34    135.17    8.48 o
   2   4   7    149.14    170.99    9.28 o
   4   4   7    192.89    130.63    8.01 o
   6   4   7    263.65    279.05   11.08 o
   8   4   7    527.79    571.11   14.49 o
  10   4   7    195.43    162.21    9.18 o
  12   4   7   2233.30   2125.55   34.82 o
  14   4   7    356.06    449.07   18.59 o
  16   4   7     36.65     13.02   10.75 <
  18   4   7    200.55    294.47   23.30 o
  20   4   7     75.25      2.07   11.82 <
 -21   5   7    105.69     73.11   16.32 o
 -19   5   7    988.90    926.94   47.14 o
 -17   5   7    564.18    717.93   40.69 o
 -15   5   7    514.04    470.20   28.14 o
 -13   5   7     20.78      1.10    9.51 <
 -11   5   7   5786.94   5729.51   67.90 o
  -9   5   7   4999.44   5048.87   52.34 o
  -7   5   7  10598.30  10445.80   67.70 o
  -5   5   7   6178.40   6304.03   54.65 o
  -3   5   7    107.72    146.35    8.58 o
  -1   5   7    392.24    432.04   14.45 o
   1   5   7     63.52     55.52    6.44 o
   3   5   7     41.36     51.44    6.31 o
   5   5   7   5446.27   5660.81   48.37 o
   7   5   7  11256.40  11204.00   76.18 o
   9   5   7  14280.40  14371.80   77.72 o
  11   5   7   1673.02   1867.23   35.39 o
  13   5   7    230.63    237.99   14.52 o
  15   5   7    992.59   1024.52   31.38 o
  17   5   7    687.34    696.10   32.28 o
  19   5   7    760.67    852.36   42.76 o
 -20   6   7     49.85     55.38   18.03 o
 -18   6   7      1.85    -15.46   16.46 <
 -16   6   7    158.39    176.43   23.50 o
 -14   6   7    320.57    279.65   23.47 o
 -12   6   7    244.24    271.17   18.76 o
 -10   6   7     21.61     12.89    8.85 <
  -8   6   7   1522.38   1390.46   32.21 o
  -6   6   7    101.59    149.05   10.15 o
  -4   6   7   1000.98    979.08   22.47 o
  -2   6   7   1264.16   1348.63   29.24 o
   0   6   7    422.88    401.83   14.49 o
   2   6   7      9.09     43.36    6.41 o
   4   6   7    643.45    814.51   19.93 o
   6   6   7    286.04    324.21   15.12 o
   8   6   7     30.66     30.28    7.48 o
  10   6   7      0.77     -7.84    8.18 <
  12   6   7    346.40    371.72   20.03 o
  14   6   7    465.22    418.02   23.84 o
  16   6   7    247.28    216.39   21.73 o
  18   6   7     56.32      8.95   20.40 <
 -19   7   7     60.52     49.57   19.90 <
 -17   7   7    246.20    267.86   29.64 o
 -15   7   7    431.60    469.49   36.22 o
 -13   7   7    435.60    432.81   27.81 o
 -11   7   7   1350.28   1321.56   34.65 o
  -9   7   7   4166.14   4071.19   58.39 o
  -7   7   7   4292.52   3936.43   64.96 o
  -5   7   7   3940.16   4304.40   61.92 o
  -3   7   7      7.49     36.89   10.65 o
  -1   7   7      6.91      3.47    7.84 <
   1   7   7     12.10     11.08    8.51 <
   3   7   7    127.33    134.83   12.39 o
   5   7   7   2996.86   3339.71   53.58 o
   7   7   7   5158.46   5203.70   61.62 o
   9   7   7   4079.91   3723.51   57.49 o
  11   7   7    824.82    897.70   29.31 o
  13   7   7    413.57    466.29   24.60 o
  15   7   7    302.83    275.54   22.53 o
  17   7   7    100.50    191.95   20.50 o
 -18   8   7     20.26     10.28   18.09 <
 -16   8   7      0.13     -8.95   16.59 <
 -14   8   7      6.91     -1.67   17.06 <
 -12   8   7    122.08    111.83   20.26 o
 -10   8   7     83.04     52.81   14.32 o
  -8   8   7   1270.35   1119.66   38.06 o
  -6   8   7    241.53    159.44   15.12 o
  -4   8   7     61.50    102.68   14.55 o
  -2   8   7     37.55     16.76    9.91 <
   0   8   7    243.12    211.15   16.39 o
   2   8   7     20.31     28.64    9.58 <
   4   8   7    676.20    794.18   31.85 o
   6   8   7     12.04     12.69    9.88 <
   8   8   7     47.98     33.08   11.75 <
  10   8   7     29.00      9.21   12.08 <
  12   8   7      2.24      6.04   10.05 <
  14   8   7    195.60    155.40   20.00 o
  16   8   7     30.52     44.47   15.46 <
 -15   9   7     79.72    114.04   21.36 o
 -13   9   7    408.94    472.87   33.68 o
 -11   9   7    329.26    301.25   31.28 o
  -9   9   7   1067.24   1201.81   47.74 o
  -7   9   7    776.21    654.00   31.68 o
  -5   9   7    899.39   1049.75   36.25 o
  -3   9   7      7.14     44.30   12.02 o
  -1   9   7     35.56     69.77   13.49 o
   1   9   7    578.21    488.76   27.14 o
   3   9   7     51.28     63.69   13.39 o
   5   9   7    340.80    452.17   26.47 o
   7   9   7   1434.28   1374.23   50.14 o
   9   9   7    296.00    319.84   26.37 o
  11   9   7    574.84    791.74   39.39 o
  13   9   7    202.31    232.88   20.90 o
 -12  10   7     15.52     61.62   19.03 o
 -10  10   7    134.52    129.16   17.89 o
  -8  10   7     19.95     -0.17   11.72 <
  -6  10   7      5.89    -16.02   12.39 <
  -4  10   7     97.81     80.29   15.12 o
  -2  10   7     83.24     73.07   14.35 o
   0  10   7    279.66    236.25   21.50 o
   2  10   7    148.60    142.85   19.26 o
   4  10   7     24.59     38.92   14.92 <
   6  10   7      3.50     13.65   16.99 <
   8  10   7     19.57     17.66   17.26 <
  10  10   7     90.03     54.48   17.29 o
  -7  11   7    222.10    245.83   27.37 o
  -5  11   7     44.80     45.93   14.62 o
  -3  11   7    294.27    305.52   27.31 o
  -1  11   7      5.75     49.67   18.33 <
   1  11   7      1.20     -4.01   18.66 <
   3  11   7     87.84    106.02   23.07 o
   5  11   7    208.12    258.48   30.68 o
 -24   0   8    658.75    872.59   71.27 o
 -22   0   8   1356.13   1185.05   59.62 o
 -20   0   8   3503.01   3193.59   91.13 o
 -18   0   8   1303.49   1288.87   34.35 o
 -16   0   8   3122.53   3048.41   49.17 o
 -14   0   8   1015.73   1060.14   26.97 o
 -12   0   8   6874.34   6939.30   61.09 o
 -10   0   8   2503.23   2528.98   43.30 o
  -8   0   8     86.79    180.57   12.39 o
  -6   0   8  20729.80  23029.10  113.03 o
  -4   0   8  36999.30  39388.90  154.90 o
  -2   0   8   1378.01   1342.29   24.30 o
   0   0   8   8374.10   8838.18   58.95 o
   2   0   8   9218.12   8754.33   71.54 o
   4   0   8  74702.40  77451.60  204.74 o
   6   0   8  10474.20   9569.26   89.53 o
   8   0   8  15188.30  15086.80  130.19 o
  10   0   8   4839.02   4782.78   65.06 o
  12   0   8   3242.86   2871.72   51.74 o
  14   0   8   1263.54   1473.98   48.57 o
  16   0   8    747.47    676.50   35.79 o
  18   0   8   2270.54   2445.72   70.60 o
  20   0   8   2401.94   2078.38   87.46 o
  22   0   8    404.61    501.64   47.47 o
 -23   1   8     37.47     15.26   14.19 <
 -21   1   8    161.93    144.01   16.86 o
 -19   1   8    267.79    259.98   13.92 o
 -17   1   8      2.34      1.94    7.31 <
 -15   1   8    411.21    385.10   13.55 o
 -13   1   8    519.34    507.85   14.25 o
 -11   1   8     69.95     83.76    6.91 o
  -9   1   8    209.53    258.05    9.38 o
  -7   1   8   3036.31   3328.89   30.24 o
  -5   1   8    985.79   1014.27   17.83 o
  -3   1   8   3316.39   3650.27   32.05 o
  -1   1   8   2215.26   2237.85   23.30 o
   1   1   8   1147.61   1097.29   16.52 o
   3   1   8      1.68      1.54    3.87 <
   5   1   8   1608.68   1824.60   29.48 o
   7   1   8     23.17     21.63    6.88 o
   9   1   8    161.31    184.47    9.71 o
  11   1   8    134.91    122.92    8.48 o
  13   1   8      0.32     -7.68    7.74 <
  15   1   8    239.60    297.44   19.56 o
  17   1   8    436.28    432.17   24.17 o
  19   1   8      0.13    -15.19   14.59 <
  21   1   8     32.94     40.56   14.96 <
 -24   2   8    382.11    538.40   47.00 o
 -22   2   8    800.45    786.60   39.46 o
 -20   2   8   1650.18   1613.69   46.37 o
 -18   2   8   1283.30   1355.04   30.28 o
 -16   2   8   1469.27   1459.99   28.64 o
 -14   2   8     97.30    125.85    9.35 o
 -12   2   8    653.53    781.99   16.16 o
 -10   2   8   1050.90   1172.34   22.63 o
  -8   2   8    917.00    796.81   15.96 o
  -6   2   8    194.11    246.66    9.98 o
  -4   2   8  13832.50  15057.10   73.84 o
  -2   2   8    157.67    108.69    6.64 o
   0   2   8    587.83    812.44   15.32 o
   2   2   8  10863.20   9769.33   51.81 o
   4   2   8  22317.10  22532.70   97.98 o
   6   2   8   3295.43   3380.70   40.23 o
   8   2   8   5913.98   5977.98   53.61 o
  10   2   8   2833.18   2963.65   36.82 o
  12   2   8     40.04     20.63    8.11 <
  14   2   8   1067.81   1184.09   32.18 o
  16   2   8    216.75    172.05   12.39 o
  18   2   8   1674.07   1871.94   50.47 o
  20   2   8   1465.42   1290.48   49.81 o
  22   2   8    210.21    279.61   27.01 o
 -23   3   8      4.01     -3.87   22.30 <
 -21   3   8      0.66      2.54   11.65 <
 -19   3   8     83.66     61.96   11.95 o
 -17   3   8    564.99    541.73   19.93 o
 -15   3   8     22.25     -0.83    7.31 <
 -13   3   8    208.56    181.84   11.15 o
 -11   3   8   2779.42   2679.43   36.29 o
  -9   3   8     51.17     31.75    6.68 o
  -7   3   8   3669.97   3928.51   38.19 o
  -5   3   8    418.53    428.63   14.42 o
  -3   3   8   1332.10   1177.84   20.76 o
  -1   3   8   1797.14   2023.50   28.28 o
   1   3   8   2581.37   2838.30   30.78 o
   3   3   8     99.81    144.78    7.64 o
   5   3   8   1440.74   1476.72   22.27 o
   7   3   8    740.62    768.74   15.16 o
   9   3   8     32.12     17.56    6.38 <
  11   3   8    386.90    391.35   15.46 o
  13   3   8    250.52    193.12   14.96 o
  15   3   8     10.50     39.73   10.28 o
  17   3   8    520.90    591.94   25.87 o
  19   3   8    116.53     49.87   13.22 o
  21   3   8     37.20     70.67   16.69 o
 -22   4   8    391.94    481.88   32.51 o
 -20   4   8   1182.02   1152.71   37.89 o
 -18   4   8   1848.87   1917.30   46.44 o
 -16   4   8   1274.39   1198.71   30.75 o
 -14   4   8    985.00   1007.69   29.34 o
 -12   4   8     37.31      7.04    7.95 <
 -10   4   8   6300.55   6411.92   65.76 o
  -8   4   8  12378.00  12163.50   80.92 o
  -6   4   8    530.34    603.23   20.16 o
  -4   4   8   6817.00   6999.86   57.42 o
  -2   4   8   7646.43   7622.35   57.89 o
   0   4   8    390.40    289.70   12.25 o
   2   4   8  25887.30  24331.40   95.74 o
   4   4   8  13004.90  13314.30   71.47 o
   6   4   8   3875.64   4107.51   40.26 o
   8   4   8  13416.50  14285.70   73.31 o
  10   4   8   1768.78   1852.34   33.35 o
  12   4   8    101.58     55.68    9.85 o
  14   4   8   1407.25   1587.55   33.48 o
  16   4   8    987.92   1063.31   35.89 o
  18   4   8    920.03   1002.42   41.33 o
  20   4   8    893.62    941.76   47.77 o
 -21   5   8      6.47    -10.95   13.72 <
 -19   5   8    156.57    112.67   19.70 o
 -17   5   8     27.66     15.96   15.69 <
 -15   5   8     72.25     58.35   13.09 o
 -13   5   8    618.60    664.25   25.57 o
 -11   5   8   2420.51   2344.10   44.53 o
  -9   5   8    168.43    213.68   14.76 o
  -7   5   8    947.22   1063.34   25.84 o
  -5   5   8     55.49     92.87    7.95 o
  -3   5   8    562.21    660.28   17.59 o
  -1   5   8    903.31    950.37   21.47 o
   1   5   8    136.96    138.71    8.95 o
   3   5   8    286.17    328.22   12.25 o
   5   5   8    232.49    200.10   10.48 o
   7   5   8   1727.15   1707.43   32.38 o
   9   5   8    173.54    164.58   11.35 o
  11   5   8   1415.97   1315.95   31.98 o
  13   5   8     27.06     -8.71    8.48 <
  15   5   8    140.17     75.28   12.45 o
  17   5   8     69.21    104.89   15.32 o
  19   5   8     45.32      9.15   13.09 <
 -20   6   8    519.54    523.14   39.66 o
 -18   6   8    296.32    256.05   29.08 o
 -16   6   8    173.76    146.28   21.10 o
 -14   6   8    363.40    398.42   26.71 o
 -12   6   8     31.75      9.21   12.39 <
 -10   6   8     80.93    138.94   14.79 o
  -8   6   8   6256.50   6084.84   68.03 o
  -6   6   8     37.31     15.02    6.71 <
  -4   6   8    288.27    271.14   14.02 o
  -2   6   8     48.85     63.09    7.84 o
   0   6   8    454.50    470.03   17.39 o
   2   6   8   4905.63   5073.71   54.65 o
   4   6   8    752.70    795.18   21.73 o
   6   6   8   2204.89   2181.26   36.95 o
   8   6   8   4865.03   5182.34   56.45 o
  10   6   8     64.42     34.95    7.95 o
  12   6   8     74.98     45.37   10.52 o
  14   6   8    839.85    862.58   33.82 o
  16   6   8    652.45    656.21   34.99 o
  18   6   8    194.01    178.20   24.47 o
 -19   7   8     79.61    131.73   23.50 o
 -17   7   8     24.50     32.98   17.03 <
 -15   7   8     36.90      2.87   17.39 <
 -13   7   8     47.16     90.37   19.43 o
 -11   7   8     15.25      9.41   10.62 <
  -9   7   8   1287.52   1339.68   34.58 o
  -7   7   8    398.40    600.66   21.90 o
  -5   7   8    618.21    722.44   28.51 o
  -3   7   8     23.94     14.22    9.48 <
  -1   7   8    154.55    144.78   13.09 o
   1   7   8    352.02    407.87   19.73 o
   3   7   8    364.55    381.16   23.33 o
   5   7   8   1543.61   1414.59   38.62 o
   7   7   8      2.99     18.69    9.48 <
   9   7   8     11.35     19.86    9.55 <
  11   7   8    785.32    510.39   27.77 o
  13   7   8     96.57    157.93   17.63 o
  15   7   8      4.82      7.51   13.02 <
  17   7   8      6.26     32.31   16.26 <
 -16   8   8     13.21     10.98   20.80 <
 -14   8   8    778.35    941.23   51.04 o
 -12   8   8    248.13    255.41   28.51 o
 -10   8   8    233.18    313.53   25.37 o
  -8   8   8   1023.18   1058.90   42.66 o
  -6   8   8   1516.77   1703.99   42.80 o
  -4   8   8     98.44    163.51   15.52 o
  -2   8   8    409.04    382.80   22.57 o
   0   8   8   1047.96   1139.85   35.72 o
   2   8   8   1877.32   2114.90   49.04 o
   4   8   8    565.20    591.04   28.17 o
   6   8   8   2977.92   3114.68   63.66 o
   8   8   8   1428.64   1485.23   50.44 o
  10   8   8    205.33    176.23   20.76 o
  12   8   8    483.51    541.10   29.34 o
  14   8   8    709.93    653.70   41.86 o
 -15   9   8     25.30     47.70   20.86 <
 -13   9   8     50.50     50.88   18.76 <
 -11   9   8    161.29    166.51   25.27 o
  -9   9   8     19.09     10.68   12.15 <
  -7   9   8     23.44      1.57   12.12 <
  -5   9   8     29.43     62.43   15.22 o
  -3   9   8      3.61     -0.83   13.35 <
  -1   9   8    423.12    441.35   26.17 o
   1   9   8      9.49      1.64   10.62 <
   3   9   8     68.47     71.17   14.72 o
   5   9   8    209.93    208.57   19.60 o
   7   9   8     55.73     42.83   14.45 <
   9   9   8      0.99      6.78   13.52 <
  11   9   8     66.29    140.68   18.56 o
  13   9   8      4.85     -3.47   15.09 <
 -12  10   8    140.60    124.65   21.93 o
 -10  10   8    113.72    154.60   20.16 o
  -8  10   8      1.66      6.08   14.15 <
  -6  10   8    286.17    276.94   21.43 o
  -4  10   8     10.64     16.89   11.58 <
  -2  10   8     80.70     84.36   15.39 o
   0  10   8    169.16    178.90   19.96 o
   2  10   8    142.38    168.18   18.76 o
   4  10   8    263.68    232.38   24.54 o
   6  10   8    374.17    413.58   35.82 o
   8  10   8     47.05      3.84   16.32 <
  10  10   8    106.73    105.06   23.33 o
  -5  11   8      9.41     15.46   15.39 <
  -3  11   8      0.99     21.26   14.89 <
  -1  11   8     63.05     82.26   20.83 o
   1  11   8      0.82     27.31   20.70 <
   3  11   8    124.36    104.02   23.97 o
 -23   1   9    815.26    752.08   47.00 o
 -21   1   9    822.10    839.51   39.96 o
 -19   1   9   1493.70   1525.02   36.25 o
 -17   1   9    182.31    223.30   12.59 o
 -15   1   9    570.78    539.13   16.16 o
 -13   1   9   3823.12   3708.46   40.16 o
 -11   1   9   1276.12   1112.98   19.96 o
  -9   1   9   3873.41   3579.70   35.09 o
  -7   1   9   3887.34   3563.07   32.85 o
  -5   1   9   9915.46   8730.89   53.91 o
  -3   1   9  24158.00  23454.90   85.66 o
  -1   1   9   8267.31   7536.76   44.93 o
   1   1   9   8285.39   7098.87   41.19 o
   3   1   9    932.42    914.75   16.06 o
   5   1   9   3613.05   3617.69   40.49 o
   7   1   9   3534.81   3800.86   47.57 o
   9   1   9   2085.67   2135.39   29.44 o
  11   1   9   5347.94   5137.60   54.98 o
  13   1   9   2115.59   2575.08   40.83 o
  15   1   9   1240.18   1073.29   31.35 o
  17   1   9   3519.83   3775.79   69.00 o
  19   1   9    807.53    574.08   33.58 o
  21   1   9    635.51    895.66   43.56 o
 -24   2   9      1.21     32.18   21.06 <
 -22   2   9      5.92    -15.36   20.53 <
 -20   2   9     26.98      6.98   12.75 <
 -18   2   9      2.84    -10.52    8.88 <
 -16   2   9    121.45     96.68   10.28 o
 -14   2   9     29.70     80.15    8.61 o
 -12   2   9     18.52      1.74    6.28 <
 -10   2   9     35.37     33.75    5.34 o
  -8   2   9     59.47     76.31    6.34 o
  -6   2   9     58.44     50.51    5.54 o
  -4   2   9   6639.17   7528.41   48.74 o
  -2   2   9    426.75    487.82   13.19 o
   0   2   9    212.37    209.08    8.55 o
   2   2   9      3.96      3.10    4.44 <
   4   2   9   7988.29   8359.94   51.98 o
   6   2   9    698.22    613.41   18.29 o
   8   2   9      8.95     -3.74    6.11 <
  10   2   9    149.06    129.96   10.18 o
  12   2   9     31.37      5.64    8.35 <
  14   2   9    121.33    131.63   11.42 o
  16   2   9     37.49    -19.26   11.52 <
  18   2   9     99.86     30.85   11.78 <
  20   2   9     62.30    103.29   17.73 o
 -23   3   9    357.67    277.81   30.24 o
 -21   3   9   1157.52   1154.18   38.66 o
 -19   3   9    751.17    725.84   29.61 o
 -17   3   9   1493.97   1474.28   34.12 o
 -15   3   9    206.76    237.55   13.35 o
 -13   3   9    682.98    643.12   20.23 o
 -11   3   9     30.26     31.05    7.08 o
  -9   3   9  16008.00  15000.60   77.88 o
  -7   3   9   5038.27   4788.89   43.66 o
  -5   3   9   6662.86   6627.31   53.48 o
  -3   3   9  11612.70  11218.60   65.56 o
  -1   3   9  17631.30  16453.40   79.95 o
   1   3   9    138.55    311.60   11.18 o
   3   3   9   2834.92   3147.56   33.35 o
   5   3   9    135.41    122.42    7.61 o
   7   3   9   2442.82   2314.79   32.28 o
   9   3   9    348.93    266.33   13.22 o
  11   3   9   3682.65   3577.40   55.28 o
  13   3   9   1922.09   2221.12   47.24 o
  15   3   9   2404.01   2223.76   49.37 o
  17   3   9   1367.20   1585.35   46.60 o
  19   3   9   1284.85   1243.07   49.34 o
  21   3   9    134.15    140.64   19.53 o
 -22   4   9      0.12     19.70   11.82 <
 -20   4   9     17.42     -4.21   10.62 <
 -18   4   9    109.47     99.68   14.49 o
 -16   4   9    170.93    134.57   14.19 o
 -14   4   9     33.87     36.35    9.48 o
 -12   4   9    440.22    440.59   19.40 o
 -10   4   9    384.95    482.88   20.73 o
  -8   4   9    128.44    159.30   11.32 o
  -6   4   9     21.74     12.15    6.08 <
  -4   4   9    296.51    323.35   12.22 o
  -2   4   9   1603.18   1773.56   27.97 o
   0   4   9    642.55    625.56   17.09 o
   2   4   9    217.33    270.33   11.38 o
   4   4   9    816.09    841.95   18.86 o
   6   4   9    525.11    497.94   14.29 o
   8   4   9    840.84    920.09   19.70 o
  10   4   9    127.70    111.26   10.72 o
  12   4   9     11.29     50.17    9.65 o
  14   4   9      1.06     14.35    9.88 <
  16   4   9     16.45    -16.69   11.35 <
  18   4   9     49.67      8.05   12.72 <
  20   4   9    109.44    175.46   22.00 o
 -21   5   9    586.97    558.79   39.19 o
 -19   5   9   1102.72   1337.85   57.69 o
 -17   5   9    255.29    272.90   23.40 o
 -15   5   9    374.96    489.76   28.64 o
 -13   5   9    458.88    348.72   19.23 o
 -11   5   9    187.62    201.20   15.22 o
  -9   5   9   5484.17   5008.78   66.60 o
  -7   5   9  12447.50  12226.30   90.77 o
  -5   5   9   2483.54   2557.52   39.32 o
  -3   5   9   5898.85   5853.40   49.87 o
  -1   5   9   7473.37   7065.76   56.95 o
   1   5   9     74.06     66.70    7.54 o
   3   5   9    151.62    175.86    9.51 o
   5   5   9    581.98    512.12   17.43 o
   7   5   9      8.37      2.47    7.21 <
   9   5   9    876.07    847.89   24.00 o
  11   5   9    256.50    231.51   14.12 o
  13   5   9   3370.51   3326.12   60.26 o
  15   5   9   1469.90   1663.53   45.50 o
  17   5   9   1095.62   1166.29   44.87 o
  19   5   9    356.55    321.38   33.35 o
 -20   6   9     25.55     52.48   19.93 <
 -18   6   9     22.04    -12.62   15.39 <
 -16   6   9      6.06     11.52   16.62 <
 -14   6   9    398.95    374.25   27.04 o
 -12   6   9     78.07     74.18   14.59 o
 -10   6   9    122.79     49.47   11.02 o
  -8   6   9    136.64    113.93   12.39 o
  -6   6   9     57.24     49.44    9.18 o
  -4   6   9   1674.38   1795.99   29.11 o
  -2   6   9    130.75    102.02    8.68 o
   0   6   9    153.09    116.84    9.18 o
   2   6   9    211.12    234.18   14.02 o
   4   6   9    454.03    469.49   18.76 o
   6   6   9     21.25     18.06    8.28 <
   8   6   9   1890.48   2207.07   45.43 o
  10   6   9    640.34    566.07   20.10 o
  12   6   9      0.67     10.65   11.52 <
  14   6   9    103.43     57.85   11.42 o
  16   6   9      1.01    -16.16   13.55 <
  18   6   9     39.28    -19.66   17.83 <
 -19   7   9    337.05    491.19   39.63 o
 -17   7   9     69.76    117.67   21.47 o
 -15   7   9      4.14    -33.52   19.63 <
 -13   7   9      3.88      8.31   13.52 <
 -11   7   9    185.97    205.90   18.53 o
  -9   7   9    838.37    636.41   22.83 o
  -7   7   9   8183.80   8061.37   74.44 o
  -5   7   9   3200.10   3066.31   54.31 o
  -3   7   9   2174.58   1951.39   38.62 o
  -1   7   9   2372.11   2499.53   43.76 o
   1   7   9   1440.26   1429.28   34.55 o
   3   7   9    247.45    219.59   16.82 o
   5   7   9    568.20    480.34   20.86 o
   7   7   9     94.57     87.83   11.82 o
   9   7   9    507.25    544.57   24.84 o
  11   7   9    366.83    401.53   25.44 o
  13   7   9   1461.24   1332.84   48.61 o
  15   7   9   1521.43   1791.49   59.55 o
  17   7   9    482.21    441.92   36.62 o
 -16   8   9      2.56    -22.10   17.29 <
 -14   8   9     16.21    -34.72   17.73 <
 -12   8   9     37.21     46.37   18.23 <
 -10   8   9     40.05      0.83   13.69 <
  -8   8   9     10.86     23.90   12.08 <
  -6   8   9     87.08    106.69   14.69 o
  -4   8   9   1779.57   1770.39   43.97 o
  -2   8   9      0.46     -9.58   10.11 <
   0   8   9     16.60     31.45   11.68 <
   2   8   9     80.56    106.19   14.96 o
   4   8   9    711.26    654.27   32.95 o
   6   8   9     37.30     42.83   13.45 o
   8   8   9    106.64    167.82   20.10 o
  10   8   9     47.44     30.81   12.15 <
  12   8   9     39.91     39.83   12.08 o
  14   8   9      2.45    -18.23   17.26 <
 -13   9   9     40.74     11.75   18.56 <
 -11   9   9     85.34     95.74   21.97 o
  -9   9   9    293.78    225.30   24.80 o
  -7   9   9    728.82    697.16   33.28 o
  -5   9   9   2537.00   2420.18   59.86 o
  -3   9   9    216.62    210.48   19.66 o
  -1   9   9    547.91    544.01   28.48 o
   1   9   9    264.86    264.26   21.33 o
   3   9   9    306.20    287.39   22.77 o
   5   9   9     20.96     35.65   13.19 <
   7   9   9    184.89    159.47   20.36 o
   9   9   9     61.55    117.24   17.89 o
  11   9   9    351.35    349.98   25.84 o
 -10  10   9     50.22     61.82   17.39 o
  -8  10   9      9.00     -3.57   15.12 <
  -6  10   9      0.30     -5.61   11.68 <
  -4  10   9    318.13    283.85   21.80 o
  -2  10   9      0.21     26.77   11.35 <
   0  10   9      0.10     -3.84   12.22 <
   2  10   9     27.85     17.99   13.52 <
   4  10   9      8.96     18.19   14.86 <
   6  10   9     21.65     36.12   14.59 <
   8  10   9      3.73    -11.25   17.86 <
  -3  11   9    511.84    593.95   35.32 o
  -1  11   9      2.25     24.87   16.02 <
   1  11   9    362.48    357.46   35.89 o
 -24   0  10    301.91    361.14   48.97 o
 -22   0  10   1402.72   1585.35   92.10 o
 -20   0  10    843.98    920.63   69.90 o
 -18   0  10    708.78    830.13   44.87 o
 -16   0  10    401.30    539.16   28.41 o
 -14   0  10   8028.78   8387.45   92.20 o
 -12   0  10   6985.17   7638.54   83.96 o
 -10   0  10  10450.30  11175.90   92.27 o
  -8   0  10   1645.93   1475.35   32.95 o
  -6   0  10  16937.40  17259.60  108.13 o
  -4   0  10   3612.52   3460.39   41.23 o
  -2   0  10   3263.10   3522.35   44.10 o
   0   0  10   1838.36   1986.01   33.65 o
   2   0  10   4440.52   4870.04   55.72 o
   4   0  10    673.15    454.81   19.43 o
   6   0  10   6530.44   5976.28   71.37 o
   8   0  10  19508.90  20324.50  127.79 o
  10   0  10   7156.07   7137.43  101.38 o
  12   0  10   2737.89   3070.88   69.70 o
  14   0  10   2793.01   2748.33   68.50 o
  16   0  10   1129.94   1433.39   68.74 o
  18   0  10   1254.31    959.25   60.36 o
  20   0  10     67.97    190.62   33.28 o
 -23   1  10     38.82     44.30   21.93 <
 -21   1  10     40.89    -12.08   18.46 <
 -19   1  10      0.01    -26.17   12.49 <
 -17   1  10     15.38     12.45    9.48 <
 -15   1  10     34.78     42.06    8.21 o
 -13   1  10    102.03    105.79    8.58 o
 -11   1  10      1.33      8.61    6.14 <
  -9   1  10     40.99     42.73    5.47 o
  -7   1  10     15.67      4.91    4.61 <
  -5   1  10    257.35    249.17   10.72 o
  -3   1  10    837.45    909.71   18.19 o
  -1   1  10     19.58     17.76    4.44 o
   1   1  10    105.86    132.83    6.94 o
   3   1  10      0.70      6.28    4.14 <
   5   1  10   1080.67   1197.17   24.67 o
   7   1  10   1529.39   1611.69   26.27 o
   9   1  10      0.02      0.83    6.01 <
  11   1  10    374.15    394.22   16.46 o
  13   1  10     13.65      5.44    7.91 <
  15   1  10    216.01    194.49   14.52 o
  17   1  10      2.06     20.60   14.05 <
  19   1  10      4.99    -15.86   14.12 <
  21   1  10     21.49     21.60   14.65 <
 -22   2  10    780.66    848.89   49.14 o
 -20   2  10    820.47    975.01   37.22 o
 -18   2  10    109.91    115.94   11.92 o
 -16   2  10    926.82   1028.32   29.51 o
 -14   2  10   1396.26   1483.70   29.31 o
 -12   2  10   3771.49   4131.85   44.03 o
 -10   2  10   4130.78   4255.06   37.76 o
  -8   2  10   2059.28   2183.10   26.54 o
  -6   2  10   2602.41   2566.80   30.61 o
  -4   2  10    396.48    342.27   11.45 o
  -2   2  10     11.25      6.18    5.11 <
   0   2  10    353.70    348.48   11.25 o
   2   2  10   1161.60   1355.54   21.50 o
   4   2  10     19.08     65.63    6.58 o
   6   2  10   6295.43   6206.35   54.05 o
   8   2  10   7274.81   7475.63   73.71 o
  10   2  10   2041.16   2265.95   49.14 o
  12   2  10   4853.64   5318.14   62.73 o
  14   2  10   1844.67   1722.52   33.28 o
  16   2  10    825.67    946.97   31.48 o
  18   2  10    647.24    559.70   33.88 o
  20   2  10    142.60    255.88   24.60 o
 -23   3  10      0.38     33.95   24.07 <
 -21   3  10      3.37      0.57   11.72 <
 -19   3  10     32.14      9.81   11.88 <
 -17   3  10     13.05     -1.07    9.85 <
 -15   3  10     11.59     19.50    8.18 <
 -13   3  10    528.62    551.38   19.86 o
 -11   3  10    132.44    102.89    9.91 o
  -9   3  10    236.24    295.57   11.82 o
  -7   3  10     35.84     51.54    6.01 o
  -5   3  10    416.44    436.11   14.35 o
  -3   3  10   1212.86   1225.21   23.03 o
  -1   3  10    170.70    223.96   10.72 o
   1   3  10    176.93    234.85   10.52 o
   3   3  10    805.88    858.67   17.66 o
   5   3  10    139.86    156.23    8.55 o
   7   3  10    524.09    569.58   18.46 o
   9   3  10    474.52    507.75   20.36 o
  11   3  10   2977.34   3199.20   54.01 o
  13   3  10    550.29    482.18   22.67 o
  15   3  10    170.51    104.52   13.52 o
  17   3  10     33.89     39.42   12.22 o
  19   3  10      1.02     46.80   15.76 <
 -22   4  10    796.77    801.05   42.50 o
 -20   4  10    696.16    776.05   35.99 o
 -18   4  10    858.24    906.84   33.62 o
 -16   4  10    954.19    986.76   33.48 o
 -14   4  10    876.61    915.82   28.88 o
 -12   4  10   1393.77   1377.00   33.68 o
 -10   4  10   9930.95   9453.13   88.70 o
  -8   4  10   4710.33   5206.77   62.46 o
  -6   4  10   3643.42   3563.94   37.36 o
  -4   4  10   2440.08   2602.89   32.65 o
  -2   4  10     38.72     48.37    6.38 o
   0   4  10   6200.60   6140.49   52.11 o
   2   4  10   2699.16   2857.70   35.79 o
   4   4  10   2958.67   2879.63   35.42 o
   6   4  10  11200.00  11368.70   68.97 o
   8   4  10   2335.86   2389.94   34.18 o
  10   4  10   1617.39   1701.39   40.49 o
  12   4  10   9763.66  10255.60  100.51 o
  14   4  10   3000.67   2972.43   58.79 o
  16   4  10    870.19    971.64   35.62 o
  18   4  10    848.51    989.06   48.10 o
  20   4  10    144.01    148.59   21.47 o
 -21   5  10      4.78     17.09   16.22 <
 -19   5  10      2.08      2.80   16.36 <
 -17   5  10     34.84     58.55   15.52 o
 -15   5  10      3.38    -24.14   12.59 <
 -13   5  10    566.84    576.12   24.84 o
 -11   5  10    489.69    498.57   24.40 o
  -9   5  10    975.37   1147.43   33.88 o
  -7   5  10   1906.84   1849.24   33.65 o
  -5   5  10    234.92    225.90   11.42 o
  -3   5  10    260.37    303.68   13.92 o
  -1   5  10     19.36     27.07    6.84 o
   1   5  10     14.67     16.79    7.11 <
   3   5  10   1445.25   1376.94   26.01 o
   5   5  10     44.72     29.28    6.81 o
   7   5  10    247.89    219.89   12.72 o
   9   5  10      0.85      7.18    7.31 <
  11   5  10    723.39    661.04   24.14 o
  13   5  10    143.32    122.55   14.82 o
  15   5  10     12.35      8.28   10.55 <
  17   5  10      0.05     -1.07   12.92 <
  19   5  10      1.92     -4.01   15.19 <
 -20   6  10    581.60    491.56   44.33 o
 -18   6  10    450.84    477.34   36.79 o
 -16   6  10    115.50    123.98   22.00 o
 -14   6  10     12.85      3.64   13.35 <
 -12   6  10    433.23    447.93   24.27 o
 -10   6  10   2635.71   2354.85   44.70 o
  -8   6  10    918.43   1198.31   28.48 o
  -6   6  10   1067.12   1179.51   26.97 o
  -4   6  10    208.96    246.06   13.75 o
  -2   6  10    161.22    117.64    9.95 o
   0   6  10    158.63    150.26   11.05 o
   2   6  10   1102.27   1238.17   28.44 o
   4   6  10    288.48    294.00   15.42 o
   6   6  10   2782.04   2804.82   47.07 o
   8   6  10     47.64     34.95    9.28 o
  10   6  10   1115.12   1206.02   31.81 o
  12   6  10   2787.77   2892.85   62.46 o
  14   6  10   1303.36   1220.14   43.00 o
  16   6  10    824.52    809.16   36.72 o
 -17   7  10     23.52     29.78   19.63 <
 -15   7  10     21.84      6.11   16.12 <
 -13   7  10     28.68      4.77   15.42 <
 -11   7  10    410.24    328.49   24.80 o
  -9   7  10    108.10    211.68   16.12 o
  -7   7  10    384.90    390.38   17.06 o
  -5   7  10    129.85    125.79   10.92 o
  -3   7  10    344.97    313.20   16.36 o
  -1   7  10     62.53     57.75    9.05 o
   1   7  10     14.33     27.21   10.18 <
   3   7  10    157.48    148.55   13.99 o
   5   7  10      4.63      3.84    8.68 <
   7   7  10    391.72    365.57   22.13 o
   9   7  10    201.99    143.04   15.82 o
  11   7  10      0.10     10.32   10.52 <
  13   7  10      0.29    -16.79   12.05 <
  15   7  10      6.27     38.42   13.95 <
 -16   8  10    114.66    163.51   25.77 o
 -14   8  10     61.16     63.39   20.13 o
 -12   8  10    816.70    928.74   50.84 o
 -10   8  10    770.72    691.66   43.60 o
  -8   8  10   1041.94   1151.17   41.19 o
  -6   8  10    691.43    780.96   34.18 o
  -4   8  10   1426.42   1509.97   41.33 o
  -2   8  10     23.75     28.31   10.15 <
   0   8  10    385.31    392.98   24.34 o
   2   8  10    511.25    557.73   28.51 o
   4   8  10   1182.35   1210.49   51.61 o
   6   8  10    313.08    368.11   25.27 o
   8   8  10    262.61    287.63   23.00 o
  10   8  10    619.85    727.88   35.09 o
  12   8  10    651.42    733.89   35.49 o
  14   8  10    325.76    365.77   31.28 o
 -13   9  10      7.10     22.00   18.99 <
 -11   9  10      2.27     30.65   16.26 <
  -9   9  10     53.23     72.14   18.43 o
  -7   9  10      0.14      4.31   13.52 <
  -5   9  10     50.48     59.29   14.86 o
  -3   9  10     26.70     27.51   12.85 <
  -1   9  10     59.01     60.42   14.32 o
   1   9  10     28.13     39.32   12.49 o
   3   9  10     73.60     60.96   13.55 o
   5   9  10      6.54     -5.24   12.05 <
   7   9  10     91.03     68.57   15.46 o
   9   9  10     31.81     50.11   15.29 o
  11   9  10      0.26     22.87   13.52 <
 -10  10  10     87.64    153.29   24.14 o
  -8  10  10    116.00    132.16   21.20 o
  -6  10  10     99.79    116.07   18.56 o
  -4  10  10    147.52    229.67   21.53 o
  -2  10  10     44.87     40.33   12.25 o
   0  10  10      5.63      6.98   12.28 <
   2  10  10     38.61     16.16   13.29 <
   4  10  10    245.47    241.62   21.90 o
   6  10  10     62.73    114.37   20.43 o
 -23   1  11    724.88    721.90   47.84 o
 -21   1  11   1161.49   1020.78   53.35 o
 -19   1  11    807.80    800.78   37.86 o
 -17   1  11    503.10    429.57   21.06 o
 -15   1  11   1580.32   1487.57   36.09 o
 -13   1  11   1609.02   1652.21   34.35 o
 -11   1  11   1128.60    947.84   21.30 o
  -9   1  11    926.78    964.70   19.60 o
  -7   1  11   5204.32   5294.67   41.13 o
  -5   1  11    697.71    647.22   16.56 o
  -3   1  11   1614.23   1362.05   21.53 o
  -1   1  11   9234.36   9145.50   51.48 o
   1   1  11  22207.70  22544.50   81.62 o
   3   1  11   9941.29   8825.00   53.45 o
   5   1  11   4738.53   4820.33   43.53 o
   7   1  11    724.97    737.33   18.86 o
   9   1  11   4024.53   3916.10   44.90 o
  11   1  11   1022.91   1055.66   26.87 o
  13   1  11    452.12    331.66   14.99 o
  15   1  11   6803.25   7566.43   95.78 o
  17   1  11   1993.76   1679.75   55.18 o
  19   1  11    108.85    155.90   21.87 o
  21   1  11    350.83    180.00   23.40 o
 -22   2  11     14.32      2.97   18.19 <
 -20   2  11     45.61     21.50   20.03 <
 -18   2  11     76.70     46.27   12.15 o
 -16   2  11     19.73      3.94    9.95 <
 -14   2  11     57.78     18.83   10.05 <
 -12   2  11      1.99      0.20    7.91 <
 -10   2  11    402.76    406.07   13.45 o
  -8   2  11    345.43    353.16   11.82 o
  -6   2  11    596.16    687.25   17.79 o
  -4   2  11    392.94    470.70   14.59 o
  -2   2  11     16.46     15.09    5.34 <
   0   2  11    131.81    168.68    8.95 o
   2   2  11   2337.55   2368.11   30.78 o
   4   2  11     68.86     80.12    6.54 o
   6   2  11     84.61    110.73    8.51 o
   8   2  11    410.20    385.37   19.40 o
  10   2  11    554.24    510.72   22.20 o
  12   2  11    684.66    590.94   21.40 o
  14   2  11    184.98    182.74   13.69 o
  16   2  11    239.30    330.76   25.67 o
  18   2  11     14.82     41.93   14.45 <
  20   2  11     17.17     37.42   15.92 <
 -21   3  11    927.19    924.80   44.63 o
 -19   3  11    382.27    386.97   26.11 o
 -17   3  11    820.10    827.53   28.14 o
 -15   3  11   1703.63   1747.95   36.19 o
 -13   3  11    627.66    732.52   22.67 o
 -11   3  11   1560.94   1370.40   32.48 o
  -9   3  11    154.16    181.13    9.58 o
  -7   3  11    899.32    970.54   19.43 o
  -5   3  11   1364.80   1222.71   21.53 o
  -3   3  11   1064.91   1089.31   21.67 o
  -1   3  11  11255.90  11471.90   69.84 o
   1   3  11  22873.90  23654.60   96.54 o
   3   3  11   8456.86   8405.71   54.58 o
   5   3  11   3148.93   3363.28   35.52 o
   7   3  11   1185.73   1223.71   28.68 o
   9   3  11     43.15     48.34   10.28 o
  11   3  11   1353.25   1514.81   43.26 o
  13   3  11   2223.90   2207.20   48.54 o
  15   3  11   2809.15   3057.86   60.09 o
  17   3  11    912.33    872.59   41.23 o
  19   3  11    167.41    237.75   24.70 o
 -22   4  11      0.94     -7.98   20.96 <
 -20   4  11      8.41     24.64   13.25 <
 -18   4  11     18.81     35.99   14.32 <
 -16   4  11     55.65     48.87   10.25 o
 -14   4  11    119.07    134.40   13.69 o
 -12   4  11    155.55    113.17   13.09 o
 -10   4  11   1377.71   1477.72   29.28 o
  -8   4  11     40.91     52.58    7.88 o
  -6   4  11     28.71     27.24    6.91 o
  -4   4  11     36.63     30.98    6.38 o
  -2   4  11     54.07     36.59    6.41 o
   0   4  11    178.33    154.26    9.75 o
   2   4  11   1541.62   1436.06   26.27 o
   4   4  11    128.76    146.08   10.18 o
   6   4  11     50.36     49.11    7.31 o
   8   4  11    443.98    474.30   20.63 o
  10   4  11    244.89    272.94   17.93 o
  12   4  11   1156.67   1101.06   34.82 o
  14   4  11      5.10      6.44   11.72 <
  16   4  11     29.49     85.09   16.19 o
  18   4  11      8.58     47.40   17.33 <
 -21   5  11    392.22    378.26   40.26 o
 -19   5  11    322.64    253.78   29.24 o
 -17   5  11   1183.06   1299.52   48.40 o
 -15   5  11    497.61    563.10   31.05 o
 -13   5  11    537.78    569.91   24.90 o
 -11   5  11    981.93    763.13   30.14 o
  -9   5  11     27.95     69.20    9.91 o
  -7   5  11    193.00    206.21   13.69 o
  -5   5  11   1152.91   1100.40   26.24 o
  -3   5  11   1796.45   1775.16   32.92 o
  -1   5  11   4789.46   4868.91   54.38 o
   1   5  11  10960.10  11369.80   84.22 o
   3   5  11   6306.26   6479.39   60.76 o
   5   5  11   1619.40   1810.01   34.08 o
   7   5  11     23.21      9.18    8.68 <
   9   5  11     25.32     23.17    8.15 <
  11   5  11    848.36    921.97   32.72 o
  13   5  11   2536.99   2584.19   55.75 o
  15   5  11    664.54    729.85   31.85 o
  17   5  11    572.66    637.71   40.03 o
 -18   6  11     67.63     35.89   16.36 <
 -16   6  11     92.41    105.62   22.10 o
 -14   6  11     99.85     42.46   15.82 <
 -12   6  11     90.74     90.77   14.45 o
 -10   6  11   1130.41   1326.46   34.82 o
  -8   6  11    320.99    326.22   15.79 o
  -6   6  11    111.44    101.68    8.91 o
  -4   6  11      0.20     12.32    7.98 <
  -2   6  11    123.20    151.36   12.08 o
   0   6  11     19.62     13.02    7.24 <
   2   6  11     24.63     17.13    8.68 <
   4   6  11     77.59     59.59    9.15 o
   6   6  11    294.00    303.28   16.76 o
   8   6  11    399.72    330.89   18.43 o
  10   6  11     52.53     32.55   10.52 o
  12   6  11     42.14     57.18   13.32 o
  14   6  11      2.65    -14.42   13.39 <
  16   6  11      3.20     10.45   14.39 <
 -17   7  11    739.75    649.46   52.94 o
 -15   7  11    167.64    192.65   26.87 o
 -13   7  11    241.05    272.34   28.71 o
 -11   7  11    810.51    697.80   43.46 o
  -9   7  11      9.50      9.21    9.55 <
  -7   7  11     39.33     15.02    8.31 <
  -5   7  11    295.79    257.08   13.52 o
  -3   7  11   2619.03   2514.35   39.42 o
  -1   7  11   2134.48   2219.25   39.79 o
   1   7  11   2753.37   2911.54   51.61 o
   3   7  11   4362.14   4268.85   63.09 o
   5   7  11    528.47    548.88   22.20 o
   7   7  11      6.13     -2.00   10.15 <
   9   7  11    134.02    178.50   15.39 o
  11   7  11    659.70    603.73   28.74 o
  13   7  11    517.22    491.76   33.32 o
  15   7  11    510.11    468.73   32.92 o
 -16   8  11     32.01     -1.64   19.93 <
 -14   8  11      8.80    -12.15   20.13 <
 -12   8  11      0.20     18.09   17.99 <
 -10   8  11     48.49     43.40   16.52 <
  -8   8  11     14.00      4.84   11.98 <
  -6   8  11      5.90      4.07   10.78 <
  -4   8  11    136.91    152.53   17.86 o
  -2   8  11    315.56    340.70   23.53 o
   0   8  11    111.83    121.58   15.99 o
   2   8  11     20.73     17.99   12.35 <
   4   8  11      1.57     -1.20   12.15 <
   6   8  11    622.04    520.67   31.81 o
   8   8  11    172.12    115.24   18.46 o
  10   8  11      7.96     15.29   13.25 <
  12   8  11     40.67     59.86   16.36 o
 -13   9  11    142.60    243.86   30.34 o
 -11   9  11     22.94      7.91   15.62 <
  -9   9  11     27.14     49.17   16.56 <
  -7   9  11      8.37      0.50   12.55 <
  -5   9  11    110.55    146.02   17.56 o
  -3   9  11    731.05    717.60   34.35 o
  -1   9  11   1126.46   1086.91   41.69 o
   1   9  11    386.68    385.67   25.30 o
   3   9  11    770.98    745.67   34.82 o
   5   9  11    279.38    348.35   25.54 o
   7   9  11      5.54     -6.38   14.69 <
   9   9  11    222.37    183.97   22.60 o
  -8  10  11     39.58     35.12   17.19 <
  -6  10  11     26.91     12.18   13.99 <
  -4  10  11      0.08     10.85   13.92 <
  -2  10  11      0.35     -5.24   13.05 <
   0  10  11    419.68    392.45   26.01 o
   2  10  11     12.05      0.60   11.28 <
   4  10  11     51.75     94.74   15.56 o
   6  10  11     88.04     59.92   16.39 o
 -22   0  12    518.38    475.40   54.81 o
 -20   0  12    894.45   1097.46   76.28 o
 -18   0  12    922.52    805.09   64.03 o
 -16   0  12   1437.03   1468.44   46.87 o
 -14   0  12    141.20    230.01   19.56 o
 -12   0  12   1907.23   1830.44   48.67 o
 -10   0  12   4331.18   4318.83   73.24 o
  -8   0  12  13586.10  14484.20  110.83 o
  -6   0  12   6362.03   6184.59   76.38 o
  -4   0  12  11205.50  10731.80   79.99 o
  -2   0  12   8890.76   8472.61   71.14 o
   0   0  12  10220.10  10050.30   78.12 o
   2   0  12   1125.36   1009.26   26.64 o
   4   0  12   1589.80   1671.37   34.92 o
   6   0  12    112.83    114.50   12.55 o
   8   0  12    597.72    667.29   33.78 o
  10   0  12   5145.16   5273.41   94.04 o
  12   0  12   3371.06   3415.16   78.68 o
  14   0  12   5625.89   6247.98  140.71 o
  16   0  12   5187.06   4381.89  124.25 o
  18   0  12   1731.04   2128.25   92.14 o
  20   0  12     48.57     39.93   22.03 <
 -23   1  12      1.35    -27.14   19.36 <
 -21   1  12     15.64     17.73   21.03 <
 -19   1  12     62.43     79.48   21.20 o
 -17   1  12     26.30      0.93   10.18 <
 -15   1  12     37.70     41.69   10.01 o
 -13   1  12     72.25     74.24   10.18 o
 -11   1  12    210.74    170.72   11.58 o
  -9   1  12     30.06     25.44    6.91 o
  -7   1  12    435.85    401.76   13.29 o
  -5   1  12     74.37     56.12    6.14 o
  -3   1  12     14.47      0.60    5.14 <
  -1   1  12    516.49    499.97   13.49 o
   1   1  12    407.03    423.76   12.62 o
   3   1  12     73.96     94.97    6.84 o
   5   1  12    211.53    208.04   10.45 o
   7   1  12    164.05    139.24   10.55 o
   9   1  12    548.92    533.46   19.50 o
  11   1  12     16.53     17.73    8.68 <
  13   1  12     57.99     97.64   12.32 o
  15   1  12     62.25     34.32   14.25 <
  17   1  12     98.52     79.48   16.62 o
  19   1  12      1.50      6.91   13.89 <
 -22   2  12    419.15    422.26   37.26 o
 -20   2  12    559.81    665.42   43.56 o
 -18   2  12    382.77    397.86   28.24 o
 -16   2  12    597.18    585.40   26.31 o
 -14   2  12    227.75    254.44   17.73 o
 -12   2  12    445.81    449.73   16.29 o
 -10   2  12   1962.62   2067.99   32.15 o
  -8   2  12   3162.12   3141.25   36.19 o
  -6   2  12   6719.82   6793.26   52.24 o
  -4   2  12   2635.74   2343.44   30.24 o
  -2   2  12   6165.54   5919.26   49.11 o
   0   2  12   3846.02   4046.89   36.99 o
   2   2  12    229.12    226.40    9.61 o
   4   2  12     99.27     83.02    7.31 o
   6   2  12     65.83     83.06    8.65 o
   8   2  12     13.89     15.02    7.71 <
  10   2  12   1599.15   1628.41   36.19 o
  12   2  12   3315.91   3048.25   48.40 o
  14   2  12   3672.38   4062.88   70.90 o
  16   2  12   3817.57   3498.34   79.35 o
  18   2  12    654.63    758.05   39.76 o
 -21   3  12      0.03    -24.37   16.42 <
 -19   3  12     69.22     60.12   13.69 o
 -17   3  12    136.80    135.83   17.16 o
 -15   3  12    119.15    119.78   13.49 o
 -13   3  12      9.82     24.17   10.95 <
 -11   3  12      0.49     11.88    8.15 <
  -9   3  12      0.21     -2.27    7.24 <
  -7   3  12   1585.98   1777.03   28.88 o
  -5   3  12    100.72     88.86    7.38 o
  -3   3  12      0.05      1.50    5.71 <
  -1   3  12    663.57    648.83   17.93 o
   1   3  12     86.06     62.39    7.54 o
   3   3  12      0.76      9.81    5.68 <
   5   3  12    772.08    829.53   19.90 o
   7   3  12    255.33    253.71   14.05 o
   9   3  12   1025.07    984.22   31.15 o
  11   3  12     14.88     -7.74   12.02 <
  13   3  12    158.44    149.65   15.32 o
  15   3  12    144.88     79.72   14.22 o
  17   3  12    124.53     58.39   16.59 o
  19   3  12     39.02     12.69   15.72 <
 -20   4  12    330.72    423.86   28.54 o
 -18   4  12    434.95    415.82   26.91 o
 -16   4  12    859.46    905.04   37.12 o
 -14   4  12   1330.96   1321.49   34.68 o
 -12   4  12   1755.86   1600.74   43.30 o
 -10   4  12   1230.29   1353.24   27.44 o
  -8   4  12   2913.93   2621.55   40.36 o
  -6   4  12   5755.07   5881.41   59.02 o
  -4   4  12   8120.51   8151.53   66.00 o
  -2   4  12   7057.78   6544.59   61.72 o
   0   4  12   6878.97   7159.56   62.36 o
   2   4  12   1937.21   1858.28   30.68 o
   4   4  12   1396.94   1347.36   27.81 o
   6   4  12     77.98     56.55    8.71 o
   8   4  12     11.92     22.30    9.45 <
  10   4  12   1623.42   1618.06   41.73 o
  12   4  12   3183.36   3010.12   58.25 o
  14   4  12   3382.09   3581.10   67.00 o
  16   4  12   1683.77   1735.34   62.66 o
  18   4  12    260.04    288.29   26.44 o
 -19   5  12     14.06     15.06   15.82 <
 -17   5  12     59.26     60.76   14.02 o
 -15   5  12    233.05    243.43   23.33 o
 -13   5  12     12.30     10.32   12.95 <
 -11   5  12    423.14    397.29   17.89 o
  -9   5  12     97.42     60.19    8.18 o
  -7   5  12    422.55    456.88   17.86 o
  -5   5  12     57.88     52.11    8.31 o
  -3   5  12     16.47     21.26    8.31 <
  -1   5  12     47.12     92.20   10.38 o
   1   5  12     11.09     22.63    8.51 <
   3   5  12    240.94    201.00   13.42 o
   5   5  12    262.28    279.58   15.26 o
   7   5  12    258.45    207.91   13.95 o
   9   5  12    235.91    208.24   17.43 o
  11   5  12     55.13      6.04   11.35 <
  13   5  12     90.90     80.32   13.82 o
  15   5  12     54.42     23.13   12.25 <
  17   5  12      6.41     -7.88   15.86 <
 -18   6  12     78.91     80.09   20.23 o
 -16   6  12    622.15    592.94   41.03 o
 -14   6  12    270.96    337.57   31.81 o
 -12   6  12    763.80    593.78   28.71 o
 -10   6  12    269.05    411.38   21.23 o
  -8   6  12    204.09    191.72   12.75 o
  -6   6  12    455.10    445.39   16.93 o
  -4   6  12   2257.50   2328.18   40.49 o
  -2   6  12   3449.58   3406.41   49.17 o
   0   6  12   1272.65   1260.80   32.05 o
   2   6  12    960.68    880.54   29.14 o
   4   6  12    436.04    409.97   18.73 o
   6   6  12    150.45    159.24   14.62 o
   8   6  12     11.91     -3.34   10.42 <
  10   6  12    944.55    960.42   38.49 o
  12   6  12    958.36    989.53   38.66 o
  14   6  12   1072.89   1038.84   46.64 o
  16   6  12    528.42    653.27   45.07 o
 -17   7  12     52.27      4.87   19.56 <
 -15   7  12    152.42    174.76   26.57 o
 -13   7  12     33.45     34.48   18.56 <
 -11   7  12    434.24    459.25   30.58 o
  -9   7  12     29.55     11.68   10.11 <
  -7   7  12    225.89    221.79   15.96 o
  -5   7  12      7.02     13.32    7.48 <
  -3   7  12      1.44      0.37    8.51 <
  -1   7  12     67.17     38.69    9.31 o
   1   7  12     21.35     12.65   10.28 <
   3   7  12    185.08    156.26   14.76 o
   5   7  12    415.99    405.27   24.37 o
   7   7  12      4.36      6.58   12.08 <
   9   7  12     34.95     26.91   12.65 <
  11   7  12      0.11     -1.50   11.48 <
  13   7  12      2.42    -32.28   15.92 <
 -14   8  12    297.31    398.86   36.92 o
 -12   8  12    372.74    327.45   33.22 o
 -10   8  12    614.72    632.60   38.26 o
  -8   8  12    280.94    273.84   22.33 o
  -6   8  12    222.70    218.76   19.86 o
  -4   8  12    922.01    914.42   37.86 o
  -2   8  12   2620.52   2639.44   62.39 o
   0   8  12   1458.65   1366.46   45.10 o
   2   8  12    675.89    638.85   31.98 o
   4   8  12    264.80    243.26   22.40 o
   6   8  12      8.52     27.24   14.05 <
   8   8  12    274.21    345.74   28.34 o
  10   8  12    701.39    702.77   36.09 o
  12   8  12    342.41    369.21   30.81 o
 -11   9  12     13.92     15.29   15.56 <
  -9   9  12     11.63     16.22   14.76 <
  -7   9  12    167.72    233.75   24.47 o
  -5   9  12      1.16    -33.05   14.25 <
  -3   9  12     15.19      5.24   13.62 <
  -1   9  12     13.80     26.34   13.72 <
   1   9  12      8.40     44.43   13.82 o
   3   9  12      9.21     12.12   11.28 <
   5   9  12    161.94    153.93   20.43 o
   7   9  12     52.61     67.93   15.79 o
   9   9  12      8.26      3.30   14.69 <
  -6  10  12     45.86     70.10   18.03 o
  -4  10  12     50.88     33.92   14.02 <
  -2  10  12    398.99    350.52   26.61 o
   0  10  12    390.73    428.13   29.41 o
   2  10  12     21.64     -3.07   12.45 <
 -21   1  13    132.95    167.95   26.11 o
 -19   1  13    959.83    861.08   48.64 o
 -17   1  13   1781.96   2101.64   59.55 o
 -15   1  13    825.58   1032.80   28.64 o
 -13   1  13   2871.12   2974.44   45.77 o
 -11   1  13   2549.40   2925.93   44.83 o
  -9   1  13   2790.74   2830.49   41.63 o
  -7   1  13   1025.32   1013.17   22.67 o
  -5   1  13     28.13     33.58    6.21 o
  -3   1  13   4225.43   4116.76   36.92 o
  -1   1  13   1256.42   1352.60   23.74 o
   1   1  13   2470.31   2397.18   31.51 o
   3   1  13   8631.87   9356.32   66.33 o
   5   1  13   4683.76   4553.01   53.21 o
   7   1  13   1608.79   1673.28   33.55 o
   9   1  13   2179.84   2371.18   37.19 o
  11   1  13   1152.63   1124.53   33.15 o
  13   1  13   2633.43   3132.44   62.69 o
  15   1  13   1586.38   1370.26   49.57 o
  17   1  13   1263.21   1707.33   58.09 o
  19   1  13   1309.22   1291.98   53.28 o
 -22   2  13      8.37     25.74   21.57 <
 -20   2  13     20.50     13.32   17.16 <
 -18   2  13    236.04    184.77   21.26 o
 -16   2  13    191.01    147.99   15.29 o
 -14   2  13    241.98    221.16   17.59 o
 -12   2  13     55.33     42.10    8.25 o
 -10   2  13   1209.86   1073.62   24.27 o
  -8   2  13    442.85    469.76   15.72 o
  -6   2  13    211.76    184.44   10.32 o
  -4   2  13    461.11    494.13   16.02 o
  -2   2  13    169.17    144.51    9.18 o
   0   2  13    758.18    792.67   17.76 o
   2   2  13    244.21    234.15   10.58 o
   4   2  13    208.46    262.99   12.32 o
   6   2  13    252.04    219.23   13.85 o
   8   2  13   1063.48   1029.82   29.01 o
  10   2  13     98.06     91.20   10.25 o
  12   2  13    302.42    211.18   14.69 o
  14   2  13     78.92     57.55   14.52 o
  16   2  13     64.90     95.31   17.49 o
  18   2  13     73.68     50.37   16.93 <
 -21   3  13    112.68    119.14   22.50 o
 -19   3  13    792.96    821.75   37.49 o
 -17   3  13    663.51    700.67   33.85 o
 -15   3  13    780.28    792.67   31.35 o
 -13   3  13   6549.38   6417.23   74.74 o
 -11   3  13   1166.25   1370.56   28.17 o
  -9   3  13    566.28    585.20   18.76 o
  -7   3  13    378.58    376.69   15.56 o
  -5   3  13    524.66    572.61   16.72 o
  -3   3  13    245.29    281.45   13.15 o
  -1   3  13   3067.30   3060.20   40.56 o
   1   3  13    524.10    469.39   16.66 o
   3   3  13   6895.11   7173.45   60.42 o
   5   3  13   4114.32   4129.98   48.17 o
   7   3  13   1484.06   1514.58   34.95 o
   9   3  13   2208.99   2306.91   48.40 o
  11   3  13   2105.20   2172.75   49.51 o
  13   3  13   2042.02   2293.76   58.52 o
  15   3  13   1739.85   1738.61   56.85 o
  17   3  13    657.08    779.79   41.16 o
 -20   4  13     27.64     31.71   17.66 <
 -18   4  13     24.85      1.60   14.45 <
 -16   4  13     70.03     45.97   13.69 o
 -14   4  13    286.64    267.36   19.93 o
 -12   4  13    380.79    347.68   19.26 o
 -10   4  13     95.41     73.34    7.91 o
  -8   4  13      6.96     18.36    7.28 <
  -6   4  13    608.78    517.50   19.26 o
  -4   4  13      0.81     -1.14    8.38 <
  -2   4  13     18.14     17.09    8.31 <
   0   4  13    236.90    228.57   13.55 o
   2   4  13    313.05    267.33   13.55 o
   4   4  13     42.04     28.94    7.11 o
   6   4  13     16.22      1.03    6.94 <
   8   4  13    609.95    522.17   24.47 o
  10   4  13     10.23     -5.71   10.58 <
  12   4  13     72.31     42.03   14.99 <
  14   4  13     19.51     -2.17   15.39 <
  16   4  13     89.41    135.00   20.83 o
 -19   5  13    349.67    410.67   35.95 o
 -17   5  13    129.21    136.70   21.73 o
 -15   5  13   1409.81   1400.84   50.81 o
 -13   5  13   4474.45   4199.15   74.11 o
 -11   5  13    902.78   1119.19   33.78 o
  -9   5  13     24.45     34.02    7.78 o
  -7   5  13    311.01    322.04   15.69 o
  -5   5  13      8.03      3.27    7.64 <
  -3   5  13    265.31    327.68   16.82 o
  -1   5  13   1088.29   1022.78   28.31 o
   1   5  13    824.76    776.48   27.37 o
   3   5  13   1860.75   1947.05   39.46 o
   5   5  13   2934.42   3093.75   50.17 o
   7   5  13    612.34    646.99   26.64 o
   9   5  13   1735.68   1700.02   47.64 o
  11   5  13   1371.91   1484.66   47.74 o
  13   5  13   1129.03   1117.35   49.14 o
  15   5  13   1032.26   1172.47   52.71 o
 -18   6  13      0.92     18.63   18.76 <
 -16   6  13    122.66    157.20   24.47 o
 -14   6  13     79.52     96.58   22.33 o
 -12   6  13     56.55     87.50   21.26 o
 -10   6  13      2.43      3.54   10.55 <
  -8   6  13    164.46    141.48   12.02 o
  -6   6  13      9.20      6.38    7.54 <
  -4   6  13     87.24     44.50    9.08 o
  -2   6  13     18.42     38.22    9.25 o
   0   6  13    173.10    172.79   15.42 o
   2   6  13    142.26    104.86   12.52 o
   4   6  13    135.83    156.80   13.12 o
   6   6  13     59.19     65.53   10.65 o
   8   6  13    150.16     85.73   13.75 o
  10   6  13     15.86     -8.95   13.02 <
  12   6  13      8.54     27.81   13.25 <
  14   6  13      8.62     -3.10   14.76 <
 -15   7  13   1657.55   1733.73   71.34 o
 -13   7  13    979.54    858.54   49.81 o
 -11   7  13    782.64    902.60   49.61 o
  -9   7  13    417.49    430.60   23.40 o
  -7   7  13     40.80     49.77   10.01 o
  -5   7  13     42.93     29.41    8.61 o
  -3   7  13    110.63    101.55   12.85 o
  -1   7  13   1220.84   1221.61   37.05 o
   1   7  13    984.67    901.77   34.05 o
   3   7  13    869.82    944.53   35.39 o
   5   7  13    441.99    453.40   25.47 o
   7   7  13    911.80    980.32   42.30 o
   9   7  13    676.58    810.27   36.52 o
  11   7  13    497.77    585.20   32.21 o
  13   7  13    501.34    396.39   31.01 o
 -14   8  13     64.24    101.85   22.03 o
 -12   8  13    110.39     69.30   20.36 o
 -10   8  13     41.15     43.33   16.09 <
  -8   8  13      0.73    -14.05   15.06 <
  -6   8  13      6.82    -31.18   13.09 <
  -4   8  13      1.63     10.22   11.75 <
  -2   8  13     31.45     63.49   14.02 o
   0   8  13      1.84     56.38   16.02 o
   2   8  13     17.16     23.30   14.76 <
   4   8  13    161.02    136.37   19.30 o
   6   8  13      4.51     29.94   16.86 <
   8   8  13    122.70     91.30   17.63 o
  10   8  13      2.01     31.88   15.66 <
  -9   9  13    367.44    324.75   29.41 o
  -7   9  13      1.96     35.99   15.59 <
  -5   9  13     46.74     -2.87   13.55 <
  -3   9  13      8.98     10.85   12.75 <
  -1   9  13    341.81    358.63   26.44 o
   1   9  13    949.78    990.70   41.33 o
   3   9  13    156.53    228.24   21.83 o
   5   9  13     41.08     49.81   18.99 <
   7   9  13    381.03    440.75   33.65 o
 -22   0  14    100.49     69.04   30.88 <
 -20   0  14    425.10    368.78   48.17 o
 -18   0  14    769.19    613.51   60.49 o
 -16   0  14   4616.04   4422.28  144.35 o
 -14   0  14    893.98    707.25   42.16 o
 -12   0  14    497.73    388.01   31.51 o
 -10   0  14   1805.28   1676.45   59.69 o
  -8   0  14     34.17     28.41   12.12 <
  -6   0  14     73.76     32.18   10.98 <
  -4   0  14   7568.15   7572.48   77.01 o
  -2   0  14  15138.00  16040.60  112.87 o
   0   0  14  26627.40  26448.10  137.67 o
   2   0  14  16133.20  15799.60  128.09 o
   4   0  14   1972.50   1727.09   43.43 o
   6   0  14     51.70     72.94   11.08 o
   8   0  14    778.67    817.34   39.93 o
  10   0  14    335.96    236.42   22.97 o
  12   0  14   2307.67   2385.53   69.97 o
  14   0  14   2479.13   1897.48   81.79 o
  16   0  14   1184.67   1455.82   76.18 o
  18   0  14   2001.72   1757.30   87.33 o
 -21   1  14     21.37     -0.30   20.46 <
 -19   1  14      1.63     -5.44   19.83 <
 -17   1  14      0.38     -2.34   14.52 <
 -15   1  14     36.20      5.74   10.65 <
 -13   1  14      0.04      6.71    9.01 <
 -11   1  14     10.41      6.64    9.65 <
  -9   1  14    538.40    567.94   21.43 o
  -7   1  14    436.65    393.52   14.59 o
  -5   1  14      7.74     11.38    6.78 <
  -3   1  14   1427.12   1457.42   24.37 o
  -1   1  14    216.73    204.90   10.05 o
   1   1  14    821.04    795.44   18.83 o
   3   1  14    570.90    561.60   18.23 o
   5   1  14      0.36     -4.04    7.68 <
   7   1  14    269.88    273.37   15.09 o
   9   1  14     13.37      8.08    7.98 <
  11   1  14     89.98     59.55   11.35 o
  13   1  14     11.87      0.50   13.95 <
  15   1  14     29.00     14.29   14.89 <
  17   1  14     21.85     11.15   14.76 <
 -20   2  14     74.13     69.30   21.06 o
 -18   2  14    944.65    933.35   43.13 o
 -16   2  14   1265.77   1192.70   46.57 o
 -14   2  14   1261.93   1011.73   30.18 o
 -12   2  14    208.20    219.02   13.95 o
 -10   2  14    442.41    418.35   16.16 o
  -8   2  14   1318.43   1279.03   25.97 o
  -6   2  14    324.27    284.52   13.35 o
  -4   2  14   2646.76   2713.12   39.29 o
  -2   2  14   8248.75   8859.25   70.40 o
   0   2  14  12274.70  12190.50   77.11 o
   2   2  14   8126.72   8179.94   67.20 o
   4   2  14   1283.52   1188.16   30.48 o
   6   2  14     15.64      0.77    8.81 <
   8   2  14    321.85    436.95   20.10 o
  10   2  14    118.96    106.76   11.12 o
  12   2  14   1208.58   1308.84   41.56 o
  14   2  14   1448.04   1122.56   45.30 o
  16   2  14    905.50   1082.77   46.90 o
  18   2  14   1064.49    874.59   45.00 o
 -21   3  14      9.24    -11.82   22.57 <
 -19   3  14      4.05    -22.40   16.56 <
 -17   3  14     18.95    -11.18   15.46 <
 -15   3  14     34.78    -12.42   12.15 <
 -13   3  14    292.86    314.97   20.73 o
 -11   3  14   1629.38   1706.13   33.98 o
  -9   3  14    145.54    148.02   11.68 o
  -7   3  14     16.59     11.48    8.35 <
  -5   3  14    510.22    502.78   20.10 o
  -3   3  14    422.13    475.34   19.73 o
  -1   3  14    903.95    883.54   24.87 o
   1   3  14     14.37      9.71    8.48 <
   3   3  14     99.31    102.49    9.78 o
   5   3  14    542.07    482.25   18.86 o
   7   3  14   1355.74   1361.92   34.55 o
   9   3  14     10.95     13.19    8.88 <
  11   3  14    104.40     75.61   14.22 o
  13   3  14      3.74    -11.75   13.35 <
  15   3  14     82.91     30.04   14.99 <
  17   3  14     34.26     -5.64   15.06 <
 -20   4  14     26.77      6.08   19.33 <
 -18   4  14    923.26   1014.64   41.96 o
 -16   4  14    747.59    746.21   35.35 o
 -14   4  14   1742.67   1497.58   47.80 o
 -12   4  14   2899.39   3351.63   65.03 o
 -10   4  14     23.26     46.20    9.51 o
  -8   4  14     16.91     10.25    7.78 <
  -6   4  14   1257.58   1198.21   28.78 o
  -4   4  14   4244.91   4052.26   54.45 o
  -2   4  14   5866.88   5912.99   66.10 o
   0   4  14   6433.30   6268.55   65.46 o
   2   4  14   6317.90   6504.03   71.11 o
   4   4  14   2113.07   2046.16   36.85 o
   6   4  14   1378.31   1630.21   41.76 o
   8   4  14    412.48    496.27   22.67 o
  10   4  14    460.42    518.00   28.91 o
  12   4  14    762.91    816.94   42.23 o
  14   4  14   1109.51   1124.43   51.08 o
  16   4  14    564.03    588.20   35.82 o
 -19   5  14     27.32     66.90   21.20 o
 -17   5  14      6.27      8.88   16.42 <
 -15   5  14     17.58     14.12   13.29 <
 -13   5  14    471.56    548.61   32.85 o
 -11   5  14   1839.07   2001.30   51.41 o
  -9   5  14     43.92     42.10    8.71 o
  -7   5  14      1.01     -8.28    8.05 <
  -5   5  14     21.47     26.37    9.15 <
  -3   5  14    259.86    256.35   15.26 o
  -1   5  14   1023.83    994.54   28.81 o
   1   5  14    241.38    209.38   15.92 o
   3   5  14     34.01     28.88   10.48 <
   5   5  14    278.91    233.08   16.32 o
   7   5  14    186.52    147.05   16.66 o
   9   5  14      0.04    -18.29   13.75 <
  11   5  14      2.19     12.32   12.55 <
  13   5  14      5.76    -15.12   15.36 <
  15   5  14     13.56      8.78   16.56 <
 -16   6  14    356.92    393.21   36.15 o
 -14   6  14    905.19    834.57   48.54 o
 -12   6  14    742.55    811.23   40.39 o
 -10   6  14     50.43     17.16   11.32 <
  -8   6  14     23.17     32.08   10.28 o
  -6   6  14     88.97    105.09   10.32 o
  -4   6  14    671.58    597.72   22.70 o
  -2   6  14   1393.28   1370.53   33.48 o
   0   6  14   2142.04   2134.23   47.07 o
   2   6  14   1484.77   1480.66   43.30 o
   4   6  14    528.56    486.35   25.77 o
   6   6  14    781.96    846.02   32.08 o
   8   6  14    354.47    363.84   25.84 o
  10   6  14     20.13     27.04   14.02 <
  12   6  14    522.24    528.35   40.19 o
  14   6  14    449.05    487.22   34.25 o
 -15   7  14     95.48    137.44   25.84 o
 -13   7  14      2.38      5.14   16.79 <
 -11   7  14     26.25     -9.28   15.52 <
  -9   7  14      2.79     -3.87   15.12 <
  -7   7  14     22.59      4.87   11.52 <
  -5   7  14     57.70     31.25   11.78 <
  -3   7  14    225.76    211.38   17.63 o
  -1   7  14     14.70      8.85   10.65 <
   1   7  14     10.74     12.28   11.32 <
   3   7  14    123.04    127.62   15.66 o
   5   7  14     53.11     57.35   11.58 o
   7   7  14     81.65     89.80   15.72 o
   9   7  14    140.21    175.63   19.70 o
  11   7  14     13.86     72.54   17.46 o
 -12   8  14    134.05    127.22   21.16 o
 -10   8  14    204.82    188.11   23.90 o
  -8   8  14    337.15    414.75   31.98 o
  -6   8  14     81.77     51.91   15.69 o
  -4   8  14    172.18    170.49   20.06 o
  -2   8  14    993.91   1012.33   41.43 o
   0   8  14   1703.05   1720.25   52.64 o
   2   8  14   1506.02   1624.70   56.05 o
   4   8  14    159.26    155.50   20.46 o
   6   8  14    431.60    366.31   33.25 o
   8   8  14    293.73    278.65   27.34 o
  -7   9  14     14.24      9.98   15.42 <
  -5   9  14     51.01     30.81   13.72 <
  -3   9  14     19.75     38.09   12.55 o
  -1   9  14      0.11     55.18   16.99 o
   1   9  14      0.21     30.34   14.39 <
   3   9  14    211.66    156.33   24.50 o
   5   9  14     29.33      5.07   16.22 <
 -21   1  15     29.50     40.43   21.10 <
 -19   1  15    256.45    351.82   35.09 o
 -17   1  15    299.50    276.68   29.91 o
 -15   1  15   3034.63   3073.38   62.73 o
 -13   1  15   1002.46   1187.22   31.45 o
 -11   1  15   1008.54   1014.20   29.28 o
  -9   1  15   5422.57   6010.53   68.00 o
  -7   1  15   1129.66   1331.34   29.48 o
  -5   1  15     14.05     16.56    7.11 <
  -3   1  15   7057.50   7241.79   55.88 o
  -1   1  15   2067.13   1998.83   32.61 o
   1   1  15   5405.40   5751.38   57.72 o
   3   1  15     10.13      9.05    7.18 <
   5   1  15     71.75     30.34    8.11 o
   7   1  15   2328.68   2352.01   42.36 o
   9   1  15   2026.26   1638.96   40.79 o
  11   1  15   2346.01   2617.47   52.68 o
  13   1  15   1710.44   1492.68   51.88 o
  15   1  15    609.91    833.23   41.09 o
  17   1  15    681.04    627.13   37.79 o
 -20   2  15      0.71    -10.88   21.53 <
 -18   2  15     13.16     30.58   17.96 <
 -16   2  15    163.94    189.55   21.33 o
 -14   2  15    183.69    152.59   16.09 o
 -12   2  15     22.00    -14.59    9.51 <
 -10   2  15    411.67    443.22   19.26 o
  -8   2  15   1809.78   1785.78   30.58 o
  -6   2  15    494.42    605.50   19.66 o
  -4   2  15     47.52     43.63    8.28 o
  -2   2  15     61.02     62.06    8.98 o
   0   2  15     69.38     68.37    9.68 o
   2   2  15     68.64     63.56   10.35 o
   4   2  15    105.18     50.94   12.18 o
   6   2  15    735.83    654.77   26.21 o
   8   2  15      0.08     -6.88    9.71 <
  10   2  15    121.42     74.68   11.72 o
  12   2  15     16.46     11.35   14.76 <
  14   2  15      3.86    -18.23   14.49 <
  16   2  15      0.23      9.08   13.99 <
 -19   3  15     26.29      9.01   16.96 <
 -17   3  15    581.74    648.73   33.85 o
 -15   3  15   1115.38   1052.56   41.19 o
 -13   3  15   1785.15   1966.64   53.78 o
 -11   3  15    831.82    853.13   25.07 o
  -9   3  15   4912.01   4907.76   55.62 o
  -7   3  15     45.64     61.52   10.18 o
  -5   3  15   3807.03   3905.71   55.62 o
  -3   3  15   3187.58   3212.45   54.41 o
  -1   3  15   2383.76   2312.09   43.50 o
   1   3  15    317.53    310.79   17.09 o
   3   3  15   1781.64   1676.55   36.49 o
   5   3  15     49.36     13.35    9.61 <
   7   3  15   1729.80   1770.12   43.66 o
   9   3  15   1394.91   1319.89   43.83 o
  11   3  15   1730.37   1717.04   59.15 o
  13   3  15   1050.12   1047.48   44.47 o
  15   3  15    754.94    932.45   44.03 o
 -18   4  15      0.51      1.30   15.39 <
 -16   4  15     31.61     31.35   14.72 <
 -14   4  15      0.02      7.78   13.55 <
 -12   4  15     11.61    -18.46   14.65 <
 -10   4  15     31.37     30.28    9.01 o
  -8   4  15    521.79    478.34   19.86 o
  -6   4  15    351.31    335.43   16.76 o
  -4   4  15      0.56      6.44    8.15 <
  -2   4  15     76.19     61.92   10.01 o
   0   4  15     34.39     40.23   10.72 o
   2   4  15    157.16    185.34   13.89 o
   4   4  15      0.84     17.73   10.11 <
   6   4  15    104.78    119.24   14.35 o
   8   4  15      0.28    -10.65   11.68 <
  10   4  15     33.41     20.50   14.02 <
  12   4  15      8.89    -30.45   16.79 <
  14   4  15      0.19      2.00   15.09 <
 -17   5  15     99.53    115.84   22.03 o
 -15   5  15   1233.56   1289.61   59.76 o
 -13   5  15    156.01    238.99   23.27 o
 -11   5  15   2252.35   2293.93   56.88 o
  -9   5  15    339.80    352.55   19.16 o
  -7   5  15   1096.59   1206.05   31.41 o
  -5   5  15   1919.95   2057.75   43.03 o
  -3   5  15   3527.06   3520.44   54.51 o
  -1   5  15    102.61    119.98   13.49 o
   1   5  15    311.88    279.65   18.33 o
   3   5  15    356.04    299.14   21.16 o
   5   5  15    760.08    850.83   31.28 o
   7   5  15    426.09    471.57   30.51 o
   9   5  15   1075.84   1034.06   44.53 o
  11   5  15    553.42    537.96   31.35 o
  13   5  15   1024.80   1223.18   53.68 o
 -16   6  15     45.57     81.42   22.40 o
 -14   6  15    111.36    139.81   24.24 o
 -12   6  15     62.77     47.24   16.26 <
 -10   6  15     34.97     32.41   13.85 <
  -8   6  15     25.92      6.21   10.85 <
  -6   6  15    157.59    154.36   14.19 o
  -4   6  15     46.24     56.38   10.25 o
  -2   6  15    185.23    174.26   15.66 o
   0   6  15      7.86     24.00   11.02 <
   2   6  15    135.08    110.00   15.16 o
   4   6  15     58.94     56.05   12.45 o
   6   6  15      0.34     -6.94   12.08 <
   8   6  15     72.01     35.22   11.82 <
  10   6  15    232.34    255.58   24.34 o
  12   6  15     69.41     53.35   18.13 <
 -13   7  15    129.43    120.54   27.94 o
 -11   7  15    621.50    636.11   39.06 o
  -9   7  15    472.29    505.48   34.92 o
  -7   7  15    632.13    687.89   33.78 o
  -5   7  15   1356.35   1404.98   53.55 o
  -3   7  15    437.30    453.84   25.17 o
  -1   7  15    401.16    441.15   24.40 o
   1   7  15     91.12    108.26   15.09 o
   3   7  15    103.77     77.21   14.05 o
   5   7  15    585.69    602.02   35.19 o
   7   7  15    433.27    360.37   26.44 o
   9   7  15    428.27    506.82   31.75 o
 -10   8  15      8.28     20.43   15.29 <
  -8   8  15     12.87     -3.04   17.49 <
  -6   8  15     26.21     18.29   11.65 <
  -4   8  15      0.47     10.42   12.95 <
  -2   8  15      2.69    -21.36   13.29 <
   0   8  15      1.79     33.85   13.95 <
   2   8  15     71.89     77.08   17.03 o
   4   8  15     62.50     61.72   20.06 o
   6   8  15     41.68     15.39   16.86 <
  -5   9  15    260.10    187.98   24.60 o
  -3   9  15     35.80     66.97   14.89 o
  -1   9  15    164.05    116.47   17.23 o
   1   9  15     57.67    107.09   17.23 o
 -20   0  16    101.79    174.12   37.29 o
 -18   0  16    438.89    654.54   64.93 o
 -16   0  16   1876.38   1659.12   93.71 o
 -14   0  16   2801.80   2860.00   87.76 o
 -12   0  16   4603.92   4805.01   90.57 o
 -10   0  16    829.28    749.31   36.59 o
  -8   0  16     88.00     40.56   13.32 o
  -6   0  16   3407.28   2979.24   69.50 o
  -4   0  16   4118.69   4619.24   65.03 o
  -2   0  16   3664.14   3603.47   62.39 o
   0   0  16  10646.90  10996.40  124.52 o
   2   0  16   5299.07   5170.49   87.40 o
   4   0  16   2907.50   2745.96   64.70 o
   6   0  16   9035.83   8666.96  152.09 o
   8   0  16   1559.54   1644.83   58.15 o
  10   0  16   2365.50   2963.95   97.91 o
  12   0  16    719.14    687.35   50.54 o
  14   0  16    292.14    430.77   43.06 o
  16   0  16    226.50    211.31   34.38 o
 -19   1  16     74.28     53.65   20.93 <
 -17   1  16      4.49    -16.02   17.43 <
 -15   1  16     43.63     93.67   18.66 o
 -13   1  16    228.84    307.05   20.13 o
 -11   1  16    561.76    553.99   22.97 o
  -9   1  16      0.39    -20.43    9.31 <
  -7   1  16    108.49    117.37   10.88 o
  -5   1  16    418.42    356.49   16.42 o
  -3   1  16   1063.81    987.43   22.53 o
  -1   1  16    681.97    709.78   21.73 o
   1   1  16    247.04    251.74   14.45 o
   3   1  16     19.02      2.94    8.81 <
   5   1  16    629.69    580.26   24.97 o
   7   1  16      0.10    -16.49   12.05 <
   9   1  16     70.58     53.78   11.88 o
  11   1  16      2.86     -8.61   12.49 <
  13   1  16      1.70      8.58   12.52 <
  15   1  16      1.98      2.14   13.89 <
 -20   2  16     97.87    114.84   24.70 o
 -18   2  16    159.88    211.51   28.94 o
 -16   2  16   1103.74    986.69   44.33 o
 -14   2  16   1721.56   1741.64   56.58 o
 -12   2  16   2702.57   2642.48   50.17 o
 -10   2  16    175.44    202.87   14.65 o
  -8   2  16    240.15    199.23   12.28 o
  -6   2  16     25.06     22.30    8.75 <
  -4   2  16    495.69    483.55   20.96 o
  -2   2  16    209.47    165.48   12.22 o
   0   2  16   5586.14   5995.37   65.76 o
   2   2  16   1125.12   1135.61   32.41 o
   4   2  16   4235.50   4139.99   69.97 o
   6   2  16   3143.94   2945.29   56.65 o
   8   2  16   1868.08   1856.15   48.04 o
  10   2  16   1225.42   1589.85   52.08 o
  12   2  16    677.11    624.29   34.42 o
  14   2  16    103.54    170.62   21.43 o
  16   2  16    298.95    195.92   22.93 o
 -19   3  16    111.21     29.58   17.59 <
 -17   3  16     15.71      0.27   15.82 <
 -15   3  16      1.21    -11.38   14.62 <
 -13   3  16     37.69     37.29   12.92 <
 -11   3  16    180.30    167.68   15.89 o
  -9   3  16    647.79    709.55   21.87 o
  -7   3  16   2236.95   2239.38   42.40 o
  -5   3  16     34.53      5.14    9.35 <
  -3   3  16    523.37    468.73   22.93 o
  -1   3  16    675.09    673.53   25.47 o
   1   3  16    257.01    241.56   16.42 o
   3   3  16     52.89     29.08    8.68 o
   5   3  16    850.24    927.57   32.31 o
   7   3  16      8.55    -35.82   16.02 <
   9   3  16    231.71    222.13   23.30 o
  11   3  16      1.05    -11.55   13.65 <
  13   3  16      0.57     -9.98   14.05 <
  15   3  16      6.69     -8.25   15.92 <
 -18   4  16    121.42     78.85   21.20 o
 -16   4  16    689.03    681.28   35.45 o
 -14   4  16   1691.21   1724.32   57.55 o
 -12   4  16   1549.01   1434.82   51.68 o
 -10   4  16    805.59    834.84   29.51 o
  -8   4  16    640.80    627.23   23.67 o
  -6   4  16     32.18     68.77   12.02 o
  -4   4  16   1051.39   1035.03   33.55 o
  -2   4  16    569.25    533.46   26.47 o
   0   4  16    456.20    507.42   26.27 o
   2   4  16   2052.59   2155.82   48.97 o
   4   4  16   3659.29   3697.61   61.82 o
   6   4  16   2890.39   2849.42   64.23 o
   8   4  16   1223.88   1242.47   43.93 o
  10   4  16   1594.18   1715.11   60.56 o
  12   4  16    620.98    706.95   41.43 o
  14   4  16    151.82    191.15   22.83 o
 -17   5  16      8.37     21.33   18.26 <
 -15   5  16     12.74    -16.59   17.73 <
 -13   5  16      5.05      7.14   12.22 <
 -11   5  16     54.90     39.42   12.45 o
  -9   5  16    135.93    107.43   14.32 o
  -7   5  16    313.13    260.08   16.26 o
  -5   5  16      1.27     25.94   10.18 <
  -3   5  16     48.94     61.59   11.05 o
  -1   5  16    227.59    188.28   16.52 o
   1   5  16    455.90    417.85   22.73 o
   3   5  16    202.76    180.10   16.56 o
   5   5  16     11.14     -3.00   12.18 <
   7   5  16     18.46    -26.67   14.45 <
   9   5  16     11.25     13.49   13.32 <
  11   5  16     59.17     53.28   16.93 o
  13   5  16     19.90     47.00   18.69 <
 -14   6  16    826.59    984.49   55.15 o
 -12   6  16    167.05    140.44   19.40 o
 -10   6  16    486.64    500.34   30.11 o
  -8   6  16     31.35     36.62   11.35 o
  -6   6  16     92.06     87.13   12.12 o
  -4   6  16    556.96    559.29   27.37 o
  -2   6  16     67.34     66.63   13.12 o
   0   6  16     12.57     11.15   12.32 <
   2   6  16    613.50    608.17   30.08 o
   4   6  16    971.32   1054.29   41.69 o
   6   6  16   1520.97   1590.05   51.71 o
   8   6  16    209.11    221.56   23.43 o
  10   6  16    676.10    609.77   37.42 o
 -13   7  16     71.20    123.22   21.47 o
 -11   7  16     88.69    112.13   18.79 o
  -9   7  16     44.96     54.81   15.79 o
  -7   7  16     20.49     -4.64   14.42 <
  -5   7  16      5.33     -3.64   13.45 <
  -3   7  16      4.89     44.23   14.25 o
  -1   7  16     59.27     71.11   14.79 o
   1   7  16    395.50    316.74   26.54 o
   3   7  16      1.69    -26.27   16.99 <
   5   7  16      9.91      3.51   15.79 <
   7   7  16     20.11     41.26   16.16 <
   9   7  16    113.52     74.04   17.99 o
  -8   8  16    217.29    224.87   25.54 o
  -6   8  16    139.17    102.89   18.36 o
  -4   8  16    463.33    506.22   31.15 o
  -2   8  16     49.57     72.71   15.86 o
   0   8  16    360.62    376.92   27.21 o
   2   8  16    160.81    197.09   26.84 o
   4   8  16    781.32    711.39   46.50 o
 -19   1  17    266.73    245.13   32.21 o
 -17   1  17    772.27    864.75   51.18 o
 -15   1  17    902.36    779.45   47.40 o
 -13   1  17    296.75    227.04   20.43 o
 -11   1  17    685.92    865.18   31.08 o
  -9   1  17    235.03    175.96   13.49 o
  -7   1  17   1227.49   1238.60   32.38 o
  -5   1  17   5393.80   5960.26   68.53 o
  -3   1  17    870.26    943.63   26.17 o
  -1   1  17   1876.10   1947.58   35.79 o
   1   1  17   6320.01   5845.19   62.16 o
   3   1  17     52.80     87.86   10.78 o
   5   1  17   2437.95   2720.66   61.42 o
   7   1  17   2002.61   2085.79   56.22 o
   9   1  17    837.01   1085.94   43.03 o
  11   1  17    939.35    730.35   37.46 o
  13   1  17    302.31    309.52   26.71 o
  15   1  17    252.62    110.66   18.99 o
 -18   2  17     93.91    110.56   25.17 o
 -16   2  17     15.36     21.63   14.82 <
 -14   2  17    109.68     87.63   17.53 o
 -12   2  17     55.13     20.53   12.15 <
 -10   2  17    111.64     42.10    9.91 o
  -8   2  17      5.71     -2.97    8.11 <
  -6   2  17      0.12     11.92   10.11 <
  -4   2  17    608.01    540.97   24.57 o
  -2   2  17   1381.31   1279.13   35.22 o
   0   2  17    404.57    408.07   19.16 o
   2   2  17     86.11     63.79   10.98 o
   4   2  17    878.03    883.64   31.55 o
   6   2  17    111.09     98.01   15.72 o
   8   2  17    148.46     83.12   14.39 o
  10   2  17      1.58      3.97   13.72 <
  12   2  17     14.98     21.67   14.02 <
  14   2  17      8.21     -6.94   13.62 <
 -17   3  17    578.74    522.97   41.06 o
 -15   3  17    424.41    473.33   30.51 o
 -13   3  17    429.51    423.63   27.44 o
 -11   3  17    241.13    290.66   18.69 o
  -9   3  17    639.07    706.18   25.54 o
  -7   3  17    877.81    897.20   28.44 o
  -5   3  17   2906.69   2847.92   55.15 o
  -3   3  17   1385.30   1564.72   44.93 o
  -1   3  17   1956.02   1931.99   46.37 o
   1   3  17   2447.43   2382.46   49.91 o
   3   3  17   1113.01   1322.99   34.99 o
   5   3  17   1306.25   1347.06   49.17 o
   7   3  17   1099.36   1167.70   48.10 o
   9   3  17    882.20   1048.08   43.20 o
  11   3  17    525.18    508.08   32.11 o
  13   3  17    264.95    263.69   25.34 o
 -16   4  17     25.37     14.45   16.09 <
 -14   4  17    308.45    307.92   27.54 o
 -12   4  17    223.43    183.30   19.76 o
 -10   4  17     48.04     63.33   12.89 o
  -8   4  17    501.46    443.52   23.20 o
  -6   4  17    150.18    168.88   15.39 o
  -4   4  17     18.43    -15.16   12.92 <
  -2   4  17      5.19      2.60   11.75 <
   0   4  17     11.99     12.95   10.98 <
   2   4  17    289.23    258.72   19.13 o
   4   4  17   1621.23   1475.45   51.94 o
   6   4  17    104.50    104.46   15.72 o
   8   4  17     14.76      4.87   14.32 <
  10   4  17     49.37      9.35   14.76 <
  12   4  17      2.98    -17.19   17.16 <
 -15   5  17    145.85    223.06   28.41 o
 -13   5  17    214.93    197.09   22.90 o
 -11   5  17    384.62    450.57   26.91 o
  -9   5  17     37.86     51.74   12.55 o
  -7   5  17   1164.73   1095.32   34.68 o
  -5   5  17    946.34    891.62   33.78 o
  -3   5  17   1455.42   1657.05   48.47 o
  -1   5  17   1234.10   1303.53   42.76 o
   1   5  17    648.68    691.29   32.11 o
   3   5  17   1649.24   1847.13   54.31 o
   5   5  17    375.07    369.85   28.61 o
   7   5  17    393.75    463.02   31.45 o
   9   5  17    539.00    554.45   35.15 o
  11   5  17    326.06    387.47   36.45 o
 -14   6  17     12.33     28.68   19.13 <
 -12   6  17     28.71     16.69   14.69 <
 -10   6  17      5.28    -21.20   14.42 <
  -8   6  17     41.25     29.51   14.79 <
  -6   6  17    136.95    152.39   15.39 o
  -4   6  17      2.17      2.24   11.42 <
  -2   6  17      5.14     -8.75   11.58 <
   0   6  17      0.14     -8.35   11.45 <
   2   6  17     47.38     15.19   13.29 <
   4   6  17     43.86     50.07   14.65 o
   6   6  17      5.68     34.35   14.32 <
   8   6  17      0.05    -13.79   15.49 <
 -11   7  17    170.82    234.71   27.34 o
  -9   7  17     24.58     10.11   16.32 <
  -7   7  17    458.87    358.26   30.65 o
  -5   7  17    726.19    769.10   42.56 o
  -3   7  17    747.52    721.27   36.25 o
  -1   7  17    913.47    968.83   41.29 o
   1   7  17    331.21    396.05   35.42 o
   3   7  17    646.59    605.80   42.20 o
   5   7  17    221.84    214.52   24.47 o
   7   7  17    102.40    131.76   20.96 o
  -6   8  17     31.37     35.99   17.33 <
  -4   8  17     82.35     83.76   17.26 o
  -2   8  17      2.78     22.97   13.85 <
   0   8  17     78.96     99.38   18.86 o
   2   8  17     24.77     25.00   18.89 <
 -18   0  18    926.07    959.05   78.52 o
 -16   0  18    236.50    540.17   58.69 o
 -14   0  18    476.11    544.24   43.06 o
 -12   0  18   1185.20   1106.47   56.95 o
 -10   0  18   2559.80   2821.74   77.38 o
  -8   0  18   2952.93   3159.64   80.42 o
  -6   0  18   4367.34   4294.86  104.56 o
  -4   0  18   1798.44   1708.83   51.44 o
  -2   0  18   1786.22   1734.80   46.27 o
   0   0  18   3867.68   3740.80   77.95 o
   2   0  18     22.94     53.05   14.86 o
   4   0  18   4020.52   4044.99  106.56 o
   6   0  18   2311.97   2011.98   78.58 o
   8   0  18   4060.54   4203.62  117.91 o
  10   0  18   2479.23   2526.37   95.37 o
  12   0  18    368.27    464.95   44.57 o
  14   0  18    342.09    319.94   39.22 o
 -17   1  18      7.87     25.97   18.93 <
 -15   1  18      1.59     33.52   17.86 <
 -13   1  18      0.09     -2.24   15.46 <
 -11   1  18     54.74     41.09   11.42 o
  -9   1  18     35.87      7.81   10.05 <
  -7   1  18     27.96     43.23   10.32 o
  -5   1  18      0.80     -6.38   10.42 <
  -3   1  18    249.14    181.47   15.76 o
  -1   1  18    237.37    263.02   14.82 o
   1   1  18    170.24    200.96   15.49 o
   3   1  18     33.34     35.02   12.75 <
   5   1  18     43.85     26.04   13.25 <
   7   1  18     23.82      2.14   12.59 <
   9   1  18     25.74     20.06   12.59 <
  11   1  18     27.39    -16.02   13.82 <
  13   1  18      7.82      9.98   15.19 <
 -18   2  18    376.84    392.61   38.06 o
 -16   2  18    264.45    462.75   38.62 o
 -14   2  18    115.26    146.98   20.76 o
 -12   2  18    922.61    862.11   37.82 o
 -10   2  18    856.61    893.92   32.11 o
  -8   2  18   3424.21   3713.00   57.52 o
  -6   2  18   1006.26    972.04   32.05 o
  -4   2  18   1838.79   1804.00   42.33 o
  -2   2  18    179.20    185.17   15.19 o
   0   2  18    646.89    597.82   21.50 o
   2   2  18    166.27    105.99   12.05 o
   4   2  18   2431.56   2457.37   59.45 o
   6   2  18   1131.11   1068.88   41.53 o
   8   2  18   3402.22   3170.99   73.41 o
  10   2  18   1471.57   1359.51   50.64 o
  12   2  18    287.45    353.76   28.64 o
 -17   3  18      3.99     21.36   21.67 <
 -15   3  18     63.43     81.02   17.83 o
 -13   3  18     28.30     67.97   13.69 o
 -11   3  18     36.92     31.88   11.78 <
  -9   3  18    170.48    124.28   14.35 o
  -7   3  18     67.81     81.15   12.45 o
  -5   3  18      6.62      5.27   12.95 <
  -3   3  18    670.34    502.44   25.70 o
  -1   3  18     76.75    112.83   14.92 o
   1   3  18     30.23     24.07   11.75 <
   3   3  18    486.50    485.05   31.35 o
   5   3  18    297.45    250.84   24.64 o
   7   3  18      8.12     15.09   14.72 <
   9   3  18      0.21    -12.05   13.72 <
  11   3  18      7.82     17.53   15.12 <
 -16   4  18    301.52    414.65   37.15 o
 -14   4  18    356.20    425.76   28.81 o
 -12   4  18    517.66    561.16   29.28 o
 -10   4  18   1465.30   1378.07   44.13 o
  -8   4  18   1929.93   1954.59   46.74 o
  -6   4  18   1724.99   1786.98   47.90 o
  -4   4  18    781.09    716.39   32.55 o
  -2   4  18    649.16    829.16   34.48 o
   0   4  18    371.34    345.01   22.00 o
   2   4  18    121.30    169.58   17.39 o
   4   4  18    752.56    821.08   40.43 o
   6   4  18   1188.11   1085.67   53.71 o
   8   4  18   2257.79   2155.86   68.33 o
  10   4  18   1240.19   1305.07   55.68 o
 -13   5  18      0.05    -32.65   17.03 <
 -11   5  18      3.89     14.52   13.82 <
  -9   5  18     28.56      5.37   11.52 <
  -7   5  18    125.71    138.57   15.89 o
  -5   5  18    236.39    350.55   23.00 o
  -3   5  18    359.58    329.35   23.70 o
  -1   5  18      0.04      3.00   12.15 <
   1   5  18      5.82     -5.74   11.78 <
   3   5  18     21.39     28.98   13.95 <
   5   5  18      4.41     -8.05   14.99 <
   7   5  18     99.41    181.17   23.43 o
   9   5  18     11.91     54.58   20.20 <
 -12   6  18    165.46    244.46   26.14 o
 -10   6  18    440.67    392.85   32.28 o
  -8   6  18    367.06    400.02   28.24 o
  -6   6  18    738.75    808.10   37.96 o
  -4   6  18    113.99    182.50   18.56 o
  -2   6  18    141.53    175.76   17.86 o
   0   6  18    225.28    233.95   21.26 o
   2   6  18    165.34    160.77   19.23 o
   4   6  18     60.00     65.36   15.46 o
   6   6  18    496.52    401.96   33.92 o
  -9   7  18      0.66     -1.60   17.96 <
  -7   7  18     48.80     79.32   18.96 o
  -5   7  18    140.37    185.64   24.07 o
  -3   7  18     29.68     23.47   13.32 <
  -1   7  18      0.03     44.67   14.59 o
   1   7  18      5.68      4.04   16.96 <
   3   7  18     15.92     37.15   17.86 <
 -17   1  19    296.50    262.52   32.15 o
 -15   1  19    207.93    224.30   29.34 o
 -13   1  19    522.50    525.41   28.54 o
 -11   1  19    500.66    426.90   23.87 o
  -9   1  19    609.00    610.84   27.24 o
  -7   1  19    692.69    716.13   28.71 o
  -5   1  19   1571.39   1444.71   44.53 o
  -3   1  19   1657.00   1755.16   46.87 o
  -1   1  19    151.53    146.88   13.85 o
   1   1  19    150.53     97.58   14.15 o
   3   1  19   3659.32   3321.58   69.40 o
   5   1  19   4532.75   4204.06   80.75 o
   7   1  19   1756.90   2056.34   59.19 o
   9   1  19   1679.14   1708.63   56.42 o
  11   1  19   1047.00   1144.76   48.34 o
 -16   2  19     59.15     80.82   21.36 o
 -14   2  19     74.45     59.79   16.22 o
 -12   2  19      5.50    -10.55   11.98 <
 -10   2  19      4.00     -0.67   10.95 <
  -8   2  19      0.09    -12.75   12.22 <
  -6   2  19      0.14     10.98   10.68 <
  -4   2  19     92.58     92.50   14.19 o
  -2   2  19    405.27    347.35   22.77 o
   0   2  19     16.15     -5.04    9.51 <
   2   2  19      3.12    -25.40   12.42 <
   4   2  19    253.07    259.02   21.87 o
   6   2  19     14.56    -11.02   12.72 <
   8   2  19    267.80    168.08   20.13 o
  10   2  19      0.29     -5.98   13.92 <
 -15   3  19    270.52    224.40   29.18 o
 -13   3  19    325.34    356.26   24.70 o
 -11   3  19    339.82    345.51   24.30 o
  -9   3  19    683.45    647.12   28.48 o
  -7   3  19    668.14    693.36   29.11 o
  -5   3  19    411.86    428.00   24.37 o
  -3   3  19    504.98    532.59   28.78 o
  -1   3  19    344.15    355.36   25.77 o
   1   3  19    522.25    559.53   32.25 o
   3   3  19    708.70    677.14   37.02 o
   5   3  19   2136.04   2050.50   58.15 o
   7   3  19   2210.56   2466.98   66.06 o
   9   3  19   1327.35   1382.41   51.84 o
  11   3  19    403.22    491.39   33.45 o
 -14   4  19     40.43     33.85   13.99 <
 -12   4  19     15.72     -4.64   12.65 <
 -10   4  19     15.91      6.84   12.28 <
  -8   4  19      2.84     19.93   12.59 <
  -6   4  19      0.35     20.30   12.79 <
  -4   4  19      0.13      9.01   12.35 <
  -2   4  19    145.10     95.81   14.35 o
   0   4  19      9.81      9.81   12.12 <
   2   4  19      7.03     17.99   15.79 <
   4   4  19    235.72    227.50   28.14 o
   6   4  19      6.75     45.67   18.33 <
   8   4  19    307.24    234.21   24.90 o
 -11   5  19    212.95    265.26   25.14 o
  -9   5  19    538.40    440.08   27.21 o
  -7   5  19    264.49    224.23   19.96 o
  -5   5  19     91.05    149.85   16.62 o
  -3   5  19     23.94     33.62   13.55 <
  -1   5  19    553.16    597.59   31.78 o
   1   5  19    827.86    899.33   40.29 o
   3   5  19    460.19    511.76   33.48 o
   5   5  19    348.96    443.56   32.72 o
   7   5  19   2045.30   2051.20   67.73 o
 -10   6  19     19.96     53.48   19.93 <
  -8   6  19     10.73      6.68   17.59 <
  -6   6  19    141.95    133.40   20.70 o
  -4   6  19      0.17     -7.78   13.12 <
  -2   6  19     50.23     23.67   12.82 <
   0   6  19     17.82     38.02   15.52 <
   2   6  19     46.43    127.99   18.79 o
   4   6  19      8.87      8.45   14.02 <
  -3   7  19    127.01     93.94   19.96 o
  -1   7  19     81.14     59.96   18.89 o
 -14   0  20    178.48    225.37   32.95 o
 -12   0  20     51.16    122.61   23.40 o
 -10   0  20    794.25    867.22   46.47 o
  -8   0  20   1485.60   1433.39   58.32 o
  -6   0  20   3315.49   3616.72  102.72 o
  -4   0  20   3343.28   3262.63   95.74 o
  -2   0  20   1849.19   1815.59   92.74 o
   0   0  20     62.74     98.98   20.86 o
   2   0  20    861.39   1045.68   56.25 o
   4   0  20    768.14    843.98   53.31 o
   6   0  20    693.85    838.11   55.05 o
   8   0  20    784.46    720.67   53.95 o
  10   0  20    324.26    246.93   39.86 o
 -15   1  20     12.33     15.89   16.16 <
 -13   1  20      0.08    -10.72   14.45 <
 -11   1  20      0.61     -7.98   12.55 <
  -9   1  20      0.04      7.44   11.38 <
  -7   1  20      0.03     -1.90   12.42 <
  -5   1  20      0.09    -15.82   14.35 <
  -3   1  20    131.56    104.89   16.72 o
  -1   1  20     23.60     15.86    9.85 <
   1   1  20      0.47     -0.70   10.88 <
   3   1  20      2.57      8.31   11.95 <
   5   1  20     95.75     88.73   15.89 o
   7   1  20      1.03      8.35   13.19 <
   9   1  20     16.00      5.14   13.99 <
 -14   2  20     23.62     15.22   16.59 <
 -12   2  20     44.88    108.13   16.62 o
 -10   2  20    252.11    249.44   21.80 o
  -8   2  20   1422.46   1469.51   44.83 o
  -6   2  20   1663.75   1711.03   51.74 o
  -4   2  20   1558.67   1667.80   54.11 o
  -2   2  20    996.12    994.71   37.56 o
   0   2  20    214.49    247.30   20.46 o
   2   2  20    566.78    651.16   32.65 o
   4   2  20     76.56     72.61   14.52 o
   6   2  20    809.11    914.22   41.19 o
   8   2  20    719.47    692.16   37.15 o
  10   2  20    378.84    338.73   27.67 o
 -13   3  20     12.15    -28.24   15.86 <
 -11   3  20      0.35     -5.44   14.12 <
  -9   3  20      2.34     25.60   14.69 <
  -7   3  20      0.60     11.25   12.18 <
  -5   3  20     14.46     50.57   14.86 o
  -3   3  20    709.12    811.97   39.46 o
  -1   3  20      5.47     19.50   13.39 <
   1   3  20      4.03      9.08   14.99 <
   3   3  20     87.65     70.04   14.86 o
   5   3  20    156.62    183.44   20.26 o
   7   3  20     34.86     17.79   13.19 <
   9   3  20     47.98     39.69   15.72 <
 -12   4  20     51.02     54.35   13.85 o
 -10   4  20    519.98    603.16   31.31 o
  -8   4  20   1402.97   1278.89   44.20 o
  -6   4  20   1135.08   1115.15   40.43 o
  -4   4  20    737.19    834.03   34.65 o
  -2   4  20    930.99    998.34   37.59 o
   0   4  20   1216.72   1304.13   52.38 o
   2   4  20    443.51    486.19   38.39 o
   4   4  20     47.41     46.97   17.66 <
   6   4  20    835.35    847.49   51.21 o
  -9   5  20      1.07     13.99   14.39 <
  -7   5  20      4.37     24.80   15.39 <
  -5   5  20     36.74     28.21   12.69 <
  -3   5  20    188.14    190.95   19.76 o
  -1   5  20     32.60     27.17   13.59 <
   1   5  20      0.06      1.70   13.19 <
   3   5  20     11.13      9.01   15.42 <
   5   5  20      7.34      6.44   14.59 <
  -6   6  20    233.99    189.68   25.47 o
  -4   6  20    362.73    424.09   34.05 o
  -2   6  20    312.93    415.92   37.96 o
   0   6  20    321.10    267.70   27.11 o
 -13   1  21     56.08     63.86   18.46 o
 -11   1  21    806.28    828.29   36.89 o
  -9   1  21   1267.64   1337.28   41.86 o
  -7   1  21   1338.94   1281.83   39.96 o
  -5   1  21   1084.02   1138.72   46.87 o
  -3   1  21    288.65    271.80   23.87 o
  -1   1  21     31.45     -7.71   16.32 <
   1   1  21   1078.58   1185.19   48.44 o
   3   1  21    239.68    281.68   23.17 o
   5   1  21    661.15    656.87   34.68 o
   7   1  21    843.82    889.52   41.63 o
 -12   2  21      0.11     -9.11   14.65 <
 -10   2  21     23.00     19.86   13.29 <
  -8   2  21     26.50     27.47   13.35 <
  -6   2  21      3.53     -0.60   12.82 <
  -4   2  21     40.11     65.36   14.55 o
  -2   2  21     33.45     77.98   16.52 o
   0   2  21      8.19      1.57   17.49 <
   2   2  21     13.60     17.09   14.12 <
   4   2  21      0.36    -12.89   13.59 <
   6   2  21    176.36    115.57   17.69 o
 -11   3  21    525.21    492.86   32.15 o
  -9   3  21   1209.71   1260.00   44.47 o
  -7   3  21   1078.08   1094.35   40.39 o
  -5   3  21    944.56    843.98   44.13 o
  -3   3  21     39.19      0.87   15.16 <
  -1   3  21    162.32    171.39   23.30 o
   1   3  21    370.79    422.39   31.15 o
   3   3  21    164.64     87.63   15.79 o
   5   3  21    582.17    556.19   32.48 o
 -10   4  21      6.44    -17.03   13.09 <
  -8   4  21      0.31     -0.93   13.65 <
  -6   4  21    117.96    103.65   15.99 o
  -4   4  21     70.68     77.85   14.82 o
  -2   4  21     51.69     64.03   14.96 o
   0   4  21      0.29      4.81   15.92 <
   2   4  21      0.12    -50.27   21.90 <
   4   4  21     18.79     47.30   18.89 <
  -5   5  21    414.28    388.88   29.14 o
  -3   5  21     55.53     31.65   15.96 <
  -1   5  21    111.84    145.08   19.30 o
   1   5  21     29.93     16.76   14.49 <
 -10   0  22    606.66    607.80   42.00 o
  -8   0  22    260.78    307.36   31.95 o
  -6   0  22    722.33    753.18   51.14 o
  -4   0  22    307.09    433.54   51.58 o
  -2   0  22    526.32    479.84   52.28 o
   0   0  22   1241.21   1102.26   79.58 o
   2   0  22   2181.61   2264.39  113.33 o
   4   0  22   1755.72   2258.08  116.37 o
   6   0  22    769.10    711.19   54.81 o
 -11   1  22      0.77     -2.50   14.12 <
  -9   1  22      7.06     36.39   13.69 <
  -7   1  22      4.85      6.88   11.98 <
  -5   1  22     53.31     52.11   16.56 o
  -3   1  22      3.15    -13.69   14.69 <
  -1   1  22     53.16     55.95   19.36 <
   1   1  22    120.50     75.44   21.20 o
   3   1  22     13.69    -15.79   16.76 <
   5   1  22     22.29      3.30   15.22 <
 -10   2  22    120.09    116.44   19.60 o
  -8   2  22    402.38    441.25   30.61 o
  -6   2  22    236.84    272.40   24.74 o
  -4   2  22    278.93    313.43   27.27 o
  -2   2  22    142.78    193.15   26.11 o
   0   2  22    852.09    740.13   46.37 o
   2   2  22   1035.70    961.16   53.95 o
   4   2  22   1262.82   1479.92   58.69 o
  -7   3  22     39.08     30.18   16.52 <
  -5   3  22    104.93     80.22   16.52 o
  -3   3  22      0.09     44.90   20.03 <
  -1   3  22     31.15     -1.70   19.53 <
   1   3  22    116.67    100.98   22.37 o
   3   3  22     95.91     38.36   18.59 <
  -4   4  22    401.74    401.56   35.25 o
  -2   4  22    154.61    146.22   23.64 o
  -7   1  23    540.16    584.43   31.61 o
  -5   1  23    838.46    920.93   44.83 o
  -3   1  23    446.63    434.88   36.92 o
  -1   1  23   1175.17   1214.06   60.02 o
   1   1  23    462.68    464.29   38.82 o
  -4   2  23     44.57     58.15   20.26 <
  -2   2  23     65.52     63.79   21.06 o
